# Supplementary material for: Extensive Regulation of Diurnal Transcription and Metabolism by Glucocorticoids
Source: PLoS Genet. 2016 Dec 12;12(12):e1006512. doi: 10.1371/journal.pgen.1006512 (PMC5191836; doi:10.1371/journal.pgen.1006512)
Supplement: S1 Table — (XLS) [file pgen.1006512.s010.xls]

## Sheet: Legend
Table S1_1	Results of the rhythmicity analysis using multiple linear regression and model selection in siblings (wt), rx3 weak (weak) and rx3 strong (strong) mutants. Column description: gene ID (Ensembl gene ID), log2 transformed normalized counts for the sample ID (phenotype_timepoint in Zeitgeber Time (ZT)), model (selected model), BCIW (Bayesian information criterion weight), amp_wt (amplitude in siblin…
Table S1_2	Results of the rhythmicity analysis using multiple linear regression and model selection in Dexamethasone treated siblings (wt.DEX) and rx3 strong mutants (strong.DEX). Column description: gene ID (Ensembl gene ID), log2 transformed normalized counts for the sample ID (phenotype_timepoint in Zeitgeber Time (ZT)), model (selected model), BCIW (Bayesian information criterion weight), amp_wt.DEX (am…
Table S1_3	Gene list indicating rescued (TRUE) and not rescued (FALSE) genes.

## Sheet: S1_1 no treatment
gene ID	wt_3	wt_9	wt_15	wt_21	weak_3	weak_9	weak_15	weak_21	strong_3	strong_9	strong_15	strong_21	model	BICW	mean_wt	amp_wt	relamp_wt	phase_wt	mean_weak	amp_weak	relamp_weak	phase_weak	mean_strong	amp_strong	relamp_strong	phase_strong	external gene name	description
ENSDARG00000000001	6.993	7.15331	6.89417	6.77618	7.13065	7.17072	6.98059	6.90152	7.28895	6.9704	7.23851	7.174	14	0.439871	6.95417	0.346299	0.131434	7.59601	7.04587	0.346299	0.0925394	7.59601	7.16796	0.209763	0.10736	21.9277	slc35a5	solute carrier family 35, member A5 [Source:ZFIN;Acc:ZDB-GENE-030616-55]
ENSDARG00000000002	9.1506	9.22721	9.4241	9.57753	9.38229	9.30493	9.6619	9.49095	9.56435	9.38815	9.29255	9.75067	14	0.77276	9.34486	0.385225	0.149479	17.9412	9.46002	0.385225	0.125509	17.9412	9.49893	0.4531	0.160769	23.4574	ccdc80	coiled-coil domain containing 80 [Source:ZFIN;Acc:ZDB-GENE-030616-56]
ENSDARG00000000018	9.53473	9.526	9.75707	9.64949	9.48711	9.33918	9.49317	9.37081	9.50866	9.38815	9.77614	9.53318	7	0.639115	9.61682	0.279294	0.0813748	16.9154	9.42257	0	0.0531007	0	9.55153	0.279294	0.137098	16.9154	nrf1	nuclear respiratory factor 1 [Source:ZFIN;Acc:ZDB-GENE-001221-1]
ENSDARG00000000019	11.4564	11.5074	11.5996	11.4326	11.2482	11.4181	11.6056	11.3007	11.3339	11.3413	11.3905	11.3119	6	0.410704	11.499	0.161618	0.0585643	13.1611	11.3931	0.376234	0.126555	13.7877	11.3444	0	0.0273612	0	ube2h	ubiquitin-conjugating enzyme E2H (UBC8 homolog, yeast) [Source:ZFIN;Acc:ZDB-GENE-030616-67]
ENSDARG00000000068	9.10291	8.77621	8.88241	9.46339	9.3033	8.81698	8.92806	9.65907	8.83585	8.63213	8.57979	8.86958	14	0.603423	9.05623	0.820607	0.246987	22.4189	9.17685	0.820607	0.30061	22.4189	8.72934	0.349212	0.0999034	0.143974	slc9a3r1	solute carrier family 9 (sodium/hydrogen exchanger), member 3 regulator 1 [Source:ZFIN;Acc:ZDB-GENE-031006-7]
ENSDARG00000000069	10.0891	10.2228	10.3282	10.2392	10.1997	9.96401	10.1726	10.1632	10.2009	10.3199	10.4271	10.1151	ambiguous	0.254373	10.2198	0.251017	0.0821824	13.5313	10.1249	0.201068	0.0791919	21.5159	10.2658	0.251017	0.108386	13.5313	dap	death associated protein [Source:ZFIN;Acc:ZDB-GENE-000511-3]
ENSDARG00000000086	11.3249	11.4955	11.6336	11.5818	11.1744	11.2983	11.2644	11.3124	11.3847	11.207	11.1796	11.3876	8	0.611448	11.5089	0.320506	0.104658	16.0412	11.2624	0	0.0471787	0	11.2897	0.2732	0.0716639	0.241754	itsn1	intersectin 1 (SH3 domain protein) [Source:ZFIN;Acc:ZDB-GENE-030616-226]
ENSDARG00000000102	7.30618	7.38412	7.33206	7.47039	7.4065	7.31985	7.48373	7.29309	7.26781	7.10392	7.45474	7.06766	1	0.471198	7.37319	0	0.0574875	0	7.37579	0	0.0666085	0	7.22353	0	0.137323	0	musk	muscle, skeletal, receptor tyrosine kinase [Source:ZFIN;Acc:ZDB-GENE-030131-6458]
ENSDARG00000000103	12.6296	12.7541	12.5824	12.5155	12.4328	12.6561	12.4968	12.4281	12.6198	12.641	12.3457	12.5757	14	0.689263	12.6204	0.233483	0.0834806	9.13817	12.5034	0.233483	0.0810826	9.13817	12.5456	0.281819	0.0985636	3.89407	myh10	myosin, heavy chain 10, non-muscle [Source:ZFIN;Acc:ZDB-GENE-030616-162]
ENSDARG00000000142	8.99381	8.96275	9.10082	9.0374	9.03874	8.93101	9.01555	8.80428	8.79335	8.91016	9.09611	8.59803	4	0.505625	9.0237	0	0.0481102	0	8.94739	0	0.0797389	0	8.84941	0.434841	0.171845	11.9418	C10H5orf28	chromosome 5 open reading frame 28 [Source:HGNC Symbol;Acc:HGNC:26139]
ENSDARG00000000151	7.54423	7.87973	7.48224	7.89783	7.51551	7.67541	7.4001	7.6528	7.42841	7.51357	7.59889	7.68803	1	0.532073	7.70101	0	0.142214	0	7.56096	0	0.0937584	0	7.55722	0	0.0899599	0	thraa	thyroid hormone receptor alpha a [Source:ZFIN;Acc:ZDB-GENE-990415-263]
ENSDARG00000000161	8.87257	9.02412	8.96972	9.20861	8.77547	8.84411	8.84897	8.87279	8.79335	8.68344	8.63271	9.02667	ambiguous	0.254668	9.01875	0	0.118076	0	8.83534	0	0.0334635	0	8.78404	0.378969	0.140569	22.672	itsn2a	intersectin 2a [Source:ZFIN;Acc:ZDB-GENE-041014-84]
ENSDARG00000000175	8.19283	7.7149	7.91683	7.62794	7.84921	7.8839	7.79305	7.98885	8.08693	8.11891	8.57258	7.58274	4	0.360434	7.86313	0	0.201244	0	7.87875	0	0.0684062	0	8.09029	0.723418	0.336829	11.8113	hoxb2a	homeo box B2a [Source:ZFIN;Acc:ZDB-GENE-990415-103]
ENSDARG00000000183	9.58375	9.25171	9.31582	9.77686	9.25905	9.41135	9.33634	9.59578	9.4955	9.29871	9.57716	9.61612	12	0.522424	9.48203	0.58955	0.185137	22.802	9.40063	0.263203	0.118705	19.8284	9.49687	0.263203	0.106877	19.8284	ptpn4b	protein tyrosine phosphatase, non-receptor type 4, b [Source:ZFIN;Acc:ZDB-GENE-030131-6259]
ENSDARG00000000189	9.33841	9.27313	9.49876	9.23526	9.22599	9.28311	9.42348	9.63369	9.56014	9.33115	9.68425	9.516	9	0.342047	9.33639	0	0.0931812	0	9.39157	0.312294	0.144702	18.934	9.52289	0.312294	0.120934	18.934	sema6e	sema domain, transmembrane domain (TM), and cytoplasmic domain, (semaphorin) 6E [Source:ZFIN;Acc:ZDB-GENE-040724-119]
ENSDARG00000000212	12.5419	12.3828	12.4024	12.4356	12.5582	12.3547	12.4545	12.4326	12.5951	12.5995	12.4854	12.3601	14	0.537248	12.4407	0.138039	0.0559585	1.11452	12.45	0.138039	0.0708191	1.11452	12.51	0.263347	0.0811489	7.35762	zgc:92061	zgc:92061 [Source:ZFIN;Acc:ZDB-GENE-040718-78]
ENSDARG00000000229	7.95478	7.97535	8.03424	7.69338	7.229	7.78038	7.81645	7.73726	7.36046	7.58395	7.83671	7.55726	9	0.406573	7.91444	0	0.113869	0	7.64077	0.532995	0.186477	14.7496	7.5846	0.532995	0.166263	14.7496	usp49	ubiquitin specific peptidase 49 [Source:ZFIN;Acc:ZDB-GENE-050208-484]
ENSDARG00000000241	10.5954	10.781	10.9645	10.5859	10.7231	10.7492	11.0045	10.7857	10.5974	10.6128	11.0643	10.8681	15	0.413792	10.7317	0.417449	0.134797	13.1427	10.8157	0.28377	0.100695	15.4926	10.7856	0.532056	0.16615	16.9112	slc40a1	solute carrier family 40 (iron-regulated transporter), member 1 [Source:ZFIN;Acc:ZDB-GENE-000511-8]
ENSDARG00000000324	10.0023	10.2873	10.2702	10.2978	9.92028	10.0362	10.3048	10.1315	10.0183	10.093	10.0498	10.4277	ambiguous	0.298435	10.2144	0.330463	0.0977528	15.6143	10.0982	0.330463	0.134351	15.6143	10.1472	0.336158	0.14905	20.6412	DCAF8	DDB1 and CUL4 associated factor 8 [Source:HGNC Symbol;Acc:HGNC:24891]
ENSDARG00000000349	5.57135	5.61214	5.56688	5.65054	5.90829	5.87079	5.56411	5.7258	5.73324	5.7479	5.98461	5.29099	ambiguous	0.296446	5.60023	0	0.0291607	0	5.76725	0.37347	0.116513	4.52287	5.68919	0.521489	0.230837	10.9211	C21H11orf70	chromosome 11 open reading frame 70 [Source:HGNC Symbol;Acc:HGNC:28188]
ENSDARG00000000369	7.71176	7.72283	7.76161	7.44512	7.89782	7.50138	7.5695	7.75943	7.44722	7.42406	7.90776	7.32429	ambiguous	0.189848	7.66033	0	0.105264	0	7.68203	0	0.138697	0	7.52583	0	0.213973	0	prkag3b	protein kinase, AMP-activated, gamma 3b non-catalytic subunit [Source:ZFIN;Acc:ZDB-GENE-060421-6938]
ENSDARG00000000370	10.5488	10.7403	10.9913	10.8936	10.2405	10.6335	10.5896	10.6198	10.583	10.5454	10.6758	10.6416	5	0.558081	10.7935	0.401868	0.15046	15.6669	10.5209	0.401868	0.128119	15.6669	10.6114	0	0.0451376	0	triob	trio Rho guanine nucleotide exchange factor b [Source:ZFIN;Acc:ZDB-GENE-030616-399]
ENSDARG00000000380	9.6423	9.67015	9.59075	9.56423	7.4065	7.8422	7.4311	6.90152	6.68907	6.69417	6.92257	6.68419	10	0.52355	9.61686	0	0.0367111	0	7.39533	0.941002	0.31803	9.09988	6.7475	0.233711	0.085759	14.8368	pde6a	phosphodiesterase 6A, cGMP-specific, rod, alpha [Source:ZFIN;Acc:ZDB-GENE-030616-42]
ENSDARG00000000384	7.1641	6.85911	7.40479	6.98369	7.14908	6.87361	7.20667	7.08191	6.73791	6.78474	7.01447	6.76441	1	0.308218	7.10292	0	0.192132	0	7.07782	0	0.112286	0	6.82538	0	0.0991371	0	slc15a4	solute carrier family 15, member 4 [Source:ZFIN;Acc:ZDB-GENE-040426-1047]
ENSDARG00000000394	11.8161	11.8331	11.8324	11.9439	11.7486	11.8747	12.015	11.9354	11.8356	11.9674	11.7215	11.9871	3	0.332427	11.8564	0	0.0450198	0	11.8934	0.273186	0.0914977	15.8553	11.8779	0	0.0904526	0	matr3l1.1	matrin 3-like 1.1 [Source:ZFIN;Acc:ZDB-GENE-030616-40]
ENSDARG00000000423	7.6229	7.56383	7.78198	7.59784	7.30444	6.98029	7.28568	7.27235	7.38022	7.64438	7.62742	7.46876	ambiguous	0.190538	7.64164	0.215125	0.0772018	13.7189	7.21069	0.292666	0.106927	21.245	7.5302	0.215125	0.0902838	13.7189	NA	NA
ENSDARG00000000442	8.81776	8.429	8.57927	8.47018	8.94781	8.73237	8.67951	8.96978	8.48125	8.63539	8.52856	8.29823	14	0.368705	8.57405	0.289158	0.139057	1.0801	8.83237	0.289158	0.0998409	1.0801	8.48586	0.340462	0.115174	9.53247	slc39a13	solute carrier family 39 (zinc transporter), member 13 [Source:ZFIN;Acc:ZDB-GENE-030616-17]
ENSDARG00000000460	4.79766	5.44471	5.18567	4.79766	5.05186	4.79766	4.79766	4.79766	4.79766	4.79766	5.06367	5.08341	ambiguous	0.807179	5.05643	0.754466	0.23221	11.0633	4.86121	0.254193	0.0919073	3	4.9356	0.390395	0.0990795	18.1366	nitr2b	novel immune-type receptor 2b [Source:ZFIN;Acc:ZDB-GENE-001106-6]
ENSDARG00000000472	8.90385	9.13072	9.07934	9.05111	8.87761	9.19	9.18931	9.0694	9.1649	8.91285	9.09861	9.49204	14	0.727548	9.04126	0.263358	0.0772811	13.5106	9.08158	0.263358	0.104542	13.5106	9.1671	0.582975	0.204886	21.4353	cntn2	contactin 2 [Source:ZFIN;Acc:ZDB-GENE-990630-12]
ENSDARG00000000474	5.94193	6.03163	5.93548	6.19089	5.63022	5.38901	5.56411	5.42921	5.08425	5.71447	5.38916	5.3664	ambiguous	0.386946	6.02498	0	0.0907767	0	5.50314	0	0.0838765	0	5.38857	0.462734	0.219159	11.7479	tnni1a	troponin I, skeletal, slow a [Source:ZFIN;Acc:ZDB-GENE-030616-266]
ENSDARG00000000476	7.25714	7.21196	6.86794	7.24399	7.65495	7.31985	6.82111	7.29309	7.38022	7.43939	6.93441	7.174	13	0.398239	7.14525	0.433501	0.126997	4.04093	7.27225	0.83427	0.280318	3.12258	7.23201	0.433501	0.168929	4.04093	pms1	PMS1 postmeiotic segregation increased 1 (S. cerevisiae) [Source:ZFIN;Acc:ZDB-GENE-030616-528]
ENSDARG00000000489	10.2051	10.553	10.3384	10.6221	10.4719	10.3748	10.6453	10.3794	10.3263	10.4701	10.0575	10.7214	1	0.481116	10.4296	0	0.142499	0	10.4679	0	0.0963932	0	10.3938	0	0.228248	0	upf3b	UPF3 regulator of nonsense transcripts homolog B (yeast) [Source:ZFIN;Acc:ZDB-GENE-040426-1630]
ENSDARG00000000503	13.7093	13.7816	13.8832	13.853	13.5594	13.7955	13.7233	13.7513	13.779	13.6899	13.6201	13.6401	14	0.358485	13.8068	0.16944	0.0597953	15.3069	13.7074	0.16944	0.0800868	15.3069	13.6823	0.166588	0.0557316	4.16052	stx1b	syntaxin 1B [Source:ZFIN;Acc:ZDB-GENE-000330-4]
ENSDARG00000000516	5.77689	5.93517	5.56688	5.40506	5.82523	6.06152	5.97701	5.68395	5.64654	5.89792	5.77554	5.77059	ambiguous	0.714791	5.671	0.570189	0.182854	7.55923	5.88693	0.40694	0.1293	10.46	5.77265	0.181254	0.0870422	12.025	ankar	ankyrin and armadillo repeat containing [Source:ZFIN;Acc:ZDB-GENE-030616-533]
ENSDARG00000000529	8.49051	8.94281	8.80589	8.42016	8.5795	8.83513	8.92275	8.41094	8.64581	8.9262	8.63962	8.70457	5	0.437406	8.66484	0.576692	0.182174	11.3215	8.68708	0.576692	0.17411	11.3215	8.72905	0	0.102924	0	ofd1	oral-facial-digital syndrome 1 [Source:ZFIN;Acc:ZDB-GENE-030131-5427]
ENSDARG00000000540	9.32693	9.19108	9.18871	9.25433	9.34814	9.03401	8.97247	9.35655	9.28205	9.28635	9.01888	9.18194	15	0.815374	9.24027	0.152005	0.0484706	1.36064	9.17779	0.495138	0.131306	0.290105	9.19231	0.283121	0.0900606	4.44277	asnsd1	asparagine synthetase domain containing 1 [Source:ZFIN;Acc:ZDB-GENE-030616-362]
ENSDARG00000000542	8.71207	8.63404	8.44666	8.53816	8.58605	8.49019	8.49441	8.59291	8.60128	8.58568	8.25413	8.47845	13	0.590532	8.58273	0.322674	0.0916773	4.22293	8.54089	0.137662	0.0356064	23.7823	8.47988	0.322674	0.115798	4.22293	gtf2e1	general transcription factor IIE, polypeptide 1, alpha [Source:ZFIN;Acc:ZDB-GENE-041210-221]
ENSDARG00000000551	9.69679	9.52377	9.54255	9.22804	9.68238	9.14471	9.09328	9.18694	10.7032	10.3636	9.99988	9.68304	ambiguous	0.195976	9.49779	0	0.15815	0	9.27683	0.720717	0.218897	4.7523	10.1874	0.720717	0.349913	4.7523	slc1a4	solute carrier family 1 (glutamate/neutral amino acid transporter), member 4 [Source:ZFIN;Acc:ZDB-GENE-030616-566]
ENSDARG00000000563	15.708	15.9641	16.257	15.5606	15.8639	16.0777	16.3955	16.3887	16.5076	16.3548	16.4061	16.3168	6	0.83408	15.8724	0.681361	0.245712	12.5787	16.1814	0.615862	0.176637	17.0224	16.3963	0	0.0668414	0	ttnb	titin b [Source:ZFIN;Acc:ZDB-GENE-030616-413]
ENSDARG00000000567	9.85367	9.92464	9.86913	9.76528	9.58968	9.8291	9.95607	9.71412	9.74387	9.75671	9.66582	9.65978	15	0.999996	9.85318	0.160107	0.054901	9.36936	9.77224	0.384014	0.126817	13.8384	9.70655	0.12445	0.0336266	6.41087	ZNF281 (1 of 2)	zinc finger protein 281 [Source:HGNC Symbol;Acc:HGNC:13075]
ENSDARG00000000568	9.85207	9.83574	10.0983	10.0961	9.85159	9.76133	10.0319	10.2023	9.89012	9.87959	10.0238	10.2009	ambiguous	0.269349	9.97057	0.34737	0.090555	18.7902	9.96177	0.476367	0.15447	19.5171	9.99858	0.34737	0.114372	18.7902	ell	elongation factor RNA polymerase II [Source:ZFIN;Acc:ZDB-GENE-030131-3946]
ENSDARG00000000588	7.52795	7.27911	7.51531	7.32061	7.43643	7.45421	7.4539	7.54588	7.47495	7.34472	8.04517	7.68021	4	0.708427	7.41075	0	0.0856593	0	7.4726	0	0.0384162	0	7.63626	0.66159	0.250944	17.0313	grasp	GRP1 (general receptor for phosphoinositides 1)-associated scaffold protein [Source:ZFIN;Acc:ZDB-GENE-060312-30]
ENSDARG00000000606	7.26709	7.44345	7.48224	7.4366	7.53631	7.50138	7.40792	7.52867	7.55496	7.67041	7.58441	7.61599	6	0.419432	7.40735	0.215266	0.0728472	14.8783	7.49357	0.131266	0.0438293	2.19993	7.60644	0	0.0401793	0	dnah7l	dynein, axonemal, heavy polypeptide 7 like [Source:ZFIN;Acc:ZDB-GENE-030616-623]
ENSDARG00000000631	9.87272	10.092	10.0005	9.8786	9.65162	9.79253	9.94696	9.76893	9.82324	9.9478	9.9824	9.97926	15	0.737723	9.96095	0.248719	0.0770569	11.0601	9.79001	0.29628	0.102921	14.6954	9.93317	0.162235	0.0539837	15.7456	ptpn4a	protein tyrosine phosphatase, non-receptor type 4, a [Source:ZFIN;Acc:ZDB-GENE-030616-449]
ENSDARG00000000638	5.87946	5.50531	5.56688	5.18351	5.05186	5.17323	5.37188	5.36342	5.2023	5.24375	5.2571	5.08341	ambiguous	0.253961	5.53379	0	0.239633	0	5.2401	0	0.108519	0	5.19664	0	0.0590768	0	opn1mw4	opsin 1 (cone pigments), medium-wave-sensitive, 4 [Source:ZFIN;Acc:ZDB-GENE-990604-43]
ENSDARG00000000651	6.27376	6.66503	6.04884	6.6582	6.40202	6.30385	6.40786	6.37757	6.47169	6.70752	6.70239	6.73293	1	0.54486	6.41146	0	0.203866	0	6.37282	0	0.0356191	0	6.65363	0	0.0872658	0	osgepl1	O-sialoglycoprotein endopeptidase-like 1 [Source:ZFIN;Acc:ZDB-GENE-030616-532]
ENSDARG00000000656	5.57135	5.82774	5.6958	5.8012	5.9344	5.8083	5.67934	5.7258	5.69107	5.89792	5.66789	5.73059	ambiguous	0.228824	5.72402	0	0.0872652	0	5.78696	0	0.0895362	0	5.74687	0	0.0816616	0	psmb9a	proteasome (prosome, macropain) subunit, beta type, 9a [Source:ZFIN;Acc:ZDB-GENE-990415-140]
ENSDARG00000000666	9.47361	9.47609	9.38089	9.4736	9.63599	9.59607	9.65231	9.73629	9.53678	9.51002	9.62131	9.52676	ambiguous	0.184326	9.45105	0	0.0324777	0	9.65517	0.141168	0.0489576	20.5572	9.54871	0	0.039017	0	creg2	cellular repressor of E1A-stimulated genes 2 [Source:ZFIN;Acc:ZDB-GENE-041114-173]
ENSDARG00000000690	7.82206	7.85836	7.77522	7.73536	8.16316	7.86618	7.36033	7.77401	7.82843	7.54215	7.79978	7.33442	3	0.592483	7.79775	0	0.042595	0	7.79092	0.808096	0.270901	3.4366	7.6262	0	0.165198	0	sypl2b	synaptophysin-like 2b [Source:ZFIN;Acc:ZDB-GENE-050417-309]
ENSDARG00000000729	9.08393	9.38313	8.97845	9.18643	9.04349	9.07526	9.16252	9.10398	8.99425	9.15882	9.0268	9.28447	1	0.48909	9.15799	0	0.142177	0	9.09631	0	0.0414386	0	9.11608	0	0.102063	0	daxx	death-associated protein 6 [Source:ZFIN;Acc:ZDB-GENE-010110-3]
ENSDARG00000000730	8.49875	8.76109	8.97264	8.27279	8.7081	8.82306	8.78592	8.01964	8.61356	8.77789	8.67703	8.33812	11	0.412153	8.62632	0.612508	0.240282	10.304	8.58418	0.612508	0.246045	10.304	8.60165	0.612508	0.147525	10.304	slc6a13	solute carrier family 6 (neurotransmitter transporter, GABA), member 13 [Source:ZFIN;Acc:ZDB-GENE-030616-629]
ENSDARG00000000747	6.96841	7.38412	6.94509	7.31127	7.43643	7.25663	7.17927	7.30333	7.09766	6.89243	6.93441	6.73293	1	0.422172	7.15222	0	0.152628	0	7.29391	0	0.0899174	0	6.91436	0	0.126311	0	lcmt2	leucine carboxyl methyltransferase 2 [Source:ZFIN;Acc:ZDB-GENE-110714-2]
ENSDARG00000000760	7.84833	7.76948	8.1216	7.75588	7.75252	8.01281	8.3389	7.75943	7.59748	7.94994	7.70963	7.47787	ambiguous	0.189414	7.87382	0	0.132224	0	7.96591	0.638782	0.213212	13.442	7.68373	0.485209	0.166573	9.89092	znf511	zinc finger protein 511 [Source:ZFIN;Acc:ZDB-GENE-030616-621]
ENSDARG00000000767	7.00512	6.82876	7.00607	7.24399	6.85285	7.14082	7.17927	7.16363	6.81532	6.8809	7.31151	7.5313	15	0.832492	7.02098	0.41523	0.145184	20.9913	7.08414	0.327221	0.107695	15.2665	7.13476	0.818058	0.252019	18.5107	spi1b	spleen focus forming virus (SFFV) proviral integration oncogene spi1b [Source:ZFIN;Acc:ZDB-GENE-980526-164]
ENSDARG00000000779	9.50856	9.47609	9.51684	9.44899	9.45539	9.34971	9.33434	9.5338	9.1787	9.30689	9.40193	9.2511	10	0.87981	9.48762	0	0.0234373	0	9.41831	0.220324	0.0698324	23.2217	9.28466	0.230093	0.0776219	14.0646	sly1	suppressor of ypt1 [Source:ZFIN;Acc:ZDB-GENE-030116-3]
ENSDARG00000000796	8.76759	8.37527	8.30974	8.97547	8.83159	8.89688	8.5611	8.90912	8.30028	8.21837	8.2986	8.35765	6	0.349856	8.60702	0.754902	0.234254	23.4892	8.79967	0.270762	0.115084	2.82724	8.29372	0	0.0480705	0	nr4a1	nuclear receptor subfamily 4, group A, member 1 [Source:ZFIN;Acc:ZDB-GENE-040704-11]
ENSDARG00000000804	7.75415	7.99502	7.89213	7.80263	8.16755	8.08587	8.01624	8.00741	8.35018	8.26137	8.28982	8.0859	ambiguous	0.205805	7.86098	0.236754	0.0841969	11.3764	8.06927	0.165286	0.0561776	6.34574	8.24682	0.165286	0.0897023	6.34574	rassf6	Ras association (RalGDS/AF-6) domain family 6 [Source:ZFIN;Acc:ZDB-GENE-030616-513]
ENSDARG00000000830	8.33799	8.27204	8.42972	8.42016	8.28529	8.16978	7.97538	8.16974	8.49017	8.31131	8.45596	8.06817	ambiguous	0.292974	8.36498	0	0.054088	0	8.15005	0	0.105838	0	8.3314	0	0.140646	0	telo2	TEL2, telomere maintenance 2, homolog (S. cerevisiae) [Source:ZFIN;Acc:ZDB-GENE-061103-523]
ENSDARG00000000837	9.56239	9.71386	9.5028	9.10993	9.77804	9.83361	9.89238	9.22669	9.73083	9.95431	9.73173	9.58351	11	0.59307	9.47224	0.527544	0.199896	9.13438	9.68268	0.527544	0.210351	9.13438	9.7501	0.527544	0.13	9.13438	snx9a	sorting nexin 9a [Source:ZFIN;Acc:ZDB-GENE-030616-66]
ENSDARG00000000853	9.82949	9.963	10.2221	10.1894	9.72141	10.0848	10.0672	10.1564	10.0636	9.81517	10.19	10.3402	14	0.660446	10.051	0.398128	0.133293	16.4651	10.0075	0.398128	0.143368	16.4651	10.1022	0.540078	0.178327	20.0974	dstyk	dual serine/threonine and tyrosine protein kinase [Source:ZFIN;Acc:ZDB-GENE-040826-2]
ENSDARG00000000857	9.80821	9.57424	9.57166	9.37469	9.73907	9.39517	9.2584	9.54641	9.63006	9.51532	9.26161	9.57938	12	0.403542	9.5822	0.309471	0.150919	5.67667	9.48476	0.437997	0.16769	2.05145	9.49659	0.437997	0.123038	2.05145	mapk14a	mitogen-activated protein kinase 14a [Source:ZFIN;Acc:ZDB-GENE-010202-2]
ENSDARG00000000861	11.1998	11.3101	11.3931	11.3134	11.0585	11.331	11.4026	11.2457	11.3516	11.1756	11.0871	11.4639	15	0.524797	11.3041	0.193306	0.0666059	15.0648	11.2595	0.354494	0.116703	14.0716	11.2695	0.391298	0.130838	23.8355	scrib	scribbled homolog (Drosophila) [Source:ZFIN;Acc:ZDB-GENE-030616-572]
ENSDARG00000000887	6.64567	6.53607	6.60373	6.70376	6.66801	6.36161	6.24366	6.62485	6.72184	6.69417	6.81074	7.12778	15	0.55204	6.62231	0.172852	0.0580003	21.9361	6.47453	0.499365	0.144608	0.879182	6.83863	0.442634	0.157433	20.2275	GTSF1	gametocyte specific factor 1 [Source:HGNC Symbol;Acc:HGNC:26565]
ENSDARG00000000906	7.59197	7.50033	7.73398	7.72151	7.94993	7.94703	8.1414	7.91865	7.54629	7.85154	8.0134	8.05021	ambiguous	0.183387	7.63694	0.369897	0.0797848	17.3052	7.98925	0	0.0793386	0	7.86536	0.369897	0.166028	17.3052	skap2	src kinase associated phosphoprotein 2 [Source:ZFIN;Acc:ZDB-GENE-030616-438]
ENSDARG00000000935	7.74016	7.41411	7.56347	7.59021	7.25461	7.52437	7.39224	7.76674	7.81417	7.48438	7.70963	7.51372	1	0.418393	7.57699	0	0.112891	0	7.48449	0	0.18012	0	7.63047	0	0.115526	0	unk	unkempt homolog (Drosophila) [Source:ZFIN;Acc:ZDB-GENE-040426-707]
ENSDARG00000000943	8.82758	9.02727	9.07934	8.89562	8.80661	9.08033	9.16252	8.93818	9.05841	9.12913	9.15021	8.99908	15	0.899266	8.95745	0.284101	0.08691	13.1595	8.99691	0.383257	0.122071	13.5485	9.08421	0.159185	0.0520106	11.3479	dzip1	DAZ interacting zinc finger protein 1 [Source:ZFIN;Acc:ZDB-GENE-040526-1]
ENSDARG00000000966	11.5186	11.6434	11.7534	11.53	11.3521	11.6671	11.5965	11.419	11.58	11.5138	11.4362	11.4965	15	0.5429	11.6114	0.260769	0.0826878	13.2809	11.5087	0.348253	0.109021	11.9702	11.5066	0.144835	0.0498752	3.45741	ncor2	nuclear receptor co-repressor 2 [Source:ZFIN;Acc:ZDB-GENE-030616-81]
ENSDARG00000000972	11.821	11.8537	11.8276	11.7534	11.861	11.8337	11.6985	11.5782	11.9294	11.8643	11.8747	11.6286	9	0.491955	11.8139	0	0.0344784	0	11.7428	0.268577	0.0962977	7.40949	11.8243	0.268577	0.100907	7.40949	pcxa	pyruvate carboxylase a [Source:ZFIN;Acc:ZDB-GENE-090908-3]
ENSDARG00000001009	7.25714	7.64142	7.35979	7.01916	7.06407	6.836	6.94803	6.92886	6.45168	6.84568	6.79769	7.0553	8	0.406303	7.31938	0.630668	0.216365	9.62451	6.94424	0	0.0793156	0	6.78759	0.40456	0.203553	17.0805	CLIC6	chloride intracellular channel 6 [Source:HGNC Symbol;Acc:HGNC:2065]
ENSDARG00000001014	12.8923	12.915	12.8058	12.6547	12.7822	12.9078	12.8858	12.7787	13.0965	12.8929	12.6158	12.9607	15	0.901457	12.817	0.2742	0.0880981	7.77445	12.8386	0.165477	0.0448364	11.5846	12.8915	0.485487	0.162157	2.46499	myh9b	myosin, heavy polypeptide 9b, non-muscle [Source:ZFIN;Acc:ZDB-GENE-030131-998]
ENSDARG00000001015	7.80874	8.25047	8.12689	7.95789	7.77008	7.96376	7.76924	7.97005	8.09282	8.07128	7.99724	8.40064	8	0.324855	8.036	0.432221	0.151988	12.1599	7.86828	0	0.0695554	0	8.14049	0.342949	0.145201	22.0789	znf384l	zinc finger protein 384 like [Source:ZFIN;Acc:ZDB-GENE-030616-498]
ENSDARG00000001057	9.74412	9.34823	9.16851	9.92095	9.46072	9.23844	9.00049	9.91378	9.32487	9.02382	8.77437	9.18466	11	0.425518	9.54545	0.70722	0.257982	0.226013	9.40336	0.70722	0.32485	0.226013	9.07693	0.70722	0.186496	0.226013	bysl	bystin-like [Source:ZFIN;Acc:ZDB-GENE-040426-1287]
ENSDARG00000001127	9.57602	9.61463	9.77553	9.83655	9.52664	9.82156	9.56986	9.7527	9.8109	9.52761	9.75728	9.75982	ambiguous	0.277875	9.70068	0.238487	0.0905118	19.8127	9.66769	0	0.102472	0	9.7139	0.238487	0.0950745	19.8127	slc17a6a	solute carrier family 17 (sodium-dependent inorganic phosphate cotransporter), member 6a [Source:ZFIN;Acc:ZDB-GENE-050105-4]
ENSDARG00000001129	11.3995	11.3528	11.4953	11.5281	11.407	11.3995	11.4434	11.608	11.6409	11.4595	11.4002	11.5074	14	0.832995	11.4439	0.20298	0.0605606	19.7333	11.4645	0.20298	0.074216	19.7333	11.502	0.245484	0.084456	2.24922	dicer1	Dicer1, Dcr-1 homolog (Drosophila) [Source:ZFIN;Acc:ZDB-GENE-030131-3445]
ENSDARG00000001154	8.95253	8.73037	8.65402	8.95811	8.01978	8.42363	8.29824	8.49615	8.47677	8.14213	8.01874	8.25719	7	0.439741	8.82376	0.415291	0.103847	1.37494	8.30945	0	0.158806	0	8.22371	0.415291	0.16097	1.37494	rimbp2	RIMS binding protein 2 [Source:ZFIN;Acc:ZDB-GENE-040724-96]
ENSDARG00000001162	11.5156	11.4015	11.4831	11.4979	11.3674	11.5011	11.455	11.3802	11.5924	11.6986	11.1516	11.608	4	0.542695	11.4745	0	0.0390912	0	11.4259	0	0.0465978	0	11.5126	0.449926	0.17762	3.77398	matr3l1.1	matrin 3-like 1.1 [Source:ZFIN;Acc:ZDB-GENE-030616-40]
ENSDARG00000001169	6.75285	6.98753	6.636	6.76202	6.84133	6.48612	6.28227	6.98189	6.98404	6.75952	6.98076	6.74877	3	0.576548	6.7846	0	0.123963	0	6.6479	0.747213	0.23778	0.228893	6.86827	0	0.0812687	0	hsd17b8	hydroxysteroid (17-beta) dehydrogenase 8 [Source:ZFIN;Acc:ZDB-GENE-010110-1]
ENSDARG00000001210	9.78157	9.66409	9.41984	9.34164	9.79502	9.8515	9.71963	9.33732	9.37367	9.69889	9.2459	9.21959	12	0.438784	9.55178	0.484586	0.152933	5.78092	9.67587	0.507016	0.167749	8.22951	9.38451	0.507016	0.174166	8.22951	arl14ep	ADP-ribosylation factor-like 14 effector protein [Source:ZFIN;Acc:ZDB-GENE-060825-216]
ENSDARG00000001220	12.1601	12.2394	12.4305	12.408	12.0974	12.3746	12.2803	12.3746	12.304	12.2024	12.3394	12.3729	ambiguous	0.20981	12.3095	0.1983	0.0926411	17.317	12.2817	0.1983	0.0929613	17.317	12.3047	0.1983	0.058376	17.317	mycbp2	MYC binding protein 2 [Source:ZFIN;Acc:ZDB-GENE-030616-132]
ENSDARG00000001234	6.62958	6.68239	6.71317	6.34181	6.48201	6.46912	6.45776	6.67539	6.54856	6.63932	6.67377	6.76441	12	0.302353	6.59174	0.350693	0.122819	9.91936	6.52107	0.173204	0.0777626	19.8703	6.65651	0.173204	0.0747697	19.8703	map4k2l	mitogen-activated protein kinase kinase kinase kinase 2-like [Source:ZFIN;Acc:ZDB-GENE-030616-163]
ENSDARG00000001241	10.7916	10.9432	10.69	10.8395	10.6712	10.69	10.6629	10.7075	10.6478	10.7268	10.4654	10.8347	1	0.389346	10.8161	0	0.0877312	0	10.6829	0	0.015472	0	10.6687	0	0.126162	0	puf60b	poly-U binding splicing factor b [Source:ZFIN;Acc:ZDB-GENE-040625-116]
ENSDARG00000001244	11.4798	11.6724	11.7005	11.822	11.5521	11.6813	11.7397	11.75	11.7146	11.7533	11.656	12.0889	ambiguous	0.170798	11.6687	0.218307	0.116999	18.8493	11.6808	0.218307	0.0671267	18.8493	11.8032	0.218307	0.156873	18.8493	srrm1	serine/arginine repetitive matrix 1 [Source:ZFIN;Acc:ZDB-GENE-040426-2789]
ENSDARG00000001249	7.30618	7.25709	7.40479	7.27323	7.23759	7.19029	7.32766	7.15226	7.19108	7.30325	7.18104	7.19653	1	0.330924	7.31032	0	0.0519062	0	7.22695	0	0.0613138	0	7.21797	0	0.0430596	0	pcgf1	polycomb group ring finger 1 [Source:ZFIN;Acc:ZDB-GENE-030616-605]
ENSDARG00000001259	6.49257	6.41336	6.55368	6.85796	6.2035	6.6588	6.52118	6.35621	6.65541	6.58191	6.13357	6.61608	15	0.669303	6.57939	0.44878	0.159723	20.4782	6.43492	0.438728	0.156932	12.093	6.49674	0.522958	0.167693	2.75025	GAS2 (1 of 2)	growth arrest-specific 2 [Source:HGNC Symbol;Acc:HGNC:4167]
ENSDARG00000001285	9.26332	9.40026	9.51883	9.46748	9.37666	9.29406	9.27932	9.3896	9.4688	9.40729	9.84921	9.44289	7	0.612676	9.41247	0.322093	0.0871747	15.6123	9.33491	0	0.0381954	0	9.54205	0.322093	0.161924	15.6123	rbm14b	RNA binding motif protein 14b [Source:ZFIN;Acc:ZDB-GENE-040426-2455]
ENSDARG00000001303	5.70098	5.74817	5.80665	5.34173	5.51029	5.6283	5.56411	6.03279	5.88361	5.71447	5.84034	5.59694	ambiguous	0.293564	5.64938	0	0.152449	0	5.68387	0	0.191436	0	5.75884	0	0.0979505	0	psmb8	proteasome (prosome, macropain) subunit, beta type, 8 [Source:ZFIN;Acc:ZDB-GENE-990415-141]
ENSDARG00000001313	8.38326	8.35016	8.75591	7.64275	8.19791	8.3538	8.61824	7.47571	8.15606	8.45509	8.72653	7.80755	11	0.617577	8.28302	0.872123	0.35974	11.0938	8.16142	0.872123	0.360752	11.0938	8.28631	0.872123	0.310889	11.0938	g2e3	G2/M-phase specific E3 ubiquitin ligase [Source:ZFIN;Acc:ZDB-GENE-030616-400]
ENSDARG00000001354	8.15671	8.18369	8.03424	8.32363	8.87761	8.3747	8.46537	8.61311	8.51222	8.42521	8.55074	8.58155	ambiguous	0.290059	8.17457	0	0.100511	0	8.5827	0.476218	0.17894	0.997194	8.51743	0	0.0536419	0	slc6a13l	solute carrier family 6 (neurotransmitter transporter, GABA), member 13 like [Source:ZFIN;Acc:ZDB-GENE-030616-628]
ENSDARG00000001414	7.51147	6.98753	7.24529	7.23409	7.76425	7.42184	7.20667	7.63688	7.66291	7.16129	7.3026	7.68803	11	0.418677	7.2446	0.514117	0.181694	0.34321	7.50741	0.514117	0.189473	0.34321	7.45371	0.514117	0.177713	0.34321	mctp2a	multiple C2 domains, transmembrane 2a [Source:ZFIN;Acc:ZDB-GENE-040724-63]
ENSDARG00000001431	14.3091	14.2565	14.3163	14.1774	14.4371	14.422	14.5055	14.5633	14.4799	14.4531	14.4684	14.5396	9	0.340814	14.2648	0	0.0475074	0	14.482	0.117457	0.0493341	20.0667	14.4853	0.117457	0.0302357	20.0667	actn3b	actinin alpha 3b [Source:ZFIN;Acc:ZDB-GENE-030131-2040]
ENSDARG00000001437	8.67986	8.11959	7.37797	9.06199	7.3759	7.32865	6.82111	7.21909	7.47495	7.2863	6.99209	6.86881	12	0.54805	8.30985	1.60718	0.530062	0.606695	7.18619	0.581916	0.180082	4.79513	7.15554	0.581916	0.21111	4.79513	slc2a1a	solute carrier family 2 (facilitated glucose transporter), member 1a [Source:ZFIN;Acc:ZDB-GENE-030131-3158]
ENSDARG00000001442	7.61523	7.84394	7.97676	7.40195	7.5903	7.99122	8.28165	7.49359	7.79976	7.96569	8.39591	7.79316	11	0.522399	7.70947	0.663001	0.195509	12.7335	7.83919	0.663001	0.279089	12.7335	7.98863	0.663001	0.223044	12.7335	inppl1b	inositol polyphosphate phosphatase-like 1b [Source:ZFIN;Acc:ZDB-GENE-030616-75]
ENSDARG00000001447	9.22919	9.07078	9.09816	9.07814	9.07402	9.16396	9.1871	9.08391	9.15376	9.22508	8.98679	9.02363	15	0.377227	9.11907	0.131241	0.0560619	2.78546	9.12724	0.138546	0.0392686	12.6471	9.09732	0.261647	0.0829873	6.35643	mier1b	mesoderm induction early response 1b [Source:ZFIN;Acc:ZDB-GENE-070705-170]
ENSDARG00000001452	7.4435	7.26815	7.49888	7.2538	7.48728	7.46218	7.73275	7.49359	7.36046	7.56321	7.63446	7.39362	9	0.395428	7.36608	0	0.085409	0	7.54395	0.268767	0.09717	14.0069	7.48794	0.268767	0.0954307	14.0069	adam8a	a disintegrin and metalloproteinase domain 8a [Source:ZFIN;Acc:ZDB-GENE-030616-622]
ENSDARG00000001463	9.55257	9.64984	9.40912	9.76694	7.66126	7.57657	7.62386	7.62885	7.35048	7.31999	7.76825	7.52254	4	0.509773	9.59462	0	0.123252	0	7.62263	0	0.0292729	0	7.49031	0.464285	0.160649	16.7244	zgc:165525	zgc:165525 [Source:ZFIN;Acc:ZDB-GENE-070620-14]
ENSDARG00000001470	7.54423	7.4531	7.47385	7.32989	7.92932	8.096	7.97538	8.00741	7.45652	7.49905	7.77461	7.73406	4	0.392784	7.45027	0	0.0735703	0	8.00203	0	0.0581746	0	7.61606	0.395489	0.109911	17.4305	mhc1zea	major histocompatibility complex class I ZEA [Source:ZFIN;Acc:ZDB-GENE-070705-176]
ENSDARG00000001498	6.47429	6.22644	6.15073	6.30074	6.51256	6.38024	6.77166	6.35621	6.30099	6.44182	6.5361	6.42697	12	0.301724	6.28805	0.331978	0.113894	2.1379	6.50517	0.247867	0.14948	14.7001	6.42647	0.247867	0.0809881	14.7001	skap1	src kinase associated phosphoprotein 1 [Source:ZFIN;Acc:ZDB-GENE-090721-1]
ENSDARG00000001549	8.29124	8.26668	8.1163	8.04896	8.35996	8.26701	8.23499	8.10244	8.27465	8.16498	8.33321	7.68021	ambiguous	0.213672	8.18079	0.30001	0.0832392	7.96301	8.2411	0.30001	0.0885755	7.96301	8.11326	0.30001	0.208854	7.96301	sp3a	sp3a transcription factor [Source:ZFIN;Acc:ZDB-GENE-070410-111]
ENSDARG00000001557	8.80123	8.70294	8.40825	8.6105	8.801	8.64242	8.7443	9.00681	8.34034	8.62886	8.31601	8.53522	6	0.438385	8.63073	0.403707	0.133513	3.88251	8.79863	0.368772	0.128369	21.5896	8.45511	0	0.109494	0	tomm34	translocase of outer mitochondrial membrane 34 [Source:ZFIN;Acc:ZDB-GENE-030131-2081]
ENSDARG00000001558	9.10022	9.58284	9.60771	8.49051	8.9014	9.58006	9.81863	8.45642	8.80409	9.4374	9.61956	8.60212	11	0.648961	9.19532	1.26177	0.342518	11.419	9.18913	1.26177	0.441787	11.419	9.11579	1.26177	0.343804	11.419	kifc1	kinesin family member C1 [Source:ZFIN;Acc:ZDB-GENE-000208-21]
ENSDARG00000001559	8.75391	9.03043	9.19122	8.97835	8.801	9.11289	8.87949	9.00071	9.04037	8.70841	9.28378	9.04478	ambiguous	0.274646	8.98848	0.368848	0.1496	16.5111	8.94852	0	0.108568	0	9.01933	0.368848	0.195577	16.5111	csmd2	CUB and Sushi multiple domains 2 [Source:ZFIN;Acc:ZDB-GENE-030616-39]
ENSDARG00000001572	6.9178	6.36943	6.61997	6.3618	6.12138	6.03645	6.22384	6.45927	6.65541	6.53701	6.93441	6.50623	1	0.376242	6.56725	0	0.201301	0	6.21023	0	0.150026	0	6.65826	0	0.154396	0	prf1.3	perforin 1.3 [Source:ZFIN;Acc:ZDB-GENE-060503-461]
ENSDARG00000001578	10.8789	10.8966	10.8257	10.775	11.2389	11.0155	11.0027	10.8733	11.0255	11.0871	11.1708	10.8664	ambiguous	0.132828	10.8441	0.195792	0.0419068	5.8233	11.0326	0.195792	0.128577	5.8233	11.0374	0.264197	0.104005	11.2229	echs1	enoyl Coenzyme A hydratase, short chain, 1, mitochondrial [Source:ZFIN;Acc:ZDB-GENE-030616-617]
ENSDARG00000001621	7.50315	7.77711	7.87961	7.70047	7.22035	7.55444	7.71415	7.57967	7.82843	7.87958	7.90198	8.27786	14	0.740735	7.71508	0.435885	0.12813	14.7746	7.51715	0.435885	0.164856	14.7746	7.97196	0.405019	0.164126	20.3026	nfyal	nuclear transcription factor Y, alpha, like [Source:ZFIN;Acc:ZDB-GENE-040718-491]
ENSDARG00000001634	10.5169	10.374	10.5004	10.5925	10.3858	10.4383	10.349	10.3887	10.5913	10.4249	10.6707	10.6156	7	0.692501	10.496	0.207017	0.0750126	20.4167	10.3904	0	0.0310378	0	10.5756	0.207017	0.0835099	20.4167	kirrela	kin of IRRE like a [Source:ZFIN;Acc:ZDB-GENE-040426-2126]
ENSDARG00000001637	7.72603	7.43374	7.64764	7.44512	7.82146	7.43812	7.40792	7.5713	7.84255	7.23414	7.49416	7.55726	9	0.539339	7.56313	0	0.102262	0	7.5597	0.444059	0.148425	0.93893	7.53203	0.444059	0.210968	0.93893	CU695232.1	Uncharacterized protein [Source:UniProtKB/TrEMBL;Acc:E7EXQ5]
ENSDARG00000001656	5.52244	5.70537	5.87334	5.18351	5.41636	5.38901	5.64286	5.5426	5.84836	5.81101	5.54279	5.54648	ambiguous	0.374894	5.57116	0.62886	0.230759	11.2611	5.49771	0.273666	0.0889899	17.276	5.68716	0.404165	0.106196	5.72555	psmb10	proteasome (prosome, macropain) subunit, beta type, 10 [Source:ZFIN;Acc:ZDB-GENE-001208-2]
ENSDARG00000001676	11.5735	11.6352	11.9311	11.5771	11.3885	11.4502	11.3118	11.3148	11.4873	11.4522	11.5032	11.2575	12	0.332598	11.6792	0.362286	0.129999	14.3844	11.3663	0.167775	0.0484388	8.30459	11.425	0.167775	0.082472	8.30459	gpm6bb	glycoprotein M6Bb [Source:ZFIN;Acc:ZDB-GENE-030710-10]
ENSDARG00000001686	6.85163	6.91776	6.51912	7.4366	6.07779	6.01073	5.86955	5.76562	6.04245	5.86987	5.84034	5.91443	ambiguous	0.261345	6.93128	0.61624	0.325197	23.177	5.93092	0	0.10733	0	5.91677	0	0.0712053	0	uckl1a	uridine-cytidine kinase 1-like 1a [Source:ZFIN;Acc:ZDB-GENE-040724-238]
ENSDARG00000001710	10.8496	10.9214	10.9139	10.931	11.0012	10.9989	11.0514	11.0459	11.1862	11.1672	11.0572	11.2083	14	0.358521	10.904	0.0638986	0.0279588	16.7546	11.0243	0.0638986	0.0182296	16.7546	11.1547	0.135394	0.0515497	1.82222	flot1a	flotillin 1a [Source:ZFIN;Acc:ZDB-GENE-020430-1]
ENSDARG00000001712	5.87946	5.86497	6.0217	6.32146	6.09981	6.15611	6.02655	5.87507	6.04245	6.14108	5.95747	6.31966	ambiguous	0.260015	6.0219	0.478136	0.16553	19.8462	6.03939	0	0.0957073	0	6.11516	0	0.127352	0	CR855338.1	Uncharacterized protein [Source:UniProtKB/TrEMBL;Acc:E7FCW4]
ENSDARG00000001721	5.18797	5.44471	4.79766	4.79766	5.15668	5.0636	5.42588	5.42921	5.43436	5.37206	5.32744	5.20111	ambiguous	0.693889	5.057	0.75565	0.23211	6.92674	5.26884	0.454019	0.124307	18.5758	5.33374	0.201628	0.0798938	6.86501	oc90	otoconin 90 [Source:ZFIN;Acc:ZDB-GENE-070912-300]
ENSDARG00000001729	11.0882	11.2262	11.2583	11.1278	11.1058	11.1593	11.3031	11.1833	11.1235	11.2249	11.2025	11.063	15	0.98133	11.1751	0.196581	0.0588532	12.9957	11.1879	0.198799	0.0691546	15.4609	11.1535	0.180087	0.0557014	10.7334	strn3	striatin, calmodulin binding protein 3 [Source:ZFIN;Acc:ZDB-GENE-030616-405]
ENSDARG00000001733	8.96445	9.113	9.17865	8.58427	8.801	8.86487	9.03784	8.86944	8.97854	8.95515	9.09611	8.7272	ambiguous	0.258801	8.96009	0.413105	0.194071	10.5783	8.89329	0	0.0835211	0	8.93925	0.413105	0.125245	10.5783	gulp1a	GULP, engulfment adaptor PTB domain containing 1a [Source:ZFIN;Acc:ZDB-GENE-030616-21]
ENSDARG00000001734	9.42061	9.46915	9.37649	9.34831	9.48885	9.35181	9.37572	9.25516	9.26921	9.2571	8.99488	9.21427	ambiguous	0.198979	9.40364	0	0.0420193	0	9.36788	0.205894	0.0811765	4.3199	9.18387	0.205894	0.091593	4.3199	fkbp8	FK506 binding protein 8 [Source:ZFIN;Acc:ZDB-GENE-040426-1849]
ENSDARG00000001754	9.99222	9.47147	9.33633	10.1391	10.1098	9.33706	8.89586	10.02	9.70819	9.36484	8.78687	9.56275	15	0.384496	9.73477	0.935875	0.274774	23.9663	9.59068	1.39284	0.384902	1.04252	9.35566	0.942343	0.293122	2.19175	noc2l	nucleolar complex associated 2 homolog (S. cerevisiae) [Source:ZFIN;Acc:ZDB-GENE-000607-75]
ENSDARG00000001760	10.0252	10.0321	9.91071	9.64046	10.2702	10.0191	10.1512	9.9283	10.394	10.3016	10.3209	10.2536	2	0.330433	9.90212	0.408031	0.129313	7.91331	10.0922	0	0.118853	0	10.3175	0	0.048852	0	TNXB	tenascin XB [Source:HGNC Symbol;Acc:HGNC:11976]
ENSDARG00000001767	7.83526	8.50371	7.36891	6.99562	8.13652	8.45925	7.27713	7.20818	8.09869	8.62886	8.25413	7.1626	14	0.453406	7.67587	1.53057	0.532333	7.28909	7.77027	1.53057	0.435923	7.28909	8.03607	1.47448	0.451638	9.40343	slc29a2	solute carrier family 29 (nucleoside transporters), member 2 [Source:ZFIN;Acc:ZDB-GENE-050220-15]
ENSDARG00000001769	10.0931	10.2821	10.0997	10.2653	10.4859	10.4314	10.338	10.3758	10.4244	10.2851	10.4693	10.3976	1	0.443234	10.185	0	0.0655243	0	10.4078	0	0.0513732	0	10.3941	0	0.0630446	0	ptpra	protein tyrosine phosphatase, receptor type, A [Source:ZFIN;Acc:ZDB-GENE-020107-1]
ENSDARG00000001771	5.84657	5.74817	6.0217	6.19089	5.66618	6.24296	6.05042	5.97277	5.98201	6.42519	6.03674	5.8454	15	0.478384	5.95183	0.476105	0.154863	19.5612	5.98308	0.469725	0.195298	12.6591	6.07233	0.582365	0.208891	9.35954	otol1a	otolin 1a [Source:ZFIN;Acc:ZDB-GENE-050707-1]
ENSDARG00000001776	7.12059	7.22338	7.09811	7.0984	7.20288	7.34607	7.51291	7.4576	7.25711	7.46207	7.18104	7.64847	1	0.358483	7.13512	0	0.0441806	0	7.37987	0	0.105676	0	7.38717	0	0.164515	0	stim2b	stromal interaction molecule 2b [Source:ZFIN;Acc:ZDB-GENE-120404-3]
ENSDARG00000001777	9.35659	9.47147	8.98136	9.08349	9.22808	9.21327	8.71381	8.95407	9.18965	9.08935	8.99488	8.65032	11	0.49261	9.22323	0.511589	0.169449	6.00342	9.02731	0.511589	0.170519	6.00342	8.98105	0.511589	0.178508	6.00342	nup155	nucleoporin 155 [Source:ZFIN;Acc:ZDB-GENE-040426-711]
ENSDARG00000001781	8.31481	8.37028	8.79273	8.76515	8.71109	8.55377	8.91473	8.78663	8.76063	8.736	8.94842	8.74209	12	0.300071	8.56074	0.619952	0.1637	17.6376	8.74156	0.229302	0.124285	17.0934	8.79679	0.229302	0.075898	17.0934	tspan11	tetraspanin 11 [Source:ZFIN;Acc:ZDB-GENE-041210-93]
ENSDARG00000001782	7.57624	7.42396	7.43976	6.89698	7.7584	7.66171	7.4689	7.30333	7.53758	7.99668	8.0504	7.64042	14	0.590703	7.33423	0.491256	0.218701	7.28706	7.54808	0.491256	0.155345	7.28706	7.80627	0.624423	0.175099	12.6809	prkacba	protein kinase, cAMP-dependent, catalytic, beta a [Source:ZFIN;Acc:ZDB-GENE-040426-1351]
ENSDARG00000001784	7.93657	7.82201	7.69865	7.47039	7.99027	8.249	7.77523	7.78125	8.16726	8.15132	7.87859	7.71123	11	0.743755	7.73191	0.487195	0.157987	6.96722	7.94894	0.487195	0.170734	6.96722	7.9771	0.487195	0.153257	6.96722	hoxa5a	homeo box A5a [Source:ZFIN;Acc:ZDB-GENE-000823-9]
ENSDARG00000001785	8.69426	8.74197	8.80916	8.92869	8.67778	8.98614	9.12601	8.82518	8.95626	8.9937	8.83577	9.00526	6	0.498671	8.79352	0.219243	0.0822	18.8929	8.90378	0.476253	0.154712	13.6831	8.94775	0	0.0576121	0	irx2a	iroquois homeobox protein 2, a [Source:ZFIN;Acc:ZDB-GENE-040426-1446]
ENSDARG00000001788	12.1111	12.0015	11.9062	11.9259	11.9885	11.6925	11.5322	11.7234	11.9971	12.0295	12.4693	12.0997	15	0.428321	11.9862	0.218482	0.072101	4.35035	11.7342	0.45727	0.160628	2.74168	12.1489	0.477435	0.17274	15.5641	atp5o	ATP synthase, H+ transporting, mitochondrial F1 complex, O subunit [Source:ZFIN;Acc:ZDB-GENE-050522-147]
ENSDARG00000001803	7.89314	7.93516	7.84782	8.10303	7.48013	7.34607	7.71415	7.67635	7.50214	7.62453	7.58441	7.48692	3	0.338279	7.94479	0	0.0902606	0	7.55417	0.404778	0.125128	18.6454	7.5495	0	0.0478771	0	kcnh6	potassium voltage-gated channel, subfamily H (eag-related), member 6 [Source:ZFIN;Acc:ZDB-GENE-040702-5]
ENSDARG00000001804	6.75285	6.88877	6.68288	7.16274	7.02446	6.56766	6.707	6.91526	6.80021	7.00243	6.82366	7.20765	ambiguous	0.212308	6.87181	0.30112	0.171656	22.5841	6.8036	0.30112	0.15696	22.5841	6.95849	0.30112	0.145254	22.5841	zgc:112148	zgc:112148 [Source:ZFIN;Acc:ZDB-GENE-050417-235]
ENSDARG00000001807	9.18916	9.2544	10.0903	9.43234	9.11072	9.24297	9.49317	9.25259	9.11408	9.17455	9.47113	9.2459	12	0.627202	9.49155	0.918537	0.340385	15.7447	9.27486	0.371964	0.134828	15.4165	9.25142	0.371964	0.127083	15.4165	tnfrsf21	tumor necrosis factor receptor superfamily, member 21 [Source:ZFIN;Acc:ZDB-GENE-030131-5971]
ENSDARG00000001817	7.1641	7.53697	7.17372	7.16274	7.0042	7.25663	7.54855	7.00761	7.17975	7.21629	6.89854	7.59947	ambiguous	0.180797	7.25938	0	0.137593	0	7.20425	0	0.197062	0	7.22351	0	0.245932	0	CABZ01112877.1	Uncharacterized protein [Source:UniProtKB/TrEMBL;Acc:E7EXK0]
ENSDARG00000001818	9.37676	9.53711	9.58885	9.95773	10.7846	10.7721	10.9951	10.8033	9.6677	9.69111	9.52047	10.1265	7	0.331871	9.61511	0.429228	0.207828	20.7112	10.8388	0	0.0796443	0	9.75144	0.429228	0.219578	20.7112	C3 (1 of 6)	complement component 3 [Source:HGNC Symbol;Acc:HGNC:1318]
ENSDARG00000001825	6.62958	6.85911	6.96982	6.99562	6.97322	6.89809	7.00186	6.90152	6.51074	6.79716	7.01447	6.82511	7	0.595087	6.86353	0.429922	0.122191	15.7351	6.94367	0	0.0361129	0	6.78687	0.429922	0.171225	15.7351	wdr96	WD repeat domain 96 [Source:ZFIN;Acc:ZDB-GENE-080815-3]
ENSDARG00000001829	11.0697	11.2242	11.2061	11.3928	10.9797	11.1132	11.2996	11.2198	11.3473	11.3756	11.2482	11.5654	ambiguous	0.255947	11.2232	0.266419	0.112483	17.0735	11.153	0.266419	0.109677	17.0735	11.3841	0	0.111545	0	zgc:112982	zgc:112982 [Source:ZFIN;Acc:ZDB-GENE-050306-55]
ENSDARG00000001832	6.08242	5.93517	6.15073	5.8012	6.16323	6.32343	6.20364	6.19417	6.04245	5.89792	6.24329	6.29694	4	0.484932	5.99238	0	0.11954	0	6.22112	0	0.0563615	0	6.12015	0.446715	0.135739	19.2188	si:ch1073-403i13.1	si:ch1073-403i13.1 [Source:ZFIN;Acc:ZDB-GENE-100921-25]
ENSDARG00000001835	9.67162	9.78263	9.855	9.85695	9.51472	9.84853	9.76183	9.71784	9.7913	9.96597	9.80398	9.93958	5	0.323414	9.79155	0.217081	0.0629858	14.5026	9.71073	0.217081	0.113229	14.5026	9.87521	0	0.0606274	0	nalcn	sodium leak channel, non-selective [Source:ZFIN;Acc:ZDB-GENE-050410-12]
ENSDARG00000001857	9.57019	9.50126	9.38308	9.47156	9.29933	9.47046	9.2605	9.40584	9.54744	9.41298	9.50547	9.50733	ambiguous	0.236801	9.48152	0	0.0646046	0	9.35903	0	0.0730337	0	9.49331	0	0.0461692	0	aff4	AF4/FMR2 family, member 4 [Source:ZFIN;Acc:ZDB-GENE-100910-5]
ENSDARG00000001859	7.20625	7.11685	7.15255	7.12019	7.27976	7.57657	7.35224	7.3135	7.15681	7.08424	7.29363	7.37417	10	0.825473	7.14896	0	0.0312479	0	7.38052	0.272866	0.106156	10.027	7.22721	0.320591	0.10048	19.3158	dbx1b	developing brain homeobox 1b [Source:ZFIN;Acc:ZDB-GENE-000128-11]
ENSDARG00000001870	12.9651	12.8851	13.3938	13.3961	13.2423	13.0308	13.7419	13.4757	12.8121	12.7877	12.8627	13.1763	14	0.507989	13.16	0.666248	0.173315	18.056	13.3727	0.666248	0.247095	18.056	12.9097	0.391942	0.141188	20.5054	atp1a1a.4	ATPase, Na+/K+ transporting, alpha 1a polypeptide, tandem duplicate 4 [Source:ZFIN;Acc:ZDB-GENE-001212-4]
ENSDARG00000001873	10.011	9.91786	9.55232	9.43652	10.0556	9.51231	9.24143	9.13217	10.6587	10.566	10.1448	10.1307	11	0.576305	9.72942	0.735901	0.196876	5.39804	9.48538	0.735901	0.339844	5.39804	10.375	0.735901	0.183969	5.39804	phgdh	phosphoglycerate dehydrogenase [Source:ZFIN;Acc:ZDB-GENE-030131-647]
ENSDARG00000001879	9.81971	9.74675	10.0822	10.0077	9.69148	9.6769	10.0815	10.0572	9.87157	9.96597	10.042	9.96035	15	0.90799	9.9141	0.370164	0.116051	17.9885	9.87677	0.54475	0.139684	17.9515	9.95998	0.170568	0.0589352	14.8742	nav2b	neuron navigator 2b [Source:ZFIN;Acc:ZDB-GENE-061207-13]
ENSDARG00000001880	9.27053	9.53045	9.18621	9.58696	9.05295	8.90835	9.18488	9.02196	8.66952	8.73296	8.89465	8.89643	1	0.359128	9.39354	0	0.137724	0	9.04204	0	0.0960672	0	8.79839	0	0.0777021	0	stx3a	syntaxin 3A [Source:ZFIN;Acc:ZDB-GENE-040426-1489]
ENSDARG00000001881	7.24711	6.8133	7.27483	7.31127	7.52942	7.44619	7.20667	7.04528	7.26781	7.57016	7.34659	7.68021	ambiguous	0.298976	7.16163	0.498735	0.160396	20.7876	7.30689	0.514672	0.164858	6.41098	7.46619	0	0.14324	0	cacnb3a	calcium channel, voltage-dependent, beta 3a [Source:ZFIN;Acc:ZDB-GENE-060221-2]
ENSDARG00000001882	8.92535	9.41479	9.53863	9.18643	9.09248	9.5943	9.94565	9.49746	9.11408	9.46323	9.69916	9.49861	15	0.909379	9.2663	0.654407	0.20644	13.6384	9.53247	0.858643	0.290798	14.5683	9.44377	0.586147	0.196922	15.2307	kbtbd12	kelch repeat and BTB (POZ) domain containing 12 [Source:ZFIN;Acc:ZDB-GENE-050904-1]
ENSDARG00000001888	8.96148	8.90895	8.5831	9.00958	8.84255	8.82306	8.82351	8.64876	8.92381	8.68658	8.47929	8.98664	7	0.623983	8.86578	0.45764	0.140468	1.26915	8.78447	0	0.0653347	0	8.76908	0.45764	0.170735	1.26915	ppm1ba	protein phosphatase, Mg2+/Mn2+ dependent, 1Ba [Source:ZFIN;Acc:ZDB-GENE-991102-16]
ENSDARG00000001889	10.3638	10.5243	10.3894	10.2091	9.98338	10.1846	10.0539	10.1426	10.2237	10.3279	10.3786	9.9524	7	0.677343	10.3716	0.356985	0.108779	9.97638	10.0911	0	0.0693503	0	10.2206	0.356985	0.141801	9.97638	tuba1a	tubulin, alpha 1a [Source:ZFIN;Acc:ZDB-GENE-090507-4]
ENSDARG00000001890	11.5247	11.354	11.195	11.3269	11.4709	11.3599	11.0569	11.2963	11.2754	11.1337	10.9121	10.9685	14	0.344074	11.3501	0.374599	0.114902	3.46376	11.296	0.374599	0.140039	3.46376	11.0724	0.399175	0.12751	4.63072	stt3b	STT3, subunit of the oligosaccharyltransferase complex, homolog B (S. cerevisiae) [Source:ZFIN;Acc:ZDB-GENE-030131-2638]
ENSDARG00000001891	7.22683	7.25709	7.24529	7.16274	7.48013	7.61268	7.59013	7.35344	7.47495	7.31165	7.13119	7.35444	15	0.859036	7.22299	0.0961409	0.032401	9.73771	7.5091	0.281615	0.088136	10.5329	7.31806	0.346417	0.117761	2.52699	syt14b	synaptotagmin XIVb [Source:ZFIN;Acc:ZDB-GENE-041014-36]
ENSDARG00000001897	9.77483	9.89561	10.105	10.0668	10.1642	10.2091	10.337	10.2985	9.76413	9.88642	9.97289	10.0118	12	0.637935	9.96056	0.371886	0.11256	16.8274	10.2522	0.21897	0.0598227	16.9578	9.9088	0.21897	0.0845186	16.9578	man2b1	mannosidase, alpha, class 2B, member 1 [Source:ZFIN;Acc:ZDB-GENE-050327-52]
ENSDARG00000001898	7.9608	8.07723	8.0286	7.39315	7.98529	7.82394	7.87331	7.63688	7.99547	7.98642	7.76825	7.63233	ambiguous	0.240777	7.86494	0.525174	0.215051	8.41801	7.82986	0	0.119031	0	7.84562	0.525174	0.122757	8.41801	manea	mannosidase, endo-alpha [Source:ZFIN;Acc:ZDB-GENE-040912-87]
ENSDARG00000001906	5.57135	5.44471	5.34476	5.65054	5.51029	5.58673	5.37188	5.5426	5.54864	5.47554	5.49561	5.49202	ambiguous	0.316523	5.50284	0.306119	0.105444	0.183295	5.50288	0	0.0732089	0	5.50295	0	0.0254919	0	si:dkey-247m21.3	si:dkey-247m21.3 [Source:ZFIN;Acc:ZDB-GENE-091204-249]
ENSDARG00000001909	7.9608	8.00152	8.05104	8.00984	7.96519	7.74194	8.18227	7.951	7.79976	7.75787	7.74898	8.0976	9	0.316848	8.0058	0	0.0312747	0	7.9601	0.286716	0.152521	19.8761	7.85105	0.286716	0.126685	19.8761	VILL	villin-like [Source:HGNC Symbol;Acc:HGNC:30906]
ENSDARG00000001910	11.0434	11.0875	9.43471	10.0655	10.6781	10.1086	8.65081	9.22145	10.4665	10.0291	8.92602	9.41071	11	0.333305	10.4078	1.92019	0.490582	4.735	9.66473	1.92019	0.660989	4.735	9.70808	1.92019	0.512038	4.735	rorab	RAR-related orphan receptor A, paralog b [Source:ZFIN;Acc:ZDB-GENE-040426-855]
ENSDARG00000001912	6.43686	6.71642	6.40899	6.47501	6.54234	6.67335	6.37336	6.49809	6.5298	6.42519	6.88636	7.13949	14	0.601447	6.50932	0.230416	0.110367	7.31415	6.52179	0.230416	0.103982	7.31415	6.74521	0.798351	0.251619	19.2315	drd4-rs	dopamine receptor D4 related sequence [Source:ZFIN;Acc:ZDB-GENE-051113-172]
ENSDARG00000001913	7.88683	7.9885	8.35086	8.04896	7.90312	8.08587	8.69832	7.70714	7.16833	7.08424	7.64843	7.20765	11	0.327439	8.06879	0.583405	0.165989	14.5739	8.09861	0.583405	0.363601	14.5739	7.27716	0.583405	0.206816	14.5739	palmda	palmdelphin a [Source:ZFIN;Acc:ZDB-GENE-070705-48]
ENSDARG00000001915	5.27497	5.08897	5.18567	5.18351	5.23681	5.17323	5.05582	5.36342	5.43436	5.0559	5.06367	5.08341	ambiguous	0.277709	5.18328	0	0.0643823	0	5.20732	0.296547	0.106664	1.5643	5.15933	0.296547	0.138722	1.5643	phc2b	polyhomeotic-like 2b [Source:ZFIN;Acc:ZDB-GENE-040426-1113]
ENSDARG00000001929	9.37676	9.42439	9.56009	9.32595	8.94781	9.06762	9.27516	9.04291	9.01288	9.56388	9.39381	9.57732	11	0.328149	9.4218	0.299443	0.0822868	14.5323	9.08337	0.299443	0.115528	14.5323	9.38697	0.299443	0.18254	14.5323	pink1	PTEN induced putative kinase 1 [Source:ZFIN;Acc:ZDB-GENE-041212-53]
ENSDARG00000001930	8.59794	8.73037	8.57927	8.48241	8.51917	8.53907	8.49082	8.40166	8.43119	8.41003	8.66693	8.6062	15	0.825534	8.5975	0.24866	0.0864107	8.71299	8.48768	0.140299	0.0470393	8.22264	8.52859	0.306687	0.0895027	17.6511	klhl15	kelch-like 15 (Drosophila) [Source:ZFIN;Acc:ZDB-GENE-040801-99]
ENSDARG00000001933	7.96679	7.7541	7.68427	8.05446	8.21073	7.94703	7.96498	8.16974	8.3104	8.06642	8.09153	8.46503	14	0.363515	7.86491	0.371709	0.128345	0.0188903	8.07312	0.371709	0.0915766	0.0188903	8.23335	0.454737	0.140809	22.918	prkag2b	protein kinase, AMP-activated, gamma 2 non-catalytic subunit b [Source:ZFIN;Acc:ZDB-GENE-070912-442]
ENSDARG00000001937	5.84657	5.90073	5.6958	5.8012	6.09981	6.03645	5.81071	5.87507	6.17952	5.92514	5.90075	6.06784	ambiguous	0.642779	5.81107	0.180663	0.0703614	5.22867	5.95551	0.33109	0.100016	4.94464	6.01831	0.313162	0.0979352	1.19289	CABZ01043017.1	Uncharacterized protein [Source:UniProtKB/TrEMBL;Acc:F1QYH9]
ENSDARG00000001939	8.10345	7.99502	7.94111	7.98122	8.12301	8.18882	7.88441	8.00125	8.14477	8.3635	7.86675	8.05021	9	0.428147	8.0052	0	0.0569132	0	8.04937	0.359771	0.104426	5.94084	8.10631	0.359771	0.17273	5.94084	b3gat3	beta-1,3-glucuronyltransferase 3 (glucuronosyltransferase I) [Source:ZFIN;Acc:ZDB-GENE-020419-3]
ENSDARG00000001940	10.4996	10.374	10.4238	10.6866	10.5949	10.6335	10.6858	10.5339	10.3975	10.577	10.0792	10.6748	1	0.317236	10.496	0	0.110776	0	10.612	0	0.0525539	0	10.4321	0	0.197723	0	dnajc1	DnaJ (Hsp40) homolog, subfamily C, member 1 [Source:ZFIN;Acc:ZDB-GENE-061103-529]
ENSDARG00000001950	14.3464	14.329	14.1883	14.2688	14.3099	14.4442	14.4474	14.4715	14.3647	14.4574	14.2613	14.744	1	0.329643	14.2831	0	0.0541739	0	14.4183	0	0.0549295	0	14.4569	0	0.17211	0	ak1	adenylate kinase 1 [Source:ZFIN;Acc:ZDB-GENE-040822-37]
ENSDARG00000001953	9.65337	9.65392	9.41556	9.99926	9.67933	9.69353	9.65871	9.69159	9.37126	9.29048	9.04768	9.11214	8	0.345661	9.68053	0.419295	0.205324	23.3035	9.68079	0	0.0120265	0	9.20539	0.369475	0.112236	4.92413	pfkfb3	6-phosphofructo-2-kinase/fructose-2,6-biphosphatase 3 [Source:ZFIN;Acc:ZDB-GENE-040426-2724]
ENSDARG00000001968	8.88516	8.69898	8.64672	8.47427	9.02438	8.85007	9.13063	8.79372	9.07327	9.11288	8.72329	8.94547	7	0.528813	8.67628	0.353555	0.14249	5.2453	8.9497	0	0.117531	0	8.96372	0.353555	0.130508	5.2453	dock5	dedicator of cytokinesis 5 [Source:ZFIN;Acc:ZDB-GENE-080108-4]
ENSDARG00000001969	8.20298	8.5747	8.21879	8.4244	8.23183	8.20294	8.12751	8.34955	8.22197	8.09052	7.99724	8.26757	ambiguous	0.296001	8.35522	0	0.131472	0	8.22796	0	0.0774745	0	8.14432	0	0.0928004	0	txlng	taxilin gamma [Source:ZFIN;Acc:ZDB-GENE-060616-122]
ENSDARG00000001971	6.51057	6.85911	6.38959	6.74771	6.93073	6.55179	7.1976	7.00761	6.98404	6.55216	6.83645	7.15109	9	0.482368	6.62674	0	0.161828	0	6.92193	0.530741	0.215645	20.5699	6.88093	0.530741	0.202542	20.5699	cthrc1b	collagen triple helix repeat containing 1b [Source:ZFIN;Acc:ZDB-GENE-050420-46]
ENSDARG00000001972	6.43686	6.8133	6.48353	6.11921	6.75764	6.75729	6.63881	6.64193	6.85961	6.37381	6.87406	6.66751	2	0.491075	6.46323	0.695666	0.239883	9.25644	6.69892	0	0.0411395	0	6.69375	0	0.16445	0	tpst2	tyrosylprotein sulfotransferase 2 [Source:ZFIN;Acc:ZDB-GENE-040426-1400]
ENSDARG00000001975	8.70497	9.30728	9.43259	9.28016	8.82054	9.2765	9.29994	9.168	8.88388	9.22292	8.88306	8.92279	5	0.497385	9.18125	0.607311	0.231609	14.5726	9.14125	0.607311	0.156472	14.5726	8.97816	0	0.123718	0	hsd11b2	hydroxysteroid 11-beta dehydrogenase 2 [Source:ZFIN;Acc:ZDB-GENE-030131-6030]
ENSDARG00000001976	7.90569	7.7541	7.63271	7.70047	6.8297	6.64407	6.7202	7.09389	6.22973	5.97736	6.45225	6.54396	15	0.95849	7.74824	0.2782	0.0958991	3.7411	6.82197	0.46296	0.160563	21.9121	6.30083	0.608731	0.190056	19.5706	si:ch211-13k12.1	si:ch211-13k12.1 [Source:ZFIN;Acc:ZDB-GENE-050208-116]
ENSDARG00000001993	14.2299	13.9445	14.0411	13.8509	14.0911	13.8217	14.1922	13.9971	14.8094	14.5978	14.1702	14.2795	4	0.524566	14.0166	0	0.133269	0	14.0256	0	0.126543	0	14.4642	0.714098	0.223841	4.76476	myhb	myosin, heavy chain b [Source:ZFIN;Acc:ZDB-GENE-081124-1]
ENSDARG00000001994	12.2908	12.4168	12.4121	12.4312	12.1453	12.2728	12.2386	12.3337	12.3127	12.3023	12.3138	12.3691	ambiguous	0.271288	12.3877	0.113694	0.0477404	16.2912	12.2476	0.113694	0.0649227	16.2912	12.3245	0	0.0233214	0	stxbp1a	syntaxin binding protein 1a [Source:ZFIN;Acc:ZDB-GENE-050626-106]
ENSDARG00000001999	7.64565	7.49101	8.08404	7.79605	7.44381	7.40536	7.52012	7.18609	7.33028	7.35287	7.56239	7.32429	ambiguous	0.277695	7.75419	0.534074	0.209354	17.322	7.38884	0	0.112775	0	7.39246	0	0.0853743	0	adamts18	ADAM metallopeptidase with thrombospondin type 1 motif, 18 [Source:ZFIN;Acc:ZDB-GENE-070815-1]
ENSDARG00000002002	6.87851	6.96007	7.06434	6.84469	6.99396	7.05763	7.34409	7.12922	6.80021	6.50611	7.00332	7.15109	15	0.798977	6.9369	0.218739	0.0770002	12.8776	7.13123	0.357381	0.124344	15.7703	6.86519	0.676204	0.216759	19.8347	lmcd1	LIM and cysteine-rich domains 1 [Source:ZFIN;Acc:ZDB-GENE-040426-1067]
ENSDARG00000002006	9.14276	9.14532	9.15317	9.30781	9.09935	9.06762	9.18044	9.36132	9.08211	9.22508	9.26161	9.26917	14	0.307028	9.18727	0.232636	0.0586899	20.2439	9.17718	0.232636	0.104303	20.2439	9.20949	0.184839	0.0632843	15.9199	rxrbb	retinoid x receptor, beta b [Source:ZFIN;Acc:ZDB-GENE-990415-242]
ENSDARG00000002013	9.50653	9.38313	9.44523	9.45518	9.54852	9.35808	9.22211	9.51039	9.40921	9.26552	9.14779	9.07151	10	0.673088	9.44752	0	0.042682	0	9.40978	0.360197	0.111016	1.33235	9.22351	0.325537	0.118215	5.43869	grb10a	growth factor receptor-bound protein 10a [Source:ZFIN;Acc:ZDB-GENE-040822-32]
ENSDARG00000002016	8.76759	8.71868	8.54824	8.50657	8.79254	8.56107	8.7771	8.84578	8.64181	8.83284	8.59409	8.85254	ambiguous	0.258646	8.63527	0.305132	0.0904342	5.93585	8.74412	0.285125	0.0958174	21.2069	8.73032	0	0.0889797	0	ppil2	peptidylprolyl isomerase (cyclophilin)-like 2 [Source:ZFIN;Acc:ZDB-GENE-040426-1096]
ENSDARG00000002020	9.51059	9.34317	9.54647	9.26378	9.43204	9.44318	9.39502	9.3896	9.56855	9.4796	9.43398	9.32944	1	0.348541	9.416	0	0.0970756	0	9.41496	0	0.0185864	0	9.45289	0	0.0825933	0	rictorb	rapamycin-insensitive companion of mTOR b [Source:ZFIN;Acc:ZDB-GENE-070810-5]
ENSDARG00000002021	10.8286	10.9163	10.5567	10.2897	10.9484	10.8431	10.6772	10.5755	11.0263	11.0284	10.6965	10.6806	12	0.803278	10.6479	0.683009	0.209185	7.43623	10.761	0.430115	0.129063	6.04508	10.858	0.430115	0.119721	6.04508	pygb	phosphorylase, glycogen; brain [Source:ZFIN;Acc:ZDB-GENE-040928-2]
ENSDARG00000002026	8.52319	8.5747	8.68286	8.71429	8.35612	8.85601	8.68894	8.83895	8.98485	8.6991	8.89753	8.95507	ambiguous	0.258821	8.62376	0	0.0659514	0	8.68501	0	0.16332	0	8.88414	0	0.0960586	0	qkib	QKI, KH domain containing, RNA binding b [Source:ZFIN;Acc:ZDB-GENE-081028-54]
ENSDARG00000002031	8.7156	8.79117	8.82217	8.6105	8.59257	8.62165	8.48721	8.69115	8.7158	8.7867	8.66693	8.51799	7	0.424552	8.73486	0.226535	0.0723765	9.48781	8.59814	0	0.070212	0	8.67186	0.226535	0.0917987	9.48781	tox4	TOX high mobility group box family member 4 [Source:ZFIN;Acc:ZDB-GENE-070912-576]
ENSDARG00000002037	8.69426	8.73037	8.75591	8.94053	8.63107	8.49401	8.48359	8.71749	8.68511	8.66122	9.01624	8.98038	15	0.611913	8.78027	0.219013	0.0874871	19.9101	8.58154	0.267761	0.0820384	23.2281	8.83574	0.459905	0.12282	17.9298	pfkfb2b	6-phosphofructo-2-kinase/fructose-2,6-biphosphatase 2b [Source:ZFIN;Acc:ZDB-GENE-120222-1]
ENSDARG00000002046	5.34798	5.44471	5.61237	5.56266	5.36316	5.25699	5.60455	5.36342	5.2023	5.56434	5.32744	5.3664	ambiguous	0.280859	5.49193	0.276654	0.0907824	16.595	5.39703	0.276654	0.123112	16.595	5.36512	0	0.12688	0	btr29	bloodthirsty-related gene family, member 29 [Source:ZFIN;Acc:ZDB-GENE-090512-2]
ENSDARG00000002060	6.98076	6.59301	6.98202	6.98369	6.81797	6.88591	6.75899	6.83051	6.9302	6.73378	7.00332	6.73293	2	0.455559	6.88487	0.390685	0.126201	20.9877	6.82335	0	0.0439511	0	6.85006	0	0.0947044	0	brf2	BRF2, subunit of RNA polymerase III transcription initiation factor, BRF1-like [Source:ZFIN;Acc:ZDB-GENE-040801-43]
ENSDARG00000002071	10.7596	10.7191	10.2937	10.6601	10.9427	10.7807	10.6582	10.6773	10.3163	10.3792	10.2687	10.6307	5	0.391793	10.6081	0.383905	0.152057	3.81375	10.7647	0.383905	0.100953	3.81375	10.3987	0	0.129693	0	adss	adenylosuccinate synthase [Source:ZFIN;Acc:ZDB-GENE-050417-337]
ENSDARG00000002077	8.23796	7.9554	8.15302	8.03233	8.16755	7.9693	8.16878	8.01354	8.05105	8.12358	7.64146	8.06221	4	0.331649	8.09468	0	0.0979414	0	8.07979	0	0.0685429	0	7.96958	0.414162	0.156721	3.56809	mnat1	menage a trois homolog 1 [Source:ZFIN;Acc:ZDB-GENE-041010-203]
ENSDARG00000002082	11.4881	11.39	11.4082	11.3728	11.4905	11.4295	11.429	11.465	11.4795	11.4508	11.4228	11.5009	11	0.401332	11.4148	0.0698765	0.0403734	1.7283	11.4535	0.0698765	0.0214084	1.7283	11.4635	0.0698765	0.0270469	1.7283	ck2a1	casein kinase 2 alpha 1 [Source:ZFIN;Acc:ZDB-GENE-990415-27]
ENSDARG00000002084	11.4223	11.1895	11.4871	11.2472	11.608	11.5194	11.534	11.6412	11.8516	11.7627	11.9627	11.8544	1	0.41558	11.3365	0	0.103108	0	11.5756	0	0.0423446	0	11.8578	0	0.0695222	0	lamb2	laminin, beta 2 (laminin S) [Source:ZFIN;Acc:ZDB-GENE-081030-4]
ENSDARG00000002097	5.07407	5.30053	5.34476	4.79766	4.79766	4.79766	4.79766	4.79766	5.36806	5.47554	4.79766	5.54648	ambiguous	0.322514	5.12926	0.571089	0.181219	10.8862	4.79766	0	0	0	5.29694	0.574785	0.236045	2.52738	si:dkeyp-52c3.7	si:dkeyp-52c3.7 [Source:ZFIN;Acc:ZDB-GENE-110411-213]
ENSDARG00000002127	10.3217	10.3275	10.5154	10.3954	10.14	10.4763	10.4052	10.398	10.2329	10.3577	10.2885	10.1166	14	0.316684	10.39	0.22952	0.0684432	14.9136	10.3549	0.22952	0.112654	14.9136	10.2489	0.247452	0.0828336	9.86485	stam	signal transducing adaptor molecule (SH3 domain and ITAM motif) 1 [Source:ZFIN;Acc:ZDB-GENE-031118-123]
ENSDARG00000002128	8.30543	8.36528	8.01153	7.94609	8.35996	8.16978	8.05595	8.15321	8.28496	8.22707	7.91926	8.16027	12	0.837217	8.15708	0.511953	0.144512	6.66437	8.18472	0.337436	0.106953	3.47304	8.14789	0.337436	0.122554	3.47304	cwf19l1	CWF19-like 1, cell cycle control [Source:ZFIN;Acc:ZDB-GENE-031204-5]
ENSDARG00000002129	8.00804	8.05244	7.77522	7.97542	8.15875	8.09094	8.20006	8.36395	8.12192	8.183	7.98636	8.64636	9	0.301713	7.95278	0	0.0934144	0	8.20343	0.371189	0.0961133	21.4863	8.23441	0.371189	0.24047	21.4863	slc5a2	solute carrier family 5 (sodium/glucose cotransporter), member 2 [Source:ZFIN;Acc:ZDB-GENE-040426-2498]
ENSDARG00000002131	12.1866	12.2589	12.4701	12.4218	12.2361	12.237	12.2412	12.3425	12.2463	12.1577	12.4391	12.2323	7	0.534044	12.3344	0.26609	0.0976878	16.7664	12.2642	0	0.0375082	0	12.2689	0.26609	0.0994207	16.7664	celf2	cugbp, Elav-like family member 2 [Source:ZFIN;Acc:ZDB-GENE-030826-35]
ENSDARG00000002148	9.54268	9.51481	9.68255	9.43652	9.29933	9.54933	9.52679	9.34456	9.30739	9.47417	9.51673	9.03273	9	0.32538	9.54414	0	0.0861201	0	9.43	0.38999	0.0861627	11.2704	9.33276	0.38999	0.160529	11.2704	DVL3 (1 of 2)	dishevelled segment polarity protein 3 [Source:HGNC Symbol;Acc:HGNC:3087]
ENSDARG00000002165	7.96679	7.99502	7.94711	7.68626	8.00018	7.95263	7.63712	8.01354	7.91776	7.96046	8.04517	7.71888	13	0.489612	7.8988	0.280394	0.102611	9.7384	7.90087	0.368129	0.123476	2.36508	7.91057	0.280394	0.110729	9.7384	psme1	proteasome activator subunit 1 [Source:ZFIN;Acc:ZDB-GENE-991110-17]
ENSDARG00000002167	10.3078	10.4441	10.4438	10.2712	10.4426	10.5665	10.6606	10.5371	10.5162	10.7275	10.9255	10.7083	15	1	10.3667	0.220058	0.0595048	11.5468	10.5517	0.219972	0.0755057	14.4869	10.7194	0.409784	0.141769	14.8202	cacnb1	calcium channel, voltage-dependent, beta 1 subunit [Source:ZFIN;Acc:ZDB-GENE-040718-399]
ENSDARG00000002168	9.83598	9.81035	9.6337	9.98934	9.98214	9.88227	9.79415	9.92025	9.94115	9.9724	9.72366	10.0495	11	0.471736	9.81734	0.225062	0.122603	1.2784	9.8947	0.225062	0.0648327	1.2784	9.92169	0.225062	0.110085	1.2784	tra2b	transformer 2 beta homolog (Drosophila) [Source:ZFIN;Acc:ZDB-GENE-040426-1094]
ENSDARG00000002172	6.00054	5.61214	5.87334	5.51427	5.88144	5.87079	5.5212	5.87507	5.77336	5.56434	5.49561	5.59694	ambiguous	0.230987	5.75007	0	0.168637	0	5.78712	0.319523	0.117306	2.77944	5.60756	0.319523	0.097972	2.77944	aplnra	apelin receptor a [Source:ZFIN;Acc:ZDB-GENE-060929-512]
ENSDARG00000002174	7.63052	7.81463	7.84782	7.70047	7.84921	7.76769	8.09457	7.63688	7.50214	7.62453	7.73599	8.00118	ambiguous	0.228929	7.74836	0.261749	0.0747635	13.1399	7.83709	0.261749	0.16138	13.1399	7.71596	0.443339	0.176696	18.8777	itfg2	integrin alpha FG-GAP repeat containing 2 [Source:ZFIN;Acc:ZDB-GENE-041008-161]
ENSDARG00000002184	9.18663	9.04296	8.91008	9.01239	9.20494	9.09795	9.20908	9.01289	9.07917	9.05817	8.99757	9.13484	2	0.407619	9.03801	0.278234	0.0964532	3.42057	9.13122	0	0.0669921	0	9.06744	0	0.0475253	0	igbp1	immunoglobulin (CD79A) binding protein 1 [Source:ZFIN;Acc:ZDB-GENE-040426-2928]
ENSDARG00000002190	11.0364	10.9009	10.923	10.8644	11.0789	10.9171	10.9709	10.88	10.9846	11.0871	10.6623	10.8664	4	0.33929	10.9312	0	0.0603567	0	10.9617	0	0.0697553	0	10.9001	0.390588	0.144317	5.29378	chmp2bb	chromatin modifying protein 2Bb [Source:ZFIN;Acc:ZDB-GENE-040426-2539]
ENSDARG00000002192	9.1506	9.01778	8.38645	8.76182	9.6026	9.18294	8.63787	9.09541	9.2113	9.08221	9.0268	8.98038	15	0.508878	8.82916	0.805879	0.251913	4.23458	9.12971	0.968691	0.32908	3.34563	9.07517	0.210739	0.0811234	4.92631	aspn	asporin (LRR class 1) [Source:ZFIN;Acc:ZDB-GENE-041105-7]
ENSDARG00000002193	13.5432	13.7427	13.5759	13.4178	9.76373	9.90956	10.1782	9.42646	5.43436	5.60479	5.49561	6.12318	ambiguous	0.183438	13.5699	0	0.113298	0	9.81948	0	0.255859	0	5.66449	0	0.256012	0	rho	rhodopsin [Source:ZFIN;Acc:ZDB-GENE-990415-271]
ENSDARG00000002194	6.67724	6.79766	6.55368	6.54487	6.91988	7.014	6.7202	6.85939	6.62082	6.74672	6.86164	6.44729	14	0.671223	6.64336	0.26003	0.0892037	6.43798	6.87837	0.26003	0.10093	6.43798	6.66912	0.384259	0.141843	11.5873	rhd	Rh blood group, D antigen [Source:ZFIN;Acc:ZDB-GENE-051213-1]
ENSDARG00000002196	8.22805	8.19504	8.05104	7.61297	8.65306	8.23534	8.30647	8.13087	8.02044	8.02699	7.95321	8.17689	ambiguous	0.2542	8.02178	0.431711	0.197512	6.51118	8.33143	0.431711	0.187961	6.51118	8.04438	0	0.0785924	0	bach1	BTB and CNC homology 1, basic leucine zipper transcription factor 1 [Source:ZFIN;Acc:ZDB-GENE-050522-220]
ENSDARG00000002197	11.7571	11.7194	11.7188	11.3151	11.7417	11.5466	11.7806	11.341	12.2964	12.2384	12.4092	12.4267	ambiguous	0.259351	11.6276	0	0.143274	0	11.6025	0	0.14752	0	12.3427	0	0.0647689	0	pygl	phosphorylase, glycogen; liver (Hers disease, glycogen storage disease type VI) [Source:ZFIN;Acc:ZDB-GENE-041205-1]
ENSDARG00000002204	8.49464	8.19504	8.50038	8.67225	9.02918	8.53907	8.65081	8.76876	8.29008	8.28239	8.62228	8.21493	ambiguous	0.236595	8.46558	0.477242	0.161384	20.954	8.74695	0.442627	0.173715	0.915984	8.35242	0.338975	0.147368	14.2348	hspb11	heat shock protein, alpha-crystallin-related, b11 [Source:ZFIN;Acc:ZDB-GENE-030131-5148]
ENSDARG00000002210	8.45706	8.3038	8.70412	8.19543	8.50886	8.73559	9.44586	8.50049	8.0691	8.31131	8.30298	7.93084	ambiguous	0.230504	8.4151	0	0.179911	0	8.7977	0.966039	0.362408	14.061	8.15356	0	0.128502	0	stk25a	serine/threonine kinase 25a [Source:ZFIN;Acc:ZDB-GENE-041010-92]
ENSDARG00000002213	7.51147	7.85836	7.49059	7.62048	7.61653	7.76769	7.48373	7.72228	8.02662	7.7518	7.3379	7.37417	4	0.52285	7.62022	0	0.132009	0	7.64755	0	0.0968156	0	7.62262	0.78545	0.246236	4.91579	invs	inversin [Source:ZFIN;Acc:ZDB-GENE-020507-2]
ENSDARG00000002215	8.73314	8.98891	8.78943	8.80134	8.77833	8.77999	8.71073	8.70626	8.52095	8.78377	8.87431	8.68157	8	0.377449	8.8282	0.195829	0.0905944	10.1136	8.74383	0	0.0255356	0	8.71515	0.367852	0.120798	13.9246	rtca	RNA 3'-terminal phosphate cyclase [Source:ZFIN;Acc:ZDB-GENE-030131-9687]
ENSDARG00000002216	9.42277	9.47609	9.56202	9.28016	8.93762	8.93381	8.93864	9.00681	9.12838	9.29048	9.3999	9.40139	8	0.634449	9.43526	0.24038	0.096645	11.3601	8.95422	0	0.0255797	0	9.30504	0.293303	0.0918882	16.4812	tbx3a	T-box 3a [Source:ZFIN;Acc:ZDB-GENE-070209-80]
ENSDARG00000002217	9.14014	9.34064	9.43893	9.31236	9.00256	9.19468	9.31218	9.18425	9.21398	9.046	9.20234	9.05969	5	0.834823	9.30802	0.304815	0.102135	14.7573	9.17342	0.304815	0.106012	14.7573	9.1305	0	0.0581478	0	scocb	short coiled-coil protein b [Source:ZFIN;Acc:ZDB-GENE-041010-41]
ENSDARG00000002219	7.84181	7.7541	6.81381	7.4952	7.87103	7.66858	6.35572	7.69183	7.66291	7.2948	6.4695	7.26192	11	0.675882	7.47623	1.24878	0.31674	3.27403	7.39679	1.24878	0.419187	3.27403	7.17228	1.24878	0.37902	3.27403	si:dkey-103j14.5	si:dkey-103j14.5 [Source:ZFIN;Acc:ZDB-GENE-090313-170]
ENSDARG00000002220	8.22307	8.46217	8.18375	8.10303	8.3368	8.16016	8.23067	8.24442	8.27465	8.31946	8.11665	8.27786	12	0.368644	8.24301	0.361288	0.1277	8.58345	8.24301	0.133778	0.0614295	2.38837	8.24716	0.133778	0.0688451	2.38837	C5H9orf78	chromosome 9 open reading frame 78 [Source:HGNC Symbol;Acc:HGNC:24932]
ENSDARG00000002226	7.19583	7.43374	7.45691	7.42802	6.81797	7.27499	7.17927	7.11755	7.07324	6.77219	7.37232	6.88306	ambiguous	0.273922	7.37863	0.307646	0.0871527	14.7834	7.09745	0.307646	0.152497	14.7834	7.0252	0.307646	0.213702	14.7834	TRIM67	tripartite motif containing 67 [Source:HGNC Symbol;Acc:HGNC:31859]
ENSDARG00000002230	11.7028	11.5276	11.4594	11.7754	10.9351	10.7954	10.9253	10.837	10.7362	10.7099	10.7444	10.7593	2	0.697468	11.6163	0.347367	0.109399	23.9649	10.8732	0	0.048142	0	10.7374	0	0.0170633	0	sypb	synaptophysin b [Source:ZFIN;Acc:ZDB-GENE-040718-205]
ENSDARG00000002231	7.45218	6.91776	7.22522	7.14164	7.31257	7.36328	7.09353	7.14079	7.51109	7.43175	7.15135	7.04283	9	0.31548	7.1842	0	0.184747	0	7.22754	0.420951	0.0933936	6.10471	7.28425	0.420951	0.160738	6.10471	PPAP2C (1 of 2)	phosphatidic acid phosphatase type 2C [Source:HGNC Symbol;Acc:HGNC:9230]
ENSDARG00000002235	10.7638	10.9009	11.1123	10.9996	10.8983	10.9234	11.3587	11.0881	10.9767	11.0098	11.2106	11.415	14	0.686727	10.9442	0.425335	0.120084	16.2026	11.0671	0.425335	0.165809	16.2026	11.153	0.46787	0.15591	19.0007	mmp14a	matrix metalloproteinase 14a (membrane-inserted) [Source:ZFIN;Acc:ZDB-GENE-030901-1]
ENSDARG00000002240	10.9746	10.968	10.932	10.8722	10.6277	10.7587	10.6429	10.7598	10.6379	10.8139	10.5167	10.8085	1	0.517949	10.9367	0	0.0351504	0	10.6973	0	0.0456658	0	10.6943	0	0.100739	0	psmb6	proteasome (prosome, macropain) subunit, beta type, 6 [Source:ZFIN;Acc:ZDB-GENE-990415-216]
ENSDARG00000002241	6.18235	6.4763	6.44685	6.3618	6.12138	6.39856	6.16209	6.03279	6.12683	6.02691	6.62957	6.22584	ambiguous	0.235772	6.36683	0.284521	0.099126	11.1624	6.17871	0.284521	0.12982	11.1624	6.25229	0.540671	0.218874	16.4392	KCNA2 (1 of 2)	potassium voltage-gated channel, shaker-related subfamily, member 2 [Source:HGNC Symbol;Acc:HGNC:6220]
ENSDARG00000002249	8.17746	8.50825	8.30974	8.31908	7.86016	8.13583	8.13679	8.09668	8.28496	8.45509	8.61878	8.27786	11	0.451039	8.32863	0.282077	0.115643	13.091	8.05737	0.282077	0.091894	13.091	8.40917	0.282077	0.121106	13.091	tbxas1	thromboxane A synthase 1 (platelet, cytochrome P450, family 5, subfamily A) [Source:ZFIN;Acc:ZDB-GENE-030131-8805]
ENSDARG00000002255	9.17642	9.61673	9.55037	9.41761	8.89351	9.14229	9.24782	9.34697	9.26921	9.02878	9.05802	9.2511	15	0.3745	9.44028	0.423653	0.147635	13.1311	9.15765	0.409176	0.15274	17.001	9.15177	0.306644	0.0830256	23.9019	CABZ01090303.1	Uncharacterized protein [Source:UniProtKB/TrEMBL;Acc:E7F0A7]
ENSDARG00000002259	6.4177	6.61141	6.15073	6.3618	6.2981	6.55179	6.61045	6.28963	6.1535	6.75952	6.51979	6.42697	12	0.425665	6.38541	0.36548	0.158831	5.87171	6.43749	0.451176	0.111824	12.2514	6.46494	0.451176	0.207997	12.2514	ca15c	carbonic anhydrase XV c [Source:ZFIN;Acc:ZDB-GENE-061013-737]
ENSDARG00000002264	8.48637	8.14909	8.03986	8.08702	8.35996	7.74194	8.06083	8.0851	8.29008	8.00177	8.03466	8.40064	12	0.411111	8.19059	0.450801	0.162132	3.52755	8.06196	0.463175	0.21176	23.4515	8.18179	0.463175	0.139595	23.4515	mrpl41	mitochondrial ribosomal protein L41 [Source:ZFIN;Acc:ZDB-GENE-050522-200]
ENSDARG00000002267	8.7401	8.60044	8.38645	8.87417	8.72302	8.28921	8.10878	8.79725	8.68898	8.37136	8.42425	8.35279	5	0.329722	8.65029	0.622085	0.166213	0.404781	8.47956	0.622085	0.231851	0.404781	8.45934	0	0.121319	0	dcaf13	ddb1 and cul4 associated factor 13 [Source:ZFIN;Acc:ZDB-GENE-040426-703]
ENSDARG00000002271	9.72677	10.1654	9.98323	10.3407	9.87041	9.84853	10.2956	10.2181	9.59347	9.72809	9.60381	10.2767	ambiguous	0.25658	10.054	0.43137	0.208834	18.845	10.0582	0.43137	0.155561	18.845	9.80052	0.43137	0.257173	18.845	zfand5b	zinc finger, AN1-type domain 5b [Source:ZFIN;Acc:ZDB-GENE-040426-875]
ENSDARG00000002285	9.89619	9.67418	9.84072	9.41973	9.96349	9.82307	9.8978	9.64155	9.67356	9.77303	10.108	9.48323	ambiguous	0.214424	9.7077	0	0.158976	0	9.83148	0	0.109211	0	9.75946	0.522255	0.220976	12.7531	mcoln1a	mucolipin 1a [Source:ZFIN;Acc:ZDB-GENE-040426-2704]
ENSDARG00000002293	6.18235	6.27616	6.22116	6.06854	6.62753	6.56766	6.75899	6.03279	6.22973	6.50611	6.94615	6.68419	10	0.358569	6.18705	0	0.0711926	0	6.49675	0.550785	0.233116	9.92055	6.59155	0.738221	0.246186	15.9306	si:ch211-197g15.9	si:ch211-197g15.9 [Source:ZFIN;Acc:ZDB-GENE-050208-616]
ENSDARG00000002295	7.10948	7.34308	7.6624	7.2538	7.51551	7.60553	7.93331	7.42064	7.94414	7.69596	7.77461	7.98865	14	0.7012	7.34219	0.504347	0.196736	13.9485	7.61875	0.504347	0.184259	13.9485	7.85084	0.338237	0.100664	23.0054	si:dkey-21p1.3	si:dkey-21p1.3 [Source:ZFIN;Acc:ZDB-GENE-081105-162]
ENSDARG00000002298	7.37198	6.62954	6.90709	7.0984	7.3525	7.07892	7.18847	7.34357	7.07324	6.95954	6.89854	6.56239	ambiguous	0.251371	7.00175	0.483105	0.255451	23.7074	7.24086	0.483105	0.0930256	23.7074	6.87343	0.433872	0.169812	7.41706	ankrd22	ankyrin repeat domain 22 [Source:ZFIN;Acc:ZDB-GENE-040426-1120]
ENSDARG00000002299	7.70457	7.91463	7.64764	7.74223	7.71067	7.63391	7.63051	7.59626	7.94414	7.79374	7.56977	7.89767	4	0.3291	7.75227	0	0.09431	0	7.64284	0	0.0399405	0	7.80133	0.38853	0.125556	1.96565	arsh	arylsulfatase H [Source:ZFIN;Acc:ZDB-GENE-081104-120]
ENSDARG00000002300	6.67724	7.06663	6.77166	6.68876	6.49738	6.38024	6.16209	6.53568	6.78492	6.91519	6.77119	6.8102	6	0.58964	6.80107	0.389494	0.141302	9.93521	6.39385	0.36957	0.12523	1.3418	6.82038	0	0.0506844	0	p2rx2	purinergic receptor P2X, ligand-gated ion channel, 2 [Source:ZFIN;Acc:ZDB-GENE-030319-2]
ENSDARG00000002303	10.6191	10.4071	10.3018	10.5284	10.396	10.3074	10.2133	10.429	10.4127	10.1768	10.3188	10.1279	5	0.46114	10.4641	0.277955	0.109527	1.27221	10.3364	0.277955	0.0738911	1.27221	10.2591	0	0.0993494	0	xpot	exportin, tRNA (nuclear export receptor for tRNAs) [Source:ZFIN;Acc:ZDB-GENE-041210-4]
ENSDARG00000002304	7.01713	7.11685	6.12618	6.80403	6.91988	6.93395	6.20364	6.45927	6.85961	6.79716	6.4695	6.22584	11	0.506268	6.76605	0.805236	0.306497	5.28192	6.62919	0.805236	0.23982	5.28192	6.58803	0.805236	0.211288	5.28192	gins2	GINS complex subunit 2 [Source:ZFIN;Acc:ZDB-GENE-050419-19]
ENSDARG00000002305	11.287	11.2608	11.2559	11.2754	11.484	11.4992	11.5099	11.5372	11.3252	11.4438	11.4722	11.4538	4	0.501885	11.2698	0	0.0107632	0	11.5076	0	0.0184879	0	11.4238	0.147375	0.0500636	15.2589	me3	malic enzyme 3, NADP(+)-dependent, mitochondrial [Source:ZFIN;Acc:ZDB-GENE-041111-294]
ENSDARG00000002311	6.05586	6.22644	6.86794	6.27962	5.55259	5.38901	5.5212	5.0819	5.29243	5.16238	5.06367	5.59694	ambiguous	0.327351	6.35747	0.813817	0.29936	15.2498	5.38617	0	0.15496	0	5.27885	0.491098	0.190712	22.8509	fabp11b	fatty acid binding protein 11b [Source:ZFIN;Acc:ZDB-GENE-050522-391]
ENSDARG00000002330	7.01713	7.18881	7.05289	7.07624	7.3525	7.17072	7.29418	7.20818	7.25711	7.06426	7.21008	7.30382	4	0.383757	7.08377	0	0.0602706	0	7.2564	0	0.0631907	0	7.20882	0.244137	0.0815505	21.7405	lhx8a	LIM homeobox 8a [Source:ZFIN;Acc:ZDB-GENE-031008-2]
ENSDARG00000002332	9.14276	9.21065	9.27154	9.00395	9.20706	9.23162	9.54935	9.09541	9.25625	9.16783	9.54268	9.27429	ambiguous	0.248883	9.15723	0.264512	0.0914089	13.8443	9.27086	0.264512	0.162564	13.8443	9.31026	0.264512	0.133755	13.8443	frmd6	FERM domain containing 6 [Source:ZFIN;Acc:ZDB-GENE-050522-354]
ENSDARG00000002333	8.53526	8.50825	8.59833	8.59181	8.28529	8.33686	8.32277	8.36395	8.71959	8.51303	8.88306	8.55647	1	0.418859	8.55841	0	0.0311011	0	8.32722	0	0.0272129	0	8.66804	0	0.130619	0	fam102bb	family with sequence similarity 102, member B, b [Source:ZFIN;Acc:ZDB-GENE-041014-330]
ENSDARG00000002336	10.5068	10.4441	10.4302	10.3618	10.5118	10.379	10.5402	10.3688	10.422	10.5651	10.5307	10.1765	4	0.628834	10.4357	0	0.0501993	0	10.4499	0	0.0595706	0	10.4236	0.403523	0.12954	10.0412	dlc	deltaC [Source:ZFIN;Acc:ZDB-GENE-000125-4]
ENSDARG00000002339	8.21808	8.04618	7.98261	8.08702	8.07702	7.9014	8.10878	7.9055	8.15606	8.20961	8.22214	8.28808	2	0.365419	8.08347	0.238981	0.0825085	2.3439	7.99818	0	0.0721221	0	8.21897	0	0.0458455	0	ccdc101	coiled-coil domain containing 101 [Source:ZFIN;Acc:ZDB-GENE-041010-62]
ENSDARG00000002344	12.9435	13.0193	13.0092	12.582	12.5536	12.815	12.7605	12.5443	12.7784	12.9022	12.9978	12.6895	11	0.411119	12.8885	0.347959	0.142098	10.8747	12.6684	0.347959	0.0943452	10.8747	12.842	0.347959	0.106818	10.8747	tubb4b	tubulin, beta 4B class IVb [Source:ZFIN;Acc:ZDB-GENE-030131-8625]
ENSDARG00000002347	5.34798	5.08897	5.18567	5.40506	5.55259	5.17323	4.79766	5.2884	5.36806	5.0559	5.44472	5.20111	ambiguous	0.371892	5.25692	0.355329	0.108604	22.812	5.20297	0.763659	0.255115	2.4217	5.26745	0	0.13285	0	cyp11a1	cytochrome P450, subfamily XIA, polypeptide 1 [Source:ZFIN;Acc:ZDB-GENE-010306-1]
ENSDARG00000002353	6.56301	6.57432	6.71317	6.67357	6.54234	6.30385	6.53653	6.37757	6.67235	6.78474	6.77119	7.03023	ambiguous	0.236991	6.63102	0.212633	0.0522714	18.6107	6.44007	0	0.0815739	0	6.81463	0.212633	0.127007	18.6107	tagapa	T-cell activation RhoGTPase activating protein a [Source:ZFIN;Acc:ZDB-GENE-040426-1877]
ENSDARG00000002355	6.27376	6.41336	5.9938	6.41978	6.24232	5.98433	5.92481	6.08942	6.38949	6.26355	6.34304	5.8088	ambiguous	0.237164	6.27518	0	0.140336	0	6.06022	0	0.111664	0	6.20122	0	0.186504	0	shpk	sedoheptulokinase [Source:ZFIN;Acc:ZDB-GENE-060526-357]
ENSDARG00000002362	8.14622	8.00799	7.99425	8.34167	8.35228	8.09094	7.86773	8.14209	7.96361	7.91249	7.91352	8.01977	15	0.552348	8.12253	0.366661	0.123966	22.6323	8.11326	0.487241	0.16715	2.5983	7.95235	0.118392	0.0375269	22.6684	ubald1a	UBA-like domain containing 1a [Source:ZFIN;Acc:ZDB-GENE-040718-191]
ENSDARG00000002365	8.70497	8.83151	8.89169	8.63989	8.65617	8.5242	8.80629	8.85935	8.85663	8.92087	9.05286	8.82833	13	0.789566	8.76702	0.23843	0.0870961	12.5615	8.7115	0.367229	0.114363	19.3915	8.91467	0.23843	0.079161	12.5615	cers5	ceramide synthase 5 [Source:ZFIN;Acc:ZDB-GENE-030131-1740]
ENSDARG00000002369	10.2831	10.5585	10.6677	10.03	9.84073	10.1331	10.209	9.70852	9.92815	10.1611	10.6707	9.92827	14	0.460839	10.3848	0.60732	0.214221	11.5538	9.97284	0.60732	0.170891	11.5538	10.1721	0.77823	0.277684	13.8395	NA	NA
ENSDARG00000002377	8.31947	8.54849	8.60588	8.26335	8.60229	8.45141	8.49441	8.74335	8.49017	8.38695	8.85665	8.7966	15	0.998671	8.4343	0.404148	0.118414	12.0084	8.57287	0.311238	0.102771	22.352	8.63259	0.549657	0.160767	18.2122	mief2	mitochondrial elongation factor 2 [Source:ZFIN;Acc:ZDB-GENE-060929-864]
ENSDARG00000002385	8.70497	8.69102	8.45924	8.52246	8.81776	8.9422	8.38232	8.72493	8.76796	8.7867	8.53969	8.45147	11	0.553754	8.59442	0.386874	0.0843145	5.56066	8.7168	0.386874	0.186142	5.56066	8.63646	0.386874	0.114479	5.56066	atm	ataxia telangiectasia mutated [Source:ZFIN;Acc:ZDB-GENE-040809-1]
ENSDARG00000002391	7.37198	7.05378	7.21508	7.42802	7.39129	7.19029	7.04339	7.49359	7.0855	6.83372	6.93441	7.03023	11	0.374267	7.26721	0.364259	0.127072	23.459	7.27964	0.364259	0.15433	23.459	6.97097	0.364259	0.0864964	23.459	tlcd1	TLC domain containing 1 [Source:ZFIN;Acc:ZDB-GENE-041010-173]
ENSDARG00000002394	7.66804	7.32209	7.01793	7.0537	7.27976	7.15086	6.65275	6.98189	6.87404	6.83372	7.0794	6.52524	14	0.47516	7.26544	0.674963	0.235774	4.2603	7.01631	0.674963	0.208845	4.2603	6.8281	0.370585	0.18807	11.2435	ugt5d1	UDP glucuronosyltransferase 5 family, polypeptide D1 [Source:ZFIN;Acc:ZDB-GENE-091118-36]
ENSDARG00000002396	10.809	8.32459	7.86062	8.86488	10.8141	8.18882	7.9009	9.04884	10.6646	8.2486	7.54752	8.49176	11	0.759869	8.96477	3.04258	1.11017	2.30848	8.98815	3.04258	1.09155	2.30848	8.73811	3.04258	1.16075	2.30848	cry-dash	cryptochrome DASH [Source:ZFIN;Acc:ZDB-GENE-040617-2]
ENSDARG00000002400	12.6504	12.6992	12.3028	12.7066	12.3431	12.319	12.246	12.3331	12.3897	12.3226	11.8243	12.4506	7	0.494461	12.5897	0.46151	0.131538	2.43715	12.3103	0	0.0332823	0	12.2468	0.46151	0.200014	2.43715	nap1l1	nucleosome assembly protein 1, like 1 [Source:ZFIN;Acc:ZDB-GENE-030516-2]
ENSDARG00000002401	8.63948	8.39012	8.06764	7.80918	8.62154	8.28921	7.63712	8.06165	8.45871	8.11421	7.76186	8.20417	15	0.534281	8.22661	0.815171	0.284478	6.03014	8.15238	1.01038	0.332147	3.86774	8.13474	0.70264	0.236272	2.50964	gale	UDP-galactose-4-epimerase [Source:ZFIN;Acc:ZDB-GENE-060421-6479]
ENSDARG00000002402	9.30838	9.04608	9.06301	9.14358	9.30132	9.08539	9.02302	9.03696	9.25364	9.08698	9.1061	9.09487	11	0.453875	9.14026	0.224542	0.0931469	2.67665	9.11167	0.224542	0.0997333	2.67665	9.1354	0.224542	0.0591429	2.67665	ercc3	excision repair cross-complementing rodent repair deficiency, complementation group 3 [Source:ZFIN;Acc:ZDB-GENE-030131-3043]
ENSDARG00000002403	9.27531	9.56559	9.80849	8.84296	8.9554	9.56929	9.8441	8.4384	8.95947	9.57238	9.51111	8.78945	11	0.57083	9.37309	1.09776	0.320135	11.4545	9.2018	1.09776	0.45375	11.4545	9.2081	1.09776	0.262294	11.4545	nusap1	nucleolar and spindle associated protein 1 [Source:ZFIN;Acc:ZDB-GENE-030827-5]
ENSDARG00000002405	10.3263	9.50579	8.8793	8.55756	10.409	9.48391	8.82351	8.86609	10.4954	9.8166	9.03467	8.81079	11	0.755458	9.31724	1.72573	0.634661	4.98576	9.39562	1.72573	0.605311	4.98576	9.53937	1.72573	0.599308	4.98576	NA	NA
ENSDARG00000002406	5.87946	6.0911	6.19819	5.95886	6.14251	6.28392	6.40786	6.03279	5.95033	6.37381	6.1102	6.00931	11	0.460016	6.0319	0.351623	0.110821	11.99	6.21677	0.351623	0.130046	11.99	6.11091	0.351623	0.151623	11.99	zmynd10	zinc finger, MYND-type containing 10 [Source:ZFIN;Acc:ZDB-GENE-040426-1218]
ENSDARG00000002411	8.14094	7.92835	8.24329	8.19045	7.97528	8.23534	8.63462	8.62111	8.42189	8.34764	8.29422	8.31831	6	0.600148	8.12576	0.281372	0.106024	19.5779	8.36659	0.763905	0.216927	17.0221	8.34552	0	0.0446245	0	pde4cb	phosphodiesterase 4C, cAMP-specific b [Source:ZFIN;Acc:ZDB-GENE-030131-4075]
ENSDARG00000002412	7.71176	7.70692	7.42239	7.67191	7.55681	7.60553	7.65026	7.6528	7.57212	7.58395	7.24785	6.91108	8	0.656337	7.62824	0.291487	0.0959664	3.45996	7.61635	0	0.0329978	0	7.32875	0.746932	0.218536	7.28462	elovl1a	elongation of very long chain fatty acids (FEN1/Elo2, SUR4/Elo3, yeast)-like 1a [Source:ZFIN;Acc:ZDB-GENE-041010-66]
ENSDARG00000002414	12.5574	12.5154	12.3354	12.3684	12.7276	12.7067	12.5316	12.6058	12.5195	12.3935	12.4314	12.4161	14	0.527475	12.4441	0.242986	0.0769881	5.04418	12.6429	0.242986	0.0672471	5.04418	12.4401	0.0909385	0.0441562	2.04322	glud1b	glutamate dehydrogenase 1b [Source:ZFIN;Acc:ZDB-GENE-030828-1]
ENSDARG00000002445	8.67986	8.65056	8.80916	8.8239	8.38274	8.3326	8.40927	8.47863	8.41722	8.50234	8.57258	8.56906	15	0.921049	8.74087	0.21626	0.059877	18.5519	8.40081	0.148419	0.050766	20.3136	8.5153	0.169077	0.0530616	16.5494	prdm1a	PR domain containing 1a, with ZNF domain [Source:ZFIN;Acc:ZDB-GENE-030131-2193]
ENSDARG00000002463	7.96679	7.77711	8.04546	7.60542	7.66753	7.68221	7.88441	7.77401	7.82843	7.77592	7.64843	7.52254	1	0.323886	7.8487	0	0.149608	0	7.75204	0	0.076356	0	7.69383	0	0.104521	0	CU074314.1	Uncharacterized protein [Source:UniProtKB/TrEMBL;Acc:E7F3M3]
ENSDARG00000002467	8.29598	8.18369	8.28636	8.1551	8.18498	8.12102	8.16878	8.2182	8.12192	8.10951	8.33748	8.36731	4	0.572745	8.23028	0	0.0486388	0	8.17324	0	0.0335905	0	8.23405	0.33605	0.0894344	18.34	rdh14b	retinol dehydrogenase 14b (all-trans/9-cis/11-cis) [Source:ZFIN;Acc:ZDB-GENE-030131-6605]
ENSDARG00000002479	9.08938	9.94645	8.99002	8.25384	9.15751	9.85741	9.04764	8.38293	8.96266	9.55189	8.64306	8.39592	14	0.611935	9.06992	1.58699	0.581151	8.74802	9.11137	1.58699	0.502866	8.74802	8.88838	1.19934	0.416644	7.96965	ercc6l	excision repair cross-complementing rodent repair deficiency, complementation group 6-like [Source:ZFIN;Acc:ZDB-GENE-060531-56]
ENSDARG00000002480	5.70098	5.74817	5.6958	6.01521	5.98455	5.98433	5.97701	5.90878	5.88361	6.00244	5.7412	5.59694	ambiguous	0.656433	5.79004	0.267097	0.11558	21.0741	5.96367	0	0.0259493	0	5.80605	0.429785	0.139607	7.70997	tuba7l	tubulin, alpha 7 like [Source:ZFIN;Acc:ZDB-GENE-040704-78]
ENSDARG00000002483	6.51057	6.69952	6.44685	6.23615	6.58568	6.84866	6.78421	6.51703	6.75377	6.44182	6.62957	6.68419	15	0.898848	6.47327	0.467728	0.159628	8.47804	6.68389	0.386511	0.114589	11.0604	6.62734	0.272336	0.105794	22.8089	WNT7A (1 of 2)	wingless-type MMTV integration site family, member 7A [Source:HGNC Symbol;Acc:HGNC:12786]
ENSDARG00000002487	9.37676	9.17124	8.98714	9.51766	9.27328	8.91689	8.88223	9.46904	9.25625	8.90747	8.733	9.16273	11	0.37975	9.2632	0.580377	0.181756	0.23297	9.13536	0.580377	0.207509	0.23297	9.01486	0.580377	0.177981	0.23297	noc3l	nucleolar complex associated 3 homolog (S. cerevisiae) [Source:ZFIN;Acc:ZDB-GENE-030131-9878]
ENSDARG00000002494	8.57864	8.83151	8.91008	8.76515	8.93507	8.84411	9.09328	8.77235	8.9817	8.92885	9.10858	9.20626	14	0.306772	8.77135	0.254381	0.112586	13.9498	8.9112	0.254381	0.112745	13.9498	9.05635	0.305043	0.0967644	19.3614	itgb6	integrin, beta 6 [Source:ZFIN;Acc:ZDB-GENE-100812-2]
ENSDARG00000002498	7.48637	7.70692	7.73398	7.80918	7.18518	7.64788	7.86773	7.74469	7.2245	7.50633	7.19079	7.45036	3	0.397495	7.68411	0	0.108953	0	7.61137	0.689375	0.221728	15.5382	7.34299	0	0.109503	0	CABZ01017702.1	Uncharacterized protein [Source:UniProtKB/TrEMBL;Acc:E7FC66]
ENSDARG00000002506	9.68964	9.5547	9.37649	9.28943	9.84481	9.53279	9.60672	9.5836	9.24317	9.69422	9.29255	9.392	ambiguous	0.176205	9.47757	0.312901	0.139492	7.33801	9.64198	0	0.111526	0	9.40549	0.312901	0.162746	7.33801	C7H16orf87	chromosome 16 open reading frame 87 [Source:HGNC Symbol;Acc:HGNC:33754]
ENSDARG00000002507	8.94954	8.71476	8.67212	8.76515	8.58605	8.60056	8.59499	8.72863	9.09673	8.89937	9.19768	8.77142	1	0.411243	8.77539	0	0.09842	0	8.62756	0	0.0504235	0	8.9913	0	0.146605	0	itga10	integrin, alpha 10 [Source:ZFIN;Acc:ZDB-GENE-100922-54]
ENSDARG00000002508	7.46938	6.43472	5.7713	7.29238	5.4651	5.0636	5.24362	5.36342	5.49403	5.16238	5.54279	5.68853	ambiguous	0.564887	6.74195	1.90239	0.516106	1.21351	5.28393	0.421921	0.136988	21.7874	5.47193	0.421921	0.176025	21.7874	ankrd33ab	ankyrin repeat domain 33Ab [Source:ZFIN;Acc:ZDB-GENE-100729-1]
ENSDARG00000002509	6.4177	6.78183	5.93548	5.69091	6.38534	6.43437	6.40786	6.45927	6.73791	6.40831	6.56806	6.20108	2	0.610096	6.20648	1.19274	0.378604	7.41022	6.42171	0	0.0256328	0	6.47884	0	0.184183	0	zgc:153911	zgc:153911 [Source:ZFIN;Acc:ZDB-GENE-061013-174]
ENSDARG00000002510	6.39821	6.34683	6.28732	6.70376	6.03226	6.36161	6.42473	6.03279	6.17952	6.40831	6.56806	6.61608	15	0.700773	6.43403	0.373759	0.150171	22.1506	6.21285	0.512016	0.136841	12.3362	6.44299	0.440605	0.146194	16.8756	dmbx1b	diencephalon/mesencephalon homeobox 1b [Source:ZFIN;Acc:ZDB-GENE-050417-97]
ENSDARG00000002523	10.9716	11.0639	10.7032	10.5831	11.1012	10.8885	10.7175	10.7122	10.6066	10.6835	10.6581	10.857	15	0.32454	10.8305	0.550664	0.165105	7.05528	10.8549	0.42229	0.139334	4.64521	10.7013	0.180988	0.0885654	19.8986	hsdl2	hydroxysteroid dehydrogenase like 2 [Source:ZFIN;Acc:ZDB-GENE-030131-1066]
ENSDARG00000002533	6.31678	6.11959	6.38959	6.32146	6.14251	6.06152	5.60455	6.00324	5.91756	6.07411	6.34304	6.06784	10	0.428761	6.28685	0	0.0914186	0	5.95296	0.541114	0.175747	3.4122	6.10064	0.425525	0.150202	14.9437	adora2b	adenosine A2b receptor [Source:ZFIN;Acc:ZDB-GENE-060511-1]
ENSDARG00000002536	10.4413	10.2702	10.1711	10.334	10.544	10.3759	10.2349	10.2973	10.3287	10.4127	10.1093	10.3329	11	0.578695	10.3041	0.268116	0.0937081	3.44964	10.363	0.268116	0.108951	3.44964	10.2959	0.268116	0.102511	3.44964	tm9sf4	transmembrane 9 superfamily protein member 4 [Source:ZFIN;Acc:ZDB-GENE-040426-1575]
ENSDARG00000002538	10.0727	9.98748	9.85815	9.84443	10.0006	9.97084	9.93383	9.9569	9.96202	10.0291	9.83429	9.79227	15	0.717327	9.94068	0.257851	0.0800018	5.24639	9.96553	0.068165	0.0231505	3.78664	9.90441	0.269038	0.0823329	7.1105	smu1a	smu-1 suppressor of mec-8 and unc-52 homolog a (C. elegans) [Source:ZFIN;Acc:ZDB-GENE-040426-916]
ENSDARG00000002546	9.59336	9.70994	9.54255	9.80943	9.49752	9.5943	9.59843	9.60986	9.58935	9.7387	9.39787	9.83789	1	0.479853	9.66382	0	0.0931674	0	9.57503	0	0.0383531	0	9.64095	0	0.149683	0	rundc3ab	RUN domain containing 3Ab [Source:ZFIN;Acc:ZDB-GENE-040426-842]
ENSDARG00000002549	8.07051	8.20068	8.18881	8.23946	8.23602	8.01281	8.11818	8.14209	8.00801	8.08573	8.45987	8.30328	10	0.338491	8.17487	0	0.0577324	0	8.12727	0.174926	0.0771652	23.8233	8.21422	0.501504	0.158187	16.7139	eif3eb	eukaryotic translation initiation factor 3, subunit E, b [Source:ZFIN;Acc:ZDB-GENE-050208-283]
ENSDARG00000002552	9.82624	9.8447	9.84391	9.84757	10.0224	9.79408	9.86084	9.96631	9.86306	9.73113	9.86398	9.92013	10	0.820829	9.84061	0	0.00737351	0	9.9109	0.23612	0.078901	23.8773	9.84458	0.189003	0.0646203	20.9813	mapkapk2a	mitogen-activated protein kinase-activated protein kinase 2a [Source:ZFIN;Acc:ZDB-GENE-030131-5532]
ENSDARG00000002564	9.7145	9.58284	9.3476	10.0478	9.23848	9.14471	9.10036	9.37553	9.18419	9.34114	9.11602	9.71913	11	0.319797	9.67319	0.405737	0.245419	22.8729	9.21477	0.405737	0.0967958	22.8729	9.34012	0.405737	0.219157	22.8729	syngr1a	synaptogyrin 1a [Source:ZFIN;Acc:ZDB-GENE-041010-169]
ENSDARG00000002571	10.2925	9.94144	9.87381	9.83021	10.0272	9.92513	9.77367	9.80084	10.2049	10.0129	9.85809	9.80999	11	0.655828	9.98449	0.369783	0.168312	4.552	9.8817	0.369783	0.0888905	4.552	9.97148	0.369783	0.139957	4.552	tmod2	tropomodulin 2 [Source:ZFIN;Acc:ZDB-GENE-040912-185]
ENSDARG00000002576	8.85986	8.08336	7.10917	8.07625	6.65467	6.48612	6.39074	6.60753	5.69107	5.47554	5.54279	5.94711	15	0.96774	8.03216	1.7507	0.570982	3.01551	6.53476	0.290511	0.0906028	1.35311	5.66413	0.49433	0.168259	22.1637	cabp5a	calcium binding protein 5a [Source:ZFIN;Acc:ZDB-GENE-040426-1655]
ENSDARG00000002582	8.68347	8.63819	8.96972	8.68992	8.94527	8.80476	9.05008	8.82518	8.81121	8.83	8.92602	8.91296	ambiguous	0.214873	8.74532	0.176372	0.119419	16.1365	8.90632	0.176372	0.0861729	16.1365	8.87005	0.176372	0.0397391	16.1365	tbx15	T-box 15 [Source:ZFIN;Acc:ZDB-GENE-020529-1]
ENSDARG00000002585	7.60752	7.41411	7.80869	7.47871	7.67378	7.79922	7.68257	7.60448	7.5288	7.79374	7.54752	7.22962	4	0.376794	7.57726	0	0.139685	0	7.69001	0	0.0680188	0	7.52492	0.564427	0.193114	9.1267	NA	NA
ENSDARG00000002587	11.9457	12.1666	12.2177	12.1596	12.174	12.3339	12.2502	12.2341	12.3084	12.3094	12.2688	12.2095	12	0.324278	12.1224	0.272042	0.0915297	14.9019	12.2481	0.101522	0.0556452	9.69434	12.274	0.101522	0.0342753	9.69434	dpysl3	dihydropyrimidinase-like 3 [Source:ZFIN;Acc:ZDB-GENE-050720-2]
ENSDARG00000002589	14.2661	14.051	13.899	13.8209	14.5203	14.1057	13.9919	14.019	14.1547	14.2034	14.3669	14.2677	5	0.540286	14.0092	0.474881	0.157486	4.29845	14.1592	0.474881	0.194704	4.29845	14.2482	0	0.0741701	0	mylpfb	myosin light chain, phosphorylatable, fast skeletal muscle b [Source:ZFIN;Acc:ZDB-GENE-040912-115]
ENSDARG00000002591	10.0379	9.95143	9.71247	9.78834	9.98831	9.72621	9.60175	9.84573	9.80024	9.76267	9.61433	9.52246	15	0.950431	9.87255	0.364049	0.112798	4.77434	9.7905	0.40461	0.134131	1.85463	9.67493	0.303745	0.0952305	6.48407	ruvbl1	RuvB-like 1 (E. coli) [Source:ZFIN;Acc:ZDB-GENE-030109-2]
ENSDARG00000002593	8.88202	8.73811	8.71811	8.98693	9.07402	8.95608	8.92008	8.96665	8.95305	9.00884	8.79616	8.85254	15	0.703334	8.8313	0.297956	0.094408	23.225	8.97921	0.1543	0.0539967	2.73807	8.90265	0.221456	0.0736442	5.99286	slc45a2	solute carrier family 45, member 2 [Source:ZFIN;Acc:ZDB-GENE-050208-97]
ENSDARG00000002597	5.27497	5.44471	5.46576	5.0709	5.36316	5.32731	5.47534	5.19899	5.43436	5.16238	5.6285	5.20111	ambiguous	0.223265	5.31408	0	0.132203	0	5.3412	0	0.0954309	0	5.35659	0	0.165246	0	pabpc1l	poly(A) binding protein, cytoplasmic 1-like [Source:ZFIN;Acc:ZDB-GENE-030131-5836]
ENSDARG00000002600	9.44205	9.50805	9.52082	9.62224	9.02197	9.1853	9.08379	9.28558	9.10254	8.97069	9.22314	9.36586	4	0.310908	9.52329	0	0.0628119	0	9.14416	0	0.0918759	0	9.16556	0.413162	0.136938	19.8685	pcsk1	proprotein convertase subtilisin/kexin type 1 [Source:ZFIN;Acc:ZDB-GENE-071009-1]
ENSDARG00000002601	7.1316	6.82876	6.55368	7.13096	6.07779	6.06152	6.35572	5.87507	6.17952	6.02691	5.77554	6.20108	7	0.410613	6.91125	0.545678	0.189689	1.27463	6.09253	0	0.16881	0	6.04576	0.545678	0.141283	1.27463	irx7	iroquois homeobox protein 7 [Source:ZFIN;Acc:ZDB-GENE-020103-1]
ENSDARG00000002607	8.94052	9.14242	9.3431	9.36814	8.5795	8.89975	8.80917	9.11814	8.61356	8.77198	8.94006	8.86279	11	0.548768	9.19854	0.365962	0.143247	16.9439	8.85164	0.365962	0.185731	16.9439	8.7971	0.365962	0.111424	16.9439	NA	NA
ENSDARG00000002609	9.65887	9.59564	9.63002	10.056	9.42841	9.40328	9.56476	9.58155	9.70248	9.64188	9.59143	9.55436	ambiguous	0.287517	9.73513	0.461264	0.169135	21.2391	9.4945	0.224436	0.0616406	18.506	9.62254	0	0.0515257	0	RNF145 (1 of 2)	ring finger protein 145 [Source:HGNC Symbol;Acc:HGNC:20853]
ENSDARG00000002613	8.76759	8.59191	7.80869	7.89168	8.92737	8.66629	7.74502	8.00125	8.42655	8.40238	7.78725	8.00118	15	0.890206	8.26497	1.18735	0.329779	5.40922	8.33498	1.35655	0.39935	4.95712	8.15434	0.754756	0.212443	5.14073	rpa3	replication protein A3 [Source:ZFIN;Acc:ZDB-GENE-040426-977]
ENSDARG00000002614	9.09752	9.21619	9.25247	9.05384	9.19002	9.38496	9.33434	9.25516	8.87712	9.07504	9.05544	8.91952	11	0.742366	9.15501	0.218205	0.0686974	12.1235	9.29112	0.218205	0.0673556	12.1235	8.98178	0.218205	0.0682598	12.1235	pip5k1aa	phosphatidylinositol-4-phosphate 5-kinase, type I, alpha, a [Source:ZFIN;Acc:ZDB-GENE-050522-517]
ENSDARG00000002632	11.697	11.4989	11.5018	11.2888	11.6806	11.5411	11.365	11.4388	11.7492	11.7451	11.8863	11.5465	5	0.312592	11.4966	0.299368	0.140877	5.09701	11.5064	0.299368	0.110468	5.09701	11.7318	0	0.11638	0	anxa11b	annexin A11b [Source:ZFIN;Acc:ZDB-GENE-030707-5]
ENSDARG00000002634	8.43145	8.39504	8.31898	8.07084	8.72598	8.6964	8.68894	8.66044	8.59716	8.63865	8.71022	8.63043	2	0.574648	8.30408	0.343161	0.120234	7.72453	8.69294	0	0.0227165	0	8.64412	0	0.0394382	0	b4galt1	UDP-Gal:betaGlcNAc beta 1,4- galactosyltransferase, polypeptide 1 [Source:ZFIN;Acc:ZDB-GENE-050417-236]
ENSDARG00000002635	9.50041	9.66409	9.5028	9.60749	9.41564	9.61714	9.68558	9.63959	9.55592	9.59425	9.39381	9.82401	1	0.303665	9.5687	0	0.0572237	0	9.58949	0	0.0909713	0	9.592	0	0.150549	0	FAM184A (1 of 2)	family with sequence similarity 184, member A [Source:HGNC Symbol;Acc:HGNC:20991]
ENSDARG00000002642	9.84244	9.89906	9.65923	9.37687	9.94077	9.89383	9.91526	9.48004	9.90678	9.8166	9.62824	9.82401	5	0.406665	9.6944	0.479482	0.173302	8.16195	9.80747	0.479482	0.148697	8.16195	9.79391	0	0.0946963	0	sh3gl1b	SH3-domain GRB2-like 1b [Source:ZFIN;Acc:ZDB-GENE-031001-6]
ENSDARG00000002644	10.5088	10.3591	10.4259	10.5343	10.5622	10.4598	10.4528	10.5371	10.2343	10.1165	10.1117	10.1051	12	0.372038	10.457	0.193802	0.060248	22.6882	10.503	0.120547	0.0380273	1.94317	10.1419	0.120547	0.0456088	1.94317	rgs5a	regulator of G-protein signaling 5a [Source:ZFIN;Acc:ZDB-GENE-030131-7570]
ENSDARG00000002656	10.0713	10.1144	10.0916	10.3639	9.95595	10.1597	10.0046	10.1329	10.1103	9.99912	9.91167	9.82575	ambiguous	0.285665	10.1603	0	0.105345	0	10.0633	0	0.070283	0	9.96172	0	0.0989528	0	stxbp5a	syntaxin binding protein 5a (tomosyn) [Source:ZFIN;Acc:ZDB-GENE-041001-161]
ENSDARG00000002659	11.9166	11.8195	11.7748	11.6089	11.902	11.767	11.8299	11.6505	11.5685	11.6986	11.5478	11.339	ambiguous	0.290039	11.78	0.296458	0.105278	7.93964	11.7873	0	0.0864492	0	11.5385	0.296458	0.122751	7.93964	mapre1b	microtubule-associated protein, RP/EB family, member 1b [Source:ZFIN;Acc:ZDB-GENE-040426-2256]
ENSDARG00000002663	10.3627	10.2447	10.4449	10.1906	10.5144	10.4481	10.607	10.3557	10.3916	10.4482	10.2028	10.4369	1	0.470512	10.3107	0	0.0884543	0	10.4813	0	0.087045	0	10.3699	0	0.0823621	0	optn	optineurin [Source:ZFIN;Acc:ZDB-GENE-030131-8103]
ENSDARG00000002666	6.5283	6.59301	6.66745	6.57834	6.26122	6.68774	6.4899	6.24293	6.43131	6.58191	6.67377	6.46726	15	0.513517	6.59177	0.139917	0.0484183	14.5988	6.42045	0.500143	0.15837	10.8138	6.53856	0.268196	0.0847588	13.3128	kcnj1b	potassium inwardly-rectifying channel, subfamily J, member 1b [Source:ZFIN;Acc:ZDB-GENE-070620-9]
ENSDARG00000002670	9.02259	9.02095	9.31811	9.50776	9.15312	9.18765	9.59008	9.4535	9.14535	9.25499	9.41403	9.15164	15	0.814563	9.21735	0.569491	0.173321	18.916	9.34609	0.511484	0.153492	17.0877	9.2415	0.287873	0.0954789	13.5975	ATG14	autophagy related 14 [Source:HGNC Symbol;Acc:HGNC:19962]
ENSDARG00000002682	9.64969	9.69614	10.0903	9.81746	9.8132	9.83061	10.06	9.81827	9.97313	10.0352	10.4001	10.1349	11	0.407752	9.8134	0.377889	0.158282	15.7073	9.88051	0.377889	0.0887805	15.7073	10.1358	0.377889	0.152811	15.7073	tbcela	tubulin folding cofactor E-like a [Source:ZFIN;Acc:ZDB-GENE-040426-1719]
ENSDARG00000002685	5.07407	5.50531	5.27217	5.0709	5.15668	5.0636	5.16226	5.2884	5.43436	5.16238	5.49561	4.79766	ambiguous	0.360257	5.23061	0.420074	0.156044	10.1987	5.16774	0	0.0783164	0	5.2225	0.420074	0.227719	10.1987	fam113	family with sequence similarity 113 [Source:ZFIN;Acc:ZDB-GENE-041212-23]
ENSDARG00000002690	8.72615	8.47151	8.35086	8.35949	8.58605	8.30672	8.28581	8.50049	8.45416	8.64189	8.37946	8.26757	15	0.925965	8.477	0.391645	0.135342	4.10793	8.41977	0.357337	0.105006	0.810847	8.43577	0.381709	0.131224	8.24755	rabif	RAB interacting factor [Source:ZFIN;Acc:ZDB-GENE-040718-216]
ENSDARG00000002696	13.8899	14.3837	13.7067	14.1949	10.2782	9.79562	9.88422	8.9729	5.91756	6.02691	6.17881	6.14979	ambiguous	0.278378	14.0438	0	0.233129	0	9.73274	0.912192	0.41326	7.29398	6.06827	0	0.0891837	0	gnb3b	guanine nucleotide binding protein (G protein), beta polypeptide 3b [Source:ZFIN;Acc:ZDB-GENE-040426-2280]
ENSDARG00000002701	6.02858	5.86497	6.28732	5.86756	5.79573	5.87079	5.74762	6.0615	5.88361	5.95161	6.06182	5.73059	ambiguous	0.356643	6.01211	0	0.152446	0	5.86891	0	0.111335	0	5.90691	0	0.113807	0	rasl12	RAS-like, family 12 [Source:ZFIN;Acc:ZDB-GENE-040426-1201]
ENSDARG00000002707	5.41202	5.37735	4.79766	5.0709	5.05186	5.32731	4.79766	4.79766	5.29243	5.24375	5.06367	5.54648	ambiguous	0.340672	5.16449	0.68655	0.202861	4.76738	4.99362	0.587485	0.191351	7.29082	5.28658	0.379443	0.169053	23.4719	her11	hairy-related 11 [Source:ZFIN;Acc:ZDB-GENE-040824-4]
ENSDARG00000002710	14.3327	13.8714	13.8197	14.445	14.2737	13.8642	13.8271	14.4391	14.1783	13.8267	13.4546	14.0728	14	0.857752	14.1172	0.748344	0.216783	23.6585	14.101	0.748344	0.214899	23.6585	13.8831	0.764364	0.237705	1.74805	ncl	nucleolin [Source:ZFIN;Acc:ZDB-GENE-030131-6986]
ENSDARG00000002720	8.84381	8.59618	8.25298	8.93462	8.99276	8.56107	8.20887	9.01592	8.64181	8.41384	8.0504	8.59803	11	0.622713	8.6569	0.731907	0.22458	1.23768	8.69466	0.731907	0.260836	1.23768	8.42602	0.731907	0.192858	1.23768	utp15	utp15, U3 small nucleolar ribonucleoprotein, homolog [Source:ZFIN;Acc:ZDB-GENE-030131-3831]
ENSDARG00000002722	5.57135	5.70537	5.56688	5.40506	5.7335	5.70516	5.77975	5.7258	5.59923	5.67961	5.44472	5.29099	ambiguous	0.603551	5.56217	0.300341	0.103485	8.94306	5.73605	0	0.025963	0	5.50364	0.418202	0.132682	7.55449	ankrd2	ankyrin repeat domain 2 (stretch responsive muscle) [Source:ZFIN;Acc:ZDB-GENE-090313-383]
ENSDARG00000002728	5.18797	5.37735	5.6958	5.8012	5.66618	5.58673	5.56411	5.5426	5.54864	5.24375	5.87105	5.64411	ambiguous	0.770184	5.51558	0.584936	0.20805	17.9861	5.5899	0	0.0432534	0	5.57689	0.584936	0.213601	17.9861	kiss1ra	KISS1 receptor a [Source:ZFIN;Acc:ZDB-GENE-070912-521]
ENSDARG00000002731	10.5694	10.6067	10.7833	10.6349	10.7098	10.6205	10.6866	10.7038	10.7937	10.6976	10.9935	10.8655	7	0.553327	10.6486	0.228956	0.0755207	16.6913	10.6802	0	0.0306108	0	10.8376	0.228956	0.103034	16.6913	sdc2	syndecan 2 [Source:ZFIN;Acc:ZDB-GENE-021206-3]
ENSDARG00000002732	8.28647	8.07723	8.16847	8.11885	8.55967	8.34959	8.36275	8.58066	7.93102	8.07128	8.2986	8.46503	10	0.441548	8.16276	0	0.0734394	0	8.46317	0.303603	0.0800556	23.6959	8.19148	0.538666	0.185093	18.1312	spon2b	spondin 2b, extracellular matrix protein [Source:ZFIN;Acc:ZDB-GENE-990415-161]
ENSDARG00000002745	12.5401	11.3049	11.0585	12.7966	12.7862	11.4778	11.266	12.8264	12.7779	11.7971	11.6513	12.8421	14	0.709002	11.9251	2.06633	0.561879	0.105591	12.0891	2.06633	0.488829	0.105591	12.2671	1.5366	0.39032	0.143532	tdh	L-threonine dehydrogenase [Source:ZFIN;Acc:ZDB-GENE-040426-2379]
ENSDARG00000002748	8.18773	8.78744	8.71811	8.10303	7.25461	7.41362	7.59013	7.3135	7.46577	7.31999	7.44672	7.42228	6	0.509427	8.44908	0.86587	0.233518	11.5183	7.39297	0.35014	0.118476	13.8923	7.41369	0	0.0497824	0	sema6d	sema domain, transmembrane domain (TM), and cytoplasmic domain, (semaphorin) 6D [Source:ZFIN;Acc:ZDB-GENE-040426-1933]
ENSDARG00000002750	8.40537	8.98241	8.50038	8.70389	8.62473	8.80476	8.94913	8.50915	8.44042	8.70841	8.48314	8.76049	ambiguous	0.277122	8.64801	0	0.205351	0	8.72194	0	0.152801	0	8.59812	0	0.110826	0	phf20a	PHD finger protein 20, a [Source:ZFIN;Acc:ZDB-GENE-070912-270]
ENSDARG00000002754	7.53611	7.7149	7.13104	7.84149	7.71673	7.27499	7.34409	7.6528	7.03575	7.25175	6.99209	7.21868	5	0.407827	7.55589	0.463479	0.233112	0.802255	7.49715	0.463479	0.152225	0.802255	7.12457	0	0.0896767	0	pdcd2l	programmed cell death 2-like [Source:ZFIN;Acc:ZDB-GENE-040426-967]
ENSDARG00000002758	11.9476	11.0345	10.6596	11.9147	12.024	11.1008	10.8713	11.6461	12.2674	11.361	11.1274	11.8124	12	0.761528	11.3891	1.55998	0.404704	0.710109	11.4105	1.25	0.400651	1.43358	11.642	1.25	0.40212	1.43358	dedd1	death effector domain-containing 1 [Source:ZFIN;Acc:ZDB-GENE-000616-2]
ENSDARG00000002760	7.22683	7.17708	7.17372	6.97165	7.03447	7.00286	7.14184	7.20818	7.19108	7.25175	7.3892	7.37417	12	0.658574	7.13732	0.212184	0.0860539	8.03352	7.09684	0.224019	0.071533	18.1342	7.30155	0.224019	0.068064	18.1342	gdf5	growth differentiation factor 5 [Source:ZFIN;Acc:ZDB-GENE-990415-39]
ENSDARG00000002764	9.68246	9.82491	9.59642	9.03188	9.94838	9.8033	9.69027	9.14329	10.068	10.2	10.2338	10.2393	5	0.766076	9.53392	0.746619	0.253471	8.11168	9.64631	0.746619	0.258194	8.11168	10.1853	0	0.0580423	0	miox	myo-inositol oxygenase [Source:ZFIN;Acc:ZDB-GENE-050913-113]
ENSDARG00000002768	16.3864	16.1489	16.3803	16.113	16.6923	16.4594	16.4791	16.682	16.5505	16.7064	16.9849	16.6557	10	0.420809	16.2572	0	0.0940466	0	16.5782	0.308267	0.0804457	23.9187	16.7244	0.437342	0.154741	14.5564	pvalb2	parvalbumin 2 [Source:ZFIN;Acc:ZDB-GENE-000322-4]
ENSDARG00000002771	8.28647	8.38024	9.47636	9.40487	6.07779	5.90049	7.08365	6.49809	5.43436	5.81101	5.66789	5.91443	5	0.680775	8.88699	1.36501	0.393078	17.4305	6.39	1.36501	0.429689	17.4305	5.70692	0	0.162176	0	SLC4A5 (1 of 2)	solute carrier family 4 (sodium bicarbonate cotransporter), member 5 [Source:HGNC Symbol;Acc:HGNC:18168]
ENSDARG00000002773	5.27497	5.08897	5.56688	5.40506	5.41636	5.32731	5.47534	5.0819	5.29243	5.24375	5.32744	4.79766	ambiguous	0.213882	5.33397	0	0.164482	0	5.32523	0	0.131735	0	5.16532	0	0.170161	0	htr1fa	5-hydroxytryptamine (serotonin) receptor 1Fa [Source:ZFIN;Acc:ZDB-GENE-081105-125]
ENSDARG00000002776	7.43476	7.33263	7.20486	7.70751	7.577	7.41362	7.4311	7.5544	7.49314	7.36096	7.56239	7.59947	ambiguous	0.208851	7.41994	0.271362	0.178045	22.4747	7.49403	0.271362	0.0566314	22.4747	7.50399	0.271362	0.0812405	22.4747	supt3h	suppressor of Ty 3 homolog (S. cerevisiae) [Source:ZFIN;Acc:ZDB-GENE-040718-370]
ENSDARG00000002779	6.70803	6.97387	7.09811	6.64264	6.48201	6.61408	7.00186	6.6918	6.70556	6.95954	6.86164	6.06784	14	0.411906	6.85566	0.472288	0.15879	13.9621	6.69744	0.472288	0.185142	13.9621	6.64865	0.905262	0.2784	9.6619	pdx1	pancreatic and duodenal homeobox 1 [Source:ZFIN;Acc:ZDB-GENE-990415-122]
ENSDARG00000002787	9.9435	10.0461	10.1749	9.94606	9.74782	9.8633	9.85945	9.9569	9.78591	9.91343	10.1387	9.78333	7	0.481952	10.0276	0.313943	0.0818697	13.5663	9.85687	0	0.0722041	0	9.90534	0.313943	0.127676	13.5663	gro2	groucho 2 [Source:ZFIN;Acc:ZDB-GENE-990415-86]
ENSDARG00000002790	11.7821	11.6337	11.5663	11.5647	11.5509	11.4379	11.381	11.3965	11.5501	11.5081	11.5103	11.3858	ambiguous	0.299277	11.6367	0.200555	0.0772009	4.0643	11.4416	0.200555	0.059838	4.0643	11.4886	0.128611	0.0561022	7.79781	ap2m1a	adaptor-related protein complex 2, mu 1 subunit, a [Source:ZFIN;Acc:ZDB-GENE-030131-9784]
ENSDARG00000002791	13.5501	13.2996	13.2125	13.5012	13.6148	13.2927	13.1259	13.4518	13.4489	13.1935	13.2006	13.3535	15	0.736575	13.3909	0.393234	0.115972	0.944179	13.3713	0.514159	0.16881	1.79861	13.2991	0.295378	0.0897408	0.813655	atp1a1a.1	ATPase, Na+/K+ transporting, alpha 1a polypeptide, tandem duplicate 1 [Source:ZFIN;Acc:ZDB-GENE-001212-1]
ENSDARG00000002792	10.5369	10.503	10.4862	10.2747	10.6781	10.3922	10.3899	10.281	10.3952	10.3636	10.2293	10.2497	11	0.342468	10.4502	0.226182	0.0880432	5.79544	10.4353	0.226182	0.141594	5.79544	10.3094	0.226182	0.0575561	5.79544	arcn1a	archain 1a [Source:ZFIN;Acc:ZDB-GENE-021031-2]
ENSDARG00000002794	7.04083	6.85911	5.51824	6.80403	7.41404	6.96886	6.09654	6.64193	7.01015	6.44182	5.58692	6.12318	11	0.733588	6.55555	1.44017	0.423566	3.6222	6.78034	1.44017	0.440066	3.6222	6.29052	1.44017	0.484633	3.6222	RNF14 (1 of 5)	ring finger protein 14 [Source:HGNC Symbol;Acc:HGNC:10058]
ENSDARG00000002795	8.72615	8.45277	8.78278	8.33718	8.70209	8.78933	8.67951	8.60507	8.86349	9.03864	8.95949	8.63842	ambiguous	0.187726	8.57472	0	0.152218	0	8.694	0.294539	0.0639803	9.4773	8.87501	0.294539	0.134961	9.4773	meis3	myeloid ecotropic viral integration site 3 [Source:ZFIN;Acc:ZDB-GENE-010406-2]
ENSDARG00000002797	5.18797	4.79766	5.07244	4.79766	4.79766	5.0636	4.79766	5.0819	5.08425	5.31209	5.17332	5.08341	ambiguous	0.527512	4.96393	0	0.137451	0	4.93521	0	0.0985322	0	5.16327	0	0.0810837	0	BX908804.1	Uncharacterized protein [Source:UniProtKB/TrEMBL;Acc:F1QNN1]
ENSDARG00000002798	7.46938	7.48163	7.71996	7.87307	7.45845	7.59113	7.53441	7.5713	7.28895	7.52077	7.74898	7.24047	8	0.860567	7.63601	0.464773	0.142835	18.825	7.53882	0	0.0455249	0	7.44979	0.538695	0.180929	12.9097	cog8	component of oligomeric golgi complex 8 [Source:ZFIN;Acc:ZDB-GENE-050320-74]
ENSDARG00000002816	8.00804	7.83667	7.99425	8.20533	7.33666	7.54698	7.28568	7.69183	7.64684	7.49173	7.50191	7.8147	7	0.340568	8.01107	0.354803	0.12847	21.8616	7.46529	0	0.142616	0	7.61379	0.354803	0.114788	21.8616	rasgrf2b	Ras protein-specific guanine nucleotide-releasing factor 2b [Source:ZFIN;Acc:ZDB-GENE-060504-1]
ENSDARG00000002826	7.83526	7.72283	7.64764	7.38429	7.82146	8.12102	7.94923	7.51124	7.73302	8.01191	7.60608	7.22962	15	0.392991	7.6475	0.387055	0.151896	7.06698	7.85074	0.623022	0.205453	9.78897	7.64516	0.792526	0.264872	8.38557	cep57l1	centrosomal protein 57-like 1 [Source:ZFIN;Acc:ZDB-GENE-040808-27]
ENSDARG00000002830	8.60176	8.25047	8.03424	8.53816	8.69605	8.23534	7.67617	8.38293	8.70054	8.19637	7.96435	8.26239	15	0.416911	8.35616	0.636278	0.190439	1.20786	8.24762	1.03051	0.335138	2.45102	8.28091	0.739145	0.262646	2.65836	trmt2a	trm2 tRNA methyltransferase 2 homolog A (S. cerevisiae) [Source:ZFIN;Acc:ZDB-GENE-030131-6876]
ENSDARG00000002831	8.51509	8.26129	8.47584	8.53033	8.35228	8.12597	8.15516	8.07928	7.84956	7.66395	7.66226	8.12072	7	0.405189	8.44564	0.380169	0.0899589	22.1557	8.17817	0	0.097001	0	7.82412	0.380169	0.165741	22.1557	col4a4	collagen, type IV, alpha 4 [Source:ZFIN;Acc:ZDB-GENE-101001-1]
ENSDARG00000002840	10.8703	11.2614	11.0715	11.0283	10.729	10.863	11.0821	10.8515	10.773	10.7643	10.6632	10.8587	5	0.444175	11.0579	0.302934	0.136104	13.4119	10.8814	0.302934	0.124238	13.4119	10.7648	0	0.0675789	0	si:dkey-28b4.8	si:dkey-28b4.8 [Source:ZFIN;Acc:ZDB-GENE-090501-2]
ENSDARG00000002847	8.44857	8.37527	8.2769	8.5264	8.81498	8.53165	8.87123	8.65656	8.81475	8.7867	8.6904	8.74579	1	0.334222	8.40679	0	0.0860938	0	8.71861	0	0.116071	0	8.75941	0	0.0428842	0	fndc1	fibronectin type III domain containing 1 [Source:ZFIN;Acc:ZDB-GENE-041210-332]
ENSDARG00000002872	8.37432	8.70689	8.80589	8.53816	8.62154	8.58275	8.64759	8.4293	8.56379	8.85815	8.69704	8.53093	12	0.330459	8.60632	0.463382	0.147498	13.5764	8.5703	0.253184	0.0739459	10.2224	8.66248	0.253184	0.115732	10.2224	zgc:113210	zgc:113210 [Source:ZFIN;Acc:ZDB-GENE-050320-83]
ENSDARG00000002877	9.41845	9.34823	9.57933	9.60192	9.36532	9.43331	9.38347	9.59376	9.41854	9.34512	9.54635	9.31709	5	0.301588	9.48698	0.225589	0.0870744	19.4415	9.44396	0.225589	0.0810704	19.4415	9.40677	0	0.0807713	0	reps1	RALBP1 associated Eps domain containing 1 [Source:ZFIN;Acc:ZDB-GENE-030131-9536]
ENSDARG00000002880	9.62929	9.64574	9.69141	9.69728	9.5113	9.45688	9.47334	9.5897	9.71578	9.65475	9.52419	9.44743	15	0.401977	9.66593	0.0807163	0.0235167	17.6453	9.50781	0.138133	0.0465141	22.0633	9.58554	0.282286	0.0926354	6.1506	CCDC132 (1 of 2)	coiled-coil domain containing 132 [Source:HGNC Symbol;Acc:HGNC:25956]
ENSDARG00000002894	8.33799	8.08946	8.30974	8.10303	8.49848	8.32832	8.4617	8.34955	8.22733	8.34764	8.0504	8.36249	1	0.518929	8.21006	0	0.0861895	0	8.40951	0	0.0590932	0	8.24696	0	0.104984	0	aven	apoptosis, caspase activation inhibitor [Source:ZFIN;Acc:ZDB-GENE-041001-171]
ENSDARG00000002897	8.65798	8.51729	8.73542	8.8239	8.64681	8.74522	8.8877	8.87279	8.71959	8.64836	8.5544	8.63443	15	0.999718	8.68365	0.316236	0.105186	20.055	8.78813	0.272582	0.0821907	16.8603	8.6392	0.165771	0.0571454	3.32134	CR318593.1	Uncharacterized protein [Source:UniProtKB/TrEMBL;Acc:E7F3N0]
ENSDARG00000002898	6.96841	7.02768	7.83489	7.19379	6.05528	6.01073	5.89759	5.63975	5.69107	6.16248	5.6285	5.43252	12	0.616135	7.25619	0.882263	0.327047	15.7235	5.90084	0.56138	0.138424	8.24579	5.72865	0.56138	0.263419	8.24579	DGKA (1 of 2)	diacylglycerol kinase, alpha 80kDa [Source:HGNC Symbol;Acc:HGNC:2849]
ENSDARG00000002909	9.42708	9.53489	9.51084	9.28943	9.49406	9.6154	9.68871	9.54012	9.76413	9.77303	9.58966	9.70594	15	0.914697	9.44056	0.259358	0.0833306	10.2561	9.58457	0.208702	0.0677425	13.5905	9.70819	0.186923	0.0623431	4.40221	tjp3	tight junction protein 3 [Source:ZFIN;Acc:ZDB-GENE-030828-10]
ENSDARG00000002912	9.63488	9.55251	9.87381	9.81425	9.52495	9.64989	9.93252	9.55684	9.50209	9.68798	9.66582	9.55015	15	0.542747	9.71886	0.354391	0.110692	18.1739	9.66605	0.418057	0.147074	14.1426	9.60151	0.21402	0.0640865	12.3273	adipor1a	adiponectin receptor 1a [Source:ZFIN;Acc:ZDB-GENE-040718-169]
ENSDARG00000002916	10.2711	10.0508	10.2197	10.1707	10.2972	10.1429	10.1881	10.2997	10.19	10.2076	10.3337	10.0056	ambiguous	0.21554	10.1781	0	0.0754202	0	10.232	0	0.0539331	0	10.1843	0	0.112441	0	sec31b	Sec31 homolog B (S. cerevisiae) [Source:ZFIN;Acc:ZDB-GENE-060418-2]
ENSDARG00000002917	7.80874	7.92151	8.16334	8.65076	8.32899	8.27593	8.90937	8.83208	6.68907	6.70752	6.93441	7.32429	11	0.633222	8.13609	0.746206	0.30764	18.8787	8.58659	0.746206	0.217928	18.8787	6.91382	0.746206	0.232848	18.8787	GLS2 (1 of 2)	glutaminase 2 (liver, mitochondrial) [Source:HGNC Symbol;Acc:HGNC:29570]
ENSDARG00000002933	7.91192	7.90772	7.91683	7.99846	7.12134	7.21912	7.26852	7.22991	7.39	7.30325	7.76825	7.46876	4	0.41251	7.93373	0	0.0318675	0	7.20972	0	0.0504752	0	7.48257	0.412878	0.166664	16.5755	gbx2	gastrulation brain homeo box 2 [Source:ZFIN;Acc:ZDB-GENE-020509-2]
ENSDARG00000002937	9.11365	9.38804	9.18871	9.1639	9.16843	9.17822	9.11674	9.22145	9.42781	9.24438	9.58431	9.39435	1	0.307466	9.21358	0	0.0974724	0	9.17121	0	0.0362341	0	9.41271	0	0.117806	0	meis4.1a	myeloid ecotropic viral integration site 4.1a [Source:ZFIN;Acc:ZDB-GENE-020122-3]
ENSDARG00000002945	8.80123	8.45277	8.45087	8.6758	8.7553	8.80783	8.47269	8.47421	8.81121	8.74809	8.77123	8.79303	6	0.65096	8.59517	0.415324	0.123682	0.834701	8.62751	0.437228	0.116767	6.31542	8.78089	0	0.0218538	0	bgnb	biglycan b [Source:ZFIN;Acc:ZDB-GENE-040426-21]
ENSDARG00000002947	8.48637	8.54408	8.65402	8.68992	8.74657	8.43162	8.37061	8.57243	8.24328	8.48435	8.32464	8.47845	6	0.318913	8.5936	0.222208	0.0702223	17.7347	8.53031	0.401465	0.132577	1.63118	8.38268	0	0.0823519	0	abcd3b	ATP-binding cassette, sub-family D (ALD), member 3b [Source:ZFIN;Acc:ZDB-GENE-050517-29]
ENSDARG00000002949	10.2949	10.0875	10.227	10.1844	10.2772	9.94192	10.1145	10.0557	10.1542	10.212	10.359	9.85335	4	0.362998	10.1985	0	0.071476	0	10.0973	0	0.117045	0	10.1446	0.412964	0.17014	10.9814	ppp6c	protein phosphatase 6, catalytic subunit [Source:ZFIN;Acc:ZDB-GENE-040426-949]
ENSDARG00000002952	9.83436	9.73715	9.79868	9.67092	9.96848	9.79408	9.98816	9.79028	9.86647	9.83367	10.0906	9.66952	1	0.371856	9.76028	0	0.0563218	0	9.88525	0	0.0686765	0	9.86505	0	0.147164	0	smo	smoothened homolog (Drosophila) [Source:ZFIN;Acc:ZDB-GENE-980526-89]
ENSDARG00000002956	7.05252	7.34308	7.19456	7.22413	7.09301	7.27499	7.61047	7.33362	7.55496	7.43175	7.69626	7.79316	15	0.535389	7.20357	0.185268	0.100212	12.3369	7.32802	0.520766	0.181755	15.4309	7.61903	0.388056	0.124451	19.5764	ITGAX	integrin, alpha X (complement component 3 receptor 4 subunit) [Source:HGNC Symbol;Acc:HGNC:6152]
ENSDARG00000002959	5.27497	5.20894	4.79766	5.18351	5.15668	4.79766	4.79766	5.19899	5.08425	5.0559	5.06367	5.08341	ambiguous	0.889732	5.11627	0.477982	0.155964	3.20331	4.98775	0.538478	0.139345	23.7877	5.07181	0	0.00981434	0	gpr34b	G protein-coupled receptor 34b [Source:ZFIN;Acc:ZDB-GENE-040823-1]
ENSDARG00000002967	10.0958	9.91786	10.0076	10.3552	10.2228	10.1295	10.1815	10.2467	10.2513	10.2044	9.69586	10.2036	8	0.622098	10.0941	0.446109	0.155647	21.7608	10.1951	0	0.0404095	0	10.0888	0.555453	0.176752	3.00558	pdap1b	pdgfa associated protein 1b [Source:ZFIN;Acc:ZDB-GENE-040426-942]
ENSDARG00000002968	10.3827	10.3703	10.4312	10.4135	10.5127	10.3562	10.5912	10.6179	10.5768	10.5254	10.6589	10.6787	9	0.33838	10.3994	0	0.0211179	0	10.5195	0.222496	0.0885765	19.588	10.61	0.222496	0.0528014	19.588	a1cf	apobec1 complementation factor [Source:ZFIN;Acc:ZDB-GENE-060824-3]
ENSDARG00000002970	9.4076	9.50805	9.30661	9.44899	9.12648	9.33918	9.17375	9.24487	9.32982	9.29871	9.37742	9.07739	ambiguous	0.28515	9.41781	0	0.0692767	0	9.22107	0	0.0742685	0	9.27083	0	0.100767	0	ss18	synovial sarcoma translocation, chromosome 18 (H. sapiens) [Source:ZFIN;Acc:ZDB-GENE-030131-4867]
ENSDARG00000002971	8.22307	8.57036	8.35086	8.17541	8.18498	8.36638	8.41308	8.27017	8.40784	8.47345	8.28098	8.05021	15	0.829268	8.32993	0.415114	0.14065	10.1953	8.30865	0.247565	0.078466	13.4754	8.30312	0.441836	0.142182	7.88767	phc1	polyhomeotic homolog 1 [Source:ZFIN;Acc:ZDB-GENE-081022-39]
ENSDARG00000002980	8.63948	8.73425	8.78943	8.83028	8.58932	8.66629	8.71689	8.83208	8.86007	8.64836	8.77751	8.76415	5	0.339549	8.74836	0.190765	0.0654785	17.8889	8.70114	0.190765	0.0846357	17.8889	8.76252	0	0.072916	0	vps54	vacuolar protein sorting 54 homolog (S. cerevisiae) [Source:ZFIN;Acc:ZDB-GENE-081022-176]
ENSDARG00000002981	7.08699	7.30077	7.07569	6.84469	7.78742	7.08944	7.11306	7.29309	8.78975	8.82715	9.05544	9.03575	15	0.667343	7.07704	0.456221	0.157269	8.90538	7.32075	0.704429	0.259783	1.87976	8.92702	0.337796	0.0916146	17.5424	cyp2aa4	cytochrome P450, family 2, subfamily AA, polypeptide 4 [Source:ZFIN;Acc:ZDB-GENE-040625-72]
ENSDARG00000002986	9.00539	8.13146	6.71317	9.41338	9.5848	8.22154	6.44136	9.76714	7.38022	7.18907	6.32379	7.43171	5	0.526145	8.31585	3.06354	0.729801	1.16783	8.50371	3.06354	0.774902	1.16783	7.0812	0	0.32744	0	gda	guanine deaminase [Source:ZFIN;Acc:ZDB-GENE-050522-434]
ENSDARG00000002988	12.337	12.1154	12.1854	12.1281	12.4766	12.2706	12.5329	12.2889	11.7798	11.7917	11.4332	11.8402	ambiguous	0.249647	12.1915	0	0.0785941	0	12.3922	0	0.0913673	0	11.7112	0	0.133602	0	tnnt2d	troponin T2d, cardiac [Source:ZFIN;Acc:ZDB-GENE-050626-97]
ENSDARG00000002991	9.79329	9.85006	9.5755	9.37904	9.36342	9.61191	9.53898	9.40584	9.66182	9.83226	9.67925	9.60601	15	0.578223	9.64947	0.518925	0.158732	7.34567	9.48004	0.270709	0.0864735	11.6953	9.69483	0.22692	0.0796892	9.29363	cep135	centrosomal protein 135 [Source:ZFIN;Acc:ZDB-GENE-041210-325]
ENSDARG00000002994	10.2446	10.1768	10.185	10.0369	10.0054	10.053	10.1341	9.96162	10.2223	10.3547	10.4941	10.186	ambiguous	0.285136	10.1608	0	0.0709563	0	10.0385	0.238762	0.0601417	12.7999	10.3143	0.238762	0.108529	12.7999	itpkca	inositol 1,4,5-trisphosphate 3-kinase Ca [Source:ZFIN;Acc:ZDB-GENE-030131-6009]
ENSDARG00000003008	10.1683	10.0965	10.0315	10.1968	10.0042	10.0556	9.91125	10.092	10.065	9.98646	10.2028	10.1447	14	0.333376	10.1233	0.133668	0.0569058	0.949901	10.0158	0.133668	0.0619956	0.949901	10.0998	0.209856	0.0746711	18.2641	prkcea	protein kinase C, epsilon a [Source:ZFIN;Acc:ZDB-GENE-030131-8191]
ENSDARG00000003016	16.3964	16.3886	16.4459	16.5048	16.404	16.4318	16.4703	16.6909	16.391	16.3572	16.3629	16.4546	ambiguous	0.210911	16.4339	0.196359	0.0406127	19.8576	16.4992	0.196359	0.102643	19.8576	16.3914	0	0.03409	0	eef2b	eukaryotic translation elongation factor 2b [Source:ZFIN;Acc:ZDB-GENE-030131-5128]
ENSDARG00000003017	9.14014	9.24359	9.23316	8.89258	9.18787	9.31787	9.15801	8.88611	8.74212	9.04844	8.80847	8.6777	11	0.658064	9.12736	0.386919	0.116498	9.42705	9.13747	0.386919	0.145702	9.42705	8.81918	0.386919	0.13218	9.42705	zgc:55512	zgc:55512 [Source:ZFIN;Acc:ZDB-GENE-030131-4195]
ENSDARG00000003020	7.42597	7.56383	7.46541	7.59021	7.18518	7.53948	7.59695	7.62077	7.63058	7.41633	7.70963	7.74159	10	0.381918	7.51135	0	0.0567599	0	7.4856	0.419708	0.142089	15.7445	7.62453	0.334723	0.10904	20.0893	lrrc4.2	leucine rich repeat containing 4.2 [Source:ZFIN;Acc:ZDB-GENE-030131-7997]
ENSDARG00000003021	9.86323	9.95143	9.89391	9.79811	9.81459	9.85298	10.1133	9.92669	9.74387	9.93599	10.0665	10.0194	12	0.808101	9.87667	0.156361	0.0530531	9.75452	9.92689	0.320454	0.106065	15.9461	9.94144	0.320454	0.10888	15.9461	hdac8	histone deacetylase 8 [Source:ZFIN;Acc:ZDB-GENE-040426-2772]
ENSDARG00000003022	8.38326	8.28271	8.33273	8.22006	8.73484	8.56107	8.41308	8.06165	8.45416	8.35955	8.62576	8.34303	3	0.602072	8.30469	0	0.0564237	0	8.44266	0.594098	0.225052	6.81387	8.44562	0	0.100508	0	limk1b	LIM domain kinase 1b [Source:ZFIN;Acc:ZDB-GENE-110411-106]
ENSDARG00000003025	6.05586	6.0618	6.17472	6.27962	6.03226	5.90049	5.7142	6.14309	6.3461	6.22424	6.73036	6.59844	15	0.392869	6.143	0.248145	0.0788084	19.092	5.94751	0.400024	0.146364	0.510937	6.47479	0.536357	0.174929	17.9493	ANGPTL1 (1 of 2)	angiopoietin-like 1 [Source:HGNC Symbol;Acc:HGNC:489]
ENSDARG00000003027	7.12059	7.27911	7.12015	6.8841	7.27976	7.2286	7.29418	7.06981	7.07324	6.98116	6.95779	7.27252	8	0.347052	7.10099	0.395006	0.134857	8.99579	7.21809	0	0.0757745	0	7.07118	0.313395	0.112251	22.4411	scnm1	sodium channel modifier 1 [Source:ZFIN;Acc:ZDB-GENE-030131-415]
ENSDARG00000003032	13.5758	13.4982	13.6126	13.653	13.656	13.5059	13.6044	13.6176	13.6463	13.6998	13.8105	13.8555	14	0.413033	13.5849	0.13345	0.0532854	21.2111	13.596	0.13345	0.0514515	21.2111	13.753	0.226261	0.0723292	17.8977	eif4a1b	eukaryotic translation initiation factor 4A, isoform 1B [Source:ZFIN;Acc:ZDB-GENE-040120-6]
ENSDARG00000003035	12.8727	12.432	11.98	12.4181	13.04	12.483	12.0193	12.398	12.8721	12.6112	12.1101	12.3009	15	0.563777	12.4257	0.892893	0.307104	3.05957	12.4851	1.02418	0.360484	3.31738	12.4736	0.822704	0.264925	4.47744	hspa9	heat shock protein 9 [Source:ZFIN;Acc:ZDB-GENE-030828-12]
ENSDARG00000003041	8.31947	8.12554	8.15302	8.08165	8.03431	7.89559	7.96498	7.87208	7.95066	7.78782	8.16558	7.92427	1	0.371726	8.16992	0	0.084122	0	7.94174	0	0.0566495	0	7.95708	0	0.1325	0	NA	NA
ENSDARG00000003046	9.02544	9.12778	9.0928	9.21836	8.66548	9.04184	9.01555	8.77593	8.97854	8.86371	8.99757	9.09487	13	0.422207	9.11609	0.166562	0.0671026	19.9979	8.8747	0.439609	0.128137	12.5187	8.98367	0.166562	0.079825	19.9979	sorbs2a	sorbin and SH3 domain containing 2a [Source:ZFIN;Acc:ZDB-GENE-070308-2]
ENSDARG00000003049	6.27376	6.41336	6.65182	6.27962	5.9344	6.43437	6.42473	6.51703	6.5298	6.40831	6.4695	6.50623	5	0.635077	6.40464	0.434951	0.136018	14.7756	6.32763	0.434951	0.187183	14.7756	6.47846	0	0.0418217	0	sstr1a	somatostatin receptor 1a [Source:ZFIN;Acc:ZDB-GENE-090429-1]
ENSDARG00000003051	9.63674	9.09806	9.06027	9.25196	9.63127	8.92255	8.70454	9.29309	9.4255	8.98862	8.68707	8.88307	13	0.406141	9.26176	0.657892	0.210822	2.85961	9.13786	0.998059	0.323631	1.54713	8.99606	0.657892	0.264886	2.85961	hccs	holocytochrome c synthase [Source:ZFIN;Acc:ZDB-GENE-000607-78]
ENSDARG00000003054	6.18235	6.03163	6.46534	6.41978	6.05528	6.43437	5.84062	6.31226	6.32377	6.14108	6.4695	6.17574	1	0.34807	6.27477	0	0.147058	0	6.16063	0	0.201401	0	6.27752	0	0.115805	0	tacr3l	tachykinin receptor 3-like [Source:ZFIN;Acc:ZDB-GENE-061207-19]
ENSDARG00000003058	9.58182	9.40269	9.56202	9.34609	9.60099	9.46272	9.44401	9.43553	9.29224	9.47053	9.42802	9.17648	4	0.386687	9.47316	0	0.0810704	0	9.48581	0	0.0586168	0	9.34182	0.323893	0.100478	10.6524	fgfr1op	FGFR1 oncogene partner [Source:ZFIN;Acc:ZDB-GENE-090417-1]
ENSDARG00000003061	8.45706	8.62153	8.60211	8.20039	8.55967	8.61114	8.79177	8.35917	8.47677	8.5823	8.70365	8.39592	11	0.549268	8.47027	0.350169	0.139652	11.3399	8.58044	0.350169	0.149124	11.3399	8.53966	0.350169	0.107258	11.3399	cd276	CD276 molecule [Source:ZFIN;Acc:ZDB-GENE-070112-452]
ENSDARG00000003068	10.0547	9.81218	9.87847	9.73507	10.1165	9.63791	9.63295	9.65519	9.70819	9.80511	9.57895	9.40839	ambiguous	0.191935	9.87011	0	0.112548	0	9.76065	0.483902	0.180305	2.86356	9.62516	0.417246	0.135466	7.79707	gorasp1	golgi reassembly stacking protein 1 [Source:ZFIN;Acc:ZDB-GENE-030826-23]
ENSDARG00000003069	8.10887	8.39012	8.10563	8.1551	7.77588	8.22615	8.17329	7.85163	8.15043	7.85154	7.99181	8.05021	ambiguous	0.251266	8.18993	0.235043	0.102458	8.94735	8.00674	0.546076	0.154643	12.1132	8.011	0.254226	0.102766	23.5736	btbd7	BTB (POZ) domain containing 7 [Source:ZFIN;Acc:ZDB-GENE-030131-4477]
ENSDARG00000003077	7.91192	8.00152	8.21879	8.4537	6.36841	6.03645	6.35572	6.35621	5.69107	5.7479	5.66789	5.20111	14	0.450926	8.14648	0.413051	0.191626	19.6093	6.2792	0.413051	0.108834	19.6093	5.577	0.547278	0.175646	8.83817	si:ch73-111m19.2	si:ch73-111m19.2 [Source:ZFIN;Acc:ZDB-GENE-130603-13]
ENSDARG00000003081	14.4251	14.3862	14.3931	14.5007	14.4815	14.7068	14.7189	14.6724	14.5813	14.6865	14.637	14.7295	3	0.354808	14.4263	0	0.0401348	0	14.6449	0.239796	0.0796551	14.45	14.6586	0	0.0512166	0	mybphb	myosin binding protein Hb [Source:ZFIN;Acc:ZDB-GENE-030131-9794]
ENSDARG00000003084	7.12059	7.16525	7.41362	7.27323	6.85285	7.3547	7.04339	6.99481	6.9574	7.1519	7.29363	6.92487	12	0.368998	7.24317	0.312292	0.103112	16.3486	7.06144	0.39432	0.178532	11.7939	7.08195	0.39432	0.129887	11.7939	spire2	spire homolog 2 (Drosophila) [Source:ZFIN;Acc:ZDB-GENE-041114-29]
ENSDARG00000003085	7.09828	7.05378	6.94509	7.32061	6.90895	6.88591	7.03313	7.06981	6.83026	6.80946	7.15135	6.93852	12	0.357009	7.10444	0.307685	0.132503	22.9907	6.97445	0.272126	0.0638359	17.3401	6.9324	0.272126	0.122231	17.3401	stambpl1	STAM binding protein-like 1 [Source:ZFIN;Acc:ZDB-GENE-100215-4]
ENSDARG00000003087	9.71977	9.71777	9.92431	10.0021	9.71249	9.73266	10.066	9.84403	9.95883	9.90807	9.85957	10.0805	15	0.469217	9.84098	0.350239	0.0996219	18.6179	9.83879	0.370617	0.126572	16.1658	9.95175	0.198979	0.077503	22.9948	ubxn6	UBX domain protein 6 [Source:ZFIN;Acc:ZDB-GENE-030131-5680]
ENSDARG00000003090	4.79766	4.79766	5.07244	4.79766	4.79766	4.79766	5.05582	5.0819	4.79766	4.79766	5.17332	4.79766	ambiguous	0.356906	4.86636	0.317335	0.0996749	16.1581	4.93326	0.317335	0.0986766	16.1581	4.89158	0.317335	0.138422	16.1581	or103-4	odorant receptor, family C, subfamily 103, member 4 [Source:ZFIN;Acc:ZDB-GENE-000329-12]
ENSDARG00000003091	9.82949	9.63751	9.79704	9.41973	9.84481	9.78013	9.8129	9.6878	9.71955	9.89186	9.97425	9.78691	ambiguous	0.284352	9.67094	0	0.137139	0	9.78141	0	0.0538302	0	9.84315	0	0.0884158	0	oclnb	occludin b [Source:ZFIN;Acc:ZDB-GENE-041212-43]
ENSDARG00000003098	11.971	12.2852	12.3951	12.3804	11.8569	12.06	12.3187	12.2541	11.9229	12.056	12.1231	12.2359	11	0.401056	12.2579	0.394356	0.139126	16.5578	12.1224	0.394356	0.155693	16.5578	12.0845	0.394356	0.107987	16.5578	kdm5bb	lysine (K)-specific demethylase 5Bb [Source:ZFIN;Acc:ZDB-GENE-030424-1]
ENSDARG00000003102	7.6229	7.64978	8.03986	7.94014	8.02464	8.12597	8.20006	8.02572	7.74059	7.78188	8.01874	7.8429	15	0.908711	7.81317	0.508104	0.145706	17.3235	8.0941	0.202044	0.0615258	13.0167	7.84603	0.284765	0.0985547	15.8249	zgc:101130	zgc:101130 [Source:ZFIN;Acc:ZDB-GENE-040801-72]
ENSDARG00000003109	10.1424	10.0677	9.95995	9.60378	10.408	10.1905	9.87326	9.63763	10.0842	10.2559	10.113	9.53318	11	0.362276	9.94345	0.623593	0.177052	7.56063	10.0273	0.623593	0.263826	7.56063	9.99656	0.623593	0.231831	7.56063	rcan1a	regulator of calcineurin 1a [Source:ZFIN;Acc:ZDB-GENE-040801-135]
ENSDARG00000003113	11.8668	11.6874	11.4922	12.2235	12.0755	11.7118	11.527	12.1088	11.8759	11.688	11.6038	12.082	11	0.64549	11.8175	0.595327	0.258803	23.8006	11.8558	0.595327	0.194951	23.8006	11.8124	0.595327	0.168644	23.8006	ada	adenosine deaminase [Source:ZFIN;Acc:ZDB-GENE-040718-393]
ENSDARG00000003127	9.52673	9.40026	9.29501	9.60378	9.55352	9.2875	9.22427	9.60585	9.49108	9.3028	9.60733	9.27173	5	0.660199	9.45645	0.38309	0.106336	0.137845	9.41779	0.38309	0.131527	0.137845	9.41824	0	0.117763	0	zgc:123105	zgc:123105 [Source:ZFIN;Acc:ZDB-GENE-051113-272]
ENSDARG00000003132	9.39226	9.46451	9.56396	9.4998	9.27732	9.19468	9.02798	9.19498	9.3099	9.72657	9.61782	9.73777	ambiguous	0.22769	9.48013	0.240931	0.0594009	15.3691	9.17374	0	0.0851014	0	9.59802	0.240931	0.140399	15.3691	apip	APAF1 interacting protein [Source:ZFIN;Acc:ZDB-GENE-040912-128]
ENSDARG00000003142	8.31947	8.2119	8.6283	8.63625	8.51231	8.82609	8.93864	8.80077	8.54681	8.65801	8.84177	8.87296	15	0.633284	8.44898	0.524831	0.143866	18.5969	8.76945	0.42708	0.143012	14.7734	8.72989	0.364976	0.111243	17.4055	dachc	dachshund c [Source:ZFIN;Acc:ZDB-GENE-020402-5]
ENSDARG00000003144	7.66804	7.64142	7.57134	7.44512	7.9084	7.54698	7.46142	7.77401	7.57212	7.34472	7.64146	7.46876	3	0.427792	7.58148	0	0.0758767	0	7.6727	0.501334	0.155665	1.20485	7.50677	0	0.101747	0	pxmp2	peroxisomal membrane protein 2 [Source:ZFIN;Acc:ZDB-GENE-040912-184]
ENSDARG00000003145	7.4779	7.31147	7.61001	7.38429	7.22035	7.54698	7.72658	7.18609	7.71774	7.26914	7.83062	7.34446	3	0.353762	7.44592	0	0.104406	0	7.42	0.6217	0.190842	12.6343	7.54049	0	0.194433	0	CLMP	CXADR-like membrane protein [Source:HGNC Symbol;Acc:HGNC:24039]
ENSDARG00000003146	10.1618	10.1867	10.3304	10.4532	10.2772	10.4324	10.5921	10.5434	10.3845	10.643	10.1006	10.6096	ambiguous	0.293114	10.283	0	0.102531	0	10.4613	0	0.106969	0	10.4344	0	0.179089	0	NA	NA
ENSDARG00000003151	11.3747	11.349	11.1488	11.3668	11.4298	11.2424	11.2283	11.2876	11.2378	11.2726	11.1163	11.336	11	0.512964	11.3098	0.187751	0.0756622	2.13524	11.297	0.187751	0.0713442	2.13524	11.2407	0.187751	0.0753159	2.13524	skp1	S-phase kinase-associated protein 1 [Source:ZFIN;Acc:ZDB-GENE-040426-1707]
ENSDARG00000003153	9.45475	9.526	9.02978	9.17396	9.43204	9.25872	9.02053	9.02497	9.1732	9.20333	8.95397	9.24329	14	0.40134	9.29612	0.510596	0.168999	5.33357	9.18406	0.510596	0.146286	5.33357	9.14345	0.222844	0.0970809	2.31136	cpsf5	cleavage and polyadenylation specific factor 5 [Source:ZFIN;Acc:ZDB-GENE-040426-1316]
ENSDARG00000003157	7.09828	7.35346	6.98202	6.79018	7.36034	7.15086	7.17927	6.95564	7.0855	7.19821	7.0688	6.85441	ambiguous	0.269789	7.05599	0.382052	0.196638	7.93985	7.16153	0.382052	0.139683	7.93985	7.05173	0.382052	0.116919	7.93985	nfkbil1	nuclear factor of kappa light polypeptide gene enhancer in B-cells inhibitor-like 1 [Source:ZFIN;Acc:ZDB-GENE-040116-7]
ENSDARG00000003165	9.28008	9.46218	9.3043	9.27082	9.17494	9.0522	8.97247	8.90258	9.06734	9.10116	9.32496	9.43834	15	0.510678	9.32934	0.192882	0.0679984	9.48081	9.02555	0.251749	0.0951639	5.43093	9.23295	0.424327	0.12997	18.5079	nr2f6b	nuclear receptor subfamily 2, group F, member 6b [Source:ZFIN;Acc:ZDB-GENE-040426-2351]
ENSDARG00000003167	8.65798	8.71868	8.86051	8.66512	8.801	8.87074	8.84617	8.71376	8.64581	8.72381	8.68373	8.81783	ambiguous	0.270548	8.72557	0.162545	0.0717923	12.3091	8.80792	0.162545	0.0537989	12.3091	8.71779	0	0.0601788	0	mlst8	MTOR associated protein, LST8 homolog (S. cerevisiae) [Source:ZFIN;Acc:ZDB-GENE-030131-6176]
ENSDARG00000003169	11.1942	11.3217	11.5292	11.5049	11.0864	11.3786	11.3414	11.5112	11.299	11.2605	11.2261	11.4982	5	0.332618	11.3875	0.334658	0.11382	16.8774	11.3294	0.334658	0.143876	16.8774	11.3209	0	0.0969178	0	magi1b	membrane associated guanylate kinase, WW and PDZ domain containing 1b [Source:ZFIN;Acc:ZDB-GENE-030131-5110]
ENSDARG00000003175	9.25607	8.92598	9.1506	9.17646	9.25496	8.97255	9.11208	9.06648	9.09673	9.03864	9.56455	8.90967	ambiguous	0.275889	9.12728	0	0.111414	0	9.10152	0	0.0986182	0	9.1524	0.485272	0.239047	13.9725	stx5al	syntaxin 5A, like [Source:ZFIN;Acc:ZDB-GENE-030131-1825]
ENSDARG00000003181	6.85163	6.76579	7.19456	7.00745	7.32868	7.21912	7.23353	6.95564	7.76308	7.57016	7.87269	7.82887	7	0.313244	6.95486	0.337327	0.150808	18.1916	7.18424	0	0.125354	0	7.7587	0.337327	0.102039	18.1916	sult1st4	sulfotransferase family 1, cytosolic sulfotransferase 4 [Source:ZFIN;Acc:ZDB-GENE-040426-2054]
ENSDARG00000003189	11.3335	11.2866	11.369	11.1697	11.1646	11.1889	11.1109	11.2624	10.918	11.0079	10.9206	11.1016	1	0.484665	11.2897	0	0.0680589	0	11.1817	0	0.0526598	0	10.987	0	0.0646211	0	psmd1	proteasome (prosome, macropain) 26S subunit, non-ATPase, 1 [Source:ZFIN;Acc:ZDB-GENE-040426-810]
ENSDARG00000003191	12.9373	13.051	12.8815	12.879	13.3952	13.2335	13.349	13.2317	13.1822	13.1183	13.3008	13.5968	4	0.447301	12.9372	0	0.0607031	0	13.3023	0	0.0570561	0	13.2995	0.492973	0.171987	20.0721	pkmb	pyruvate kinase, muscle, b [Source:ZFIN;Acc:ZDB-GENE-040801-230]
ENSDARG00000003193	7.9243	7.96208	7.78871	7.94609	8.19791	8.00744	8.13679	8.29545	7.97004	8.03695	8.00803	7.87055	15	0.594066	7.90529	0.136535	0.0588257	3.44859	8.1594	0.294424	0.0991743	21.7988	7.97139	0.170684	0.0569476	9.85739	rassf7b	Ras association (RalGDS/AF-6) domain family (N-terminal) member 7b [Source:ZFIN;Acc:ZDB-GENE-030429-1]
ENSDARG00000003197	8.07051	7.74635	7.99425	7.71453	7.99523	7.90719	8.0112	7.88554	7.74059	7.73344	8.0504	7.73406	1	0.40652	7.88141	0	0.123935	0	7.94979	0	0.0434894	0	7.81462	0	0.115596	0	wdr21	WD repeat domain 21 [Source:ZFIN;Acc:ZDB-GENE-040109-2]
ENSDARG00000003200	7.99637	8.49	8.18375	7.42802	7.95504	8.49401	8.30647	7.16363	7.63058	8.47709	7.97539	7.25124	11	0.650607	8.02454	1.24151	0.347588	9.91493	7.97978	1.24151	0.40643	9.91493	7.83358	1.24151	0.425626	9.91493	foxm1	forkhead box M1 [Source:ZFIN;Acc:ZDB-GENE-040426-1275]
ENSDARG00000003203	7.93045	6.43472	5.96508	9.26613	8.60874	7.40536	6.55168	9.41275	7.58063	6.80946	5.38916	7.29347	14	0.440166	7.39909	3.14618	1.09702	23.6491	7.99463	3.14618	0.880361	23.6491	6.76818	2.24428	0.595242	2.16972	rhcga	Rhesus blood group, C glycoprotein a [Source:ZFIN;Acc:ZDB-GENE-070424-81]
ENSDARG00000003205	8.81117	8.88127	8.8793	8.81749	8.99276	8.95608	9.00301	8.88942	8.62169	8.79547	9.16462	8.61432	4	0.676927	8.84731	0	0.0242734	0	8.96032	0	0.038977	0	8.79903	0.572346	0.201761	13.7699	ngly1	N-glycanase 1 [Source:ZFIN;Acc:ZDB-GENE-050522-535]
ENSDARG00000003206	8.40097	8.59191	8.52451	8.6105	8.37897	8.39119	8.40927	8.28034	8.47228	8.42521	8.18942	8.61432	4	0.456746	8.53197	0	0.0712549	0	8.36494	0	0.0440554	0	8.42531	0.340256	0.14461	0.748886	chchd6a	coiled-coil-helix-coiled-coil-helix domain containing 6a [Source:ZFIN;Acc:ZDB-GENE-040930-2]
ENSDARG00000003207	7.17476	6.97387	7.16317	7.33911	7.54318	7.07892	7.26852	7.4576	7.2994	7.17987	7.0794	7.01752	15	0.516361	7.16273	0.365422	0.125868	21.1212	7.33706	0.467797	0.157506	23.3969	7.14405	0.273422	0.0985598	5.42847	mterfd1	MTERF domain containing 1 [Source:ZFIN;Acc:ZDB-GENE-040718-359]
ENSDARG00000003208	7.90569	7.94194	7.95905	7.56706	7.9345	8.05502	8.09932	7.95738	7.89088	7.91249	8.16076	7.96964	12	0.380059	7.84343	0.378661	0.128122	9.54005	8.01155	0.218292	0.0573024	14.6452	7.98344	0.218292	0.0961951	14.6452	pomk	protein-O-mannose kinase [Source:ZFIN;Acc:ZDB-GENE-041114-119]
ENSDARG00000003209	5.07407	4.79766	5.18567	4.79766	5.05186	5.38901	4.79766	5.2884	4.79766	5.0559	5.17332	4.79766	ambiguous	0.395678	4.96377	0	0.13655	0	5.13173	0	0.198512	0	4.95614	0	0.132384	0	si:ch73-129a22.11	si:ch73-129a22.11 [Source:ZFIN;Acc:ZDB-GENE-100921-68]
ENSDARG00000003210	9.10291	8.95613	9.17359	9.23045	8.35996	8.95055	8.92008	8.8993	8.64581	8.84414	8.88306	9.04777	ambiguous	0.231957	9.11577	0.284279	0.093509	18.8138	8.78247	0.562462	0.186199	14.6515	8.8552	0.284279	0.138273	18.8138	ANO2 (1 of 2)	anoctamin 2, calcium activated chloride channel [Source:HGNC Symbol;Acc:HGNC:1183]
ENSDARG00000003213	11.7559	11.5633	11.3991	11.8332	11.5911	11.3563	11.2924	11.6954	11.5669	11.5344	11.2284	11.5922	11	0.472384	11.6378	0.399019	0.147748	0.743068	11.4838	0.399019	0.140202	0.743068	11.4805	0.399019	0.119843	0.743068	naa15a	N(alpha)-acetyltransferase 15, NatA auxiliary subunit a [Source:ZFIN;Acc:ZDB-GENE-030131-2392]
ENSDARG00000003216	10.8592	10.7229	10.6479	10.6725	11.2096	10.6352	10.0815	10.7334	11.3455	11.1767	10.9746	11.1308	15	0.936322	10.7256	0.217243	0.074611	3.89432	10.665	1.13238	0.380968	2.66818	11.1569	0.3737	0.128629	3.4702	anxa2a	annexin A2a [Source:ZFIN;Acc:ZDB-GENE-030131-4282]
ENSDARG00000003217	8.39215	7.93516	7.95905	8.47835	8.49848	7.99665	7.76924	8.51345	8.23267	8.04685	7.46271	7.71123	15	0.929883	8.19118	0.694709	0.188664	23.5711	8.19446	0.893798	0.245318	0.645018	7.86337	0.839918	0.261562	4.57011	urb2	URB2 ribosome biogenesis 2 homolog (S. cerevisiae) [Source:ZFIN;Acc:ZDB-GENE-030131-2621]
ENSDARG00000003219	10.9015	10.7632	10.6891	10.8543	11.1221	10.8971	10.8911	10.997	11.1475	11.0553	10.7507	10.9935	14	0.894163	10.802	0.241417	0.0732092	1.44612	10.9768	0.241417	0.0816601	1.44612	10.9868	0.401578	0.133718	3.59091	bin2a	bridging integrator 2a [Source:ZFIN;Acc:ZDB-GENE-041114-126]
ENSDARG00000003229	5.07407	4.79766	5.34476	5.0709	5.23681	5.17323	5.05582	5.0819	5.08425	4.79766	4.79766	4.79766	ambiguous	0.206543	5.07185	0	0.188961	0	5.13694	0	0.0630987	0	4.86931	0	0.104153	0	gdf9	growth differentiation factor 9 [Source:ZFIN;Acc:ZDB-GENE-050221-7]
ENSDARG00000003235	9.74585	9.67418	9.6772	9.34387	9.52664	9.61191	9.60507	9.54222	9.53892	9.67067	9.36708	9.45646	7	0.546865	9.61027	0.29763	0.132817	7.41144	9.57146	0	0.0294993	0	9.50828	0.29763	0.105867	7.41144	nup88	nucleoporin 88 [Source:ZFIN;Acc:ZDB-GENE-050522-297]
ENSDARG00000003244	7.43476	7.8938	7.32268	7.71453	7.69235	7.56185	7.73275	7.44845	7.94414	7.65746	7.32037	7.95037	4	0.467203	7.59144	0	0.199104	0	7.60885	0	0.0971593	0	7.71808	0.68913	0.204636	1.32305	gbp3	guanylate binding protein 3 [Source:ZFIN;Acc:ZDB-GENE-070912-176]
ENSDARG00000003250	7.74016	7.81463	8.08947	7.84149	7.81584	7.9244	7.82801	8.16974	7.73302	8.01191	8.13642	8.07411	7	0.415057	7.87144	0.378983	0.124531	15.4498	7.9345	0	0.127392	0	7.98887	0.378983	0.134356	15.4498	pik3cd	phosphoinositide-3-kinase, catalytic, delta polypeptide [Source:ZFIN;Acc:ZDB-GENE-040426-1128]
ENSDARG00000003251	9.2943	9.37076	9.60208	9.31691	9.35771	9.50291	9.61497	9.52958	9.45979	9.545	9.61433	9.52031	11	0.402443	9.39601	0.240481	0.110398	14.7251	9.50129	0.240481	0.0881771	14.7251	9.53486	0.240481	0.0536271	14.7251	zbtb22b	zinc finger and BTB domain containing 22b [Source:ZFIN;Acc:ZDB-GENE-010110-4]
ENSDARG00000003257	8.10887	8.02721	8.5831	8.20039	8.53957	8.30237	8.47997	8.45193	8.33043	8.40621	8.38359	8.26239	2	0.566896	8.22989	0.504864	0.201929	16.3374	8.44346	0	0.0808805	0	8.34565	0	0.0494371	0	zgc:101559	zgc:101559 [Source:ZFIN;Acc:ZDB-GENE-041114-122]
ENSDARG00000003259	8.68347	8.64645	8.99577	8.68992	8.8038	8.69309	9.15348	8.71749	8.35995	8.64836	8.43622	8.40064	ambiguous	0.287889	8.7539	0.332722	0.126526	15.3903	8.84197	0.332722	0.168093	15.3903	8.46129	0	0.102828	0	lox	lysyl oxidase [Source:ZFIN;Acc:ZDB-GENE-040426-2398]
ENSDARG00000003263	7.53611	7.21196	7.31325	7.61297	7.78166	7.53948	7.38433	7.6995	7.48408	7.61114	7.2291	7.06766	15	0.999998	7.41857	0.458782	0.137967	22.9376	7.60124	0.428339	0.13565	1.53757	7.34799	0.600315	0.186327	7.32438	pop4	processing of precursor 4, ribonuclease P/MRP subunit [Source:ZFIN;Acc:ZDB-GENE-050522-505]
ENSDARG00000003269	10.1836	10.3503	10.4852	10.3474	10.1333	10.1356	10.2551	10.3059	10.1928	10.1967	10.4998	10.3132	13	0.537509	10.3416	0.309573	0.103902	15.7046	10.2075	0.209359	0.0602757	18.6301	10.3006	0.309573	0.109632	15.7046	clcn3	chloride channel 3 [Source:ZFIN;Acc:ZDB-GENE-030131-1699]
ENSDARG00000003270	7.37198	7.06663	7.12015	7.15223	7.32065	7.04686	6.94803	7.03285	7.16833	6.92642	6.95779	6.96538	11	0.562964	7.17775	0.280758	0.10876	2.49722	7.0871	0.280758	0.133162	2.49722	7.00448	0.280758	0.0862766	2.49722	dhps	deoxyhypusine synthase [Source:ZFIN;Acc:ZDB-GENE-040426-2001]
ENSDARG00000003281	9.93598	9.96957	10.1326	10.1132	9.87707	10.0032	10.4538	10.0542	10.2526	10.2934	10.3899	10.238	ambiguous	0.294653	10.0378	0.17266	0.067894	15.9869	10.0971	0.578933	0.208516	15.3372	10.2935	0.17266	0.0533801	15.9869	pik3ip1	phosphoinositide-3-kinase interacting protein 1 [Source:ZFIN;Acc:ZDB-GENE-031030-14]
ENSDARG00000003283	8.4697	8.1665	8.1374	8.18545	8.37897	8.33686	8.00614	8.10244	8.29008	8.19193	7.96988	7.87738	12	0.68964	8.23976	0.332839	0.120103	2.78231	8.2061	0.442059	0.127616	5.55891	8.08232	0.442059	0.142718	5.55891	zfand2a	zinc finger, AN1-type domain 2A [Source:ZFIN;Acc:ZDB-GENE-040426-1596]
ENSDARG00000003287	9.34298	8.90552	8.8886	9.24244	9.39906	8.894	8.84054	9.32517	9.21398	8.79255	8.69704	9.05374	15	0.728816	9.09488	0.565664	0.158882	0.56284	9.11469	0.705592	0.192582	0.488843	8.93933	0.579182	0.180307	1.21296	wdr12	WD repeat domain 12 [Source:ZFIN;Acc:ZDB-GENE-030131-371]
ENSDARG00000003290	8.09801	8.52179	8.52451	8.29612	7.74662	7.9803	8.02627	7.72979	7.91109	7.86282	7.72944	7.86369	14	0.484228	8.36011	0.425853	0.142352	12.7338	7.87075	0.425853	0.103013	12.7338	7.84176	0.181649	0.0619966	2.98178	dab1b	disabled homolog 1b (Drosophila) [Source:ZFIN;Acc:ZDB-GENE-060421-7958]
ENSDARG00000003293	9.55847	9.79378	9.75029	9.6903	9.52495	9.8155	9.71657	9.92669	9.86306	9.624	9.63515	9.86017	ambiguous	0.225384	9.69821	0	0.080255	0	9.74593	0	0.137042	0	9.7456	0	0.0825596	0	sox9a	SRY-box containing gene 9a [Source:ZFIN;Acc:ZDB-GENE-001103-1]
ENSDARG00000003303	5.57135	5.56076	5.65521	5.86756	5.51029	5.70516	5.64286	5.90878	5.54864	5.67961	6.03674	5.68853	ambiguous	0.422976	5.66372	0.277204	0.109908	19.4681	5.69178	0.277204	0.13956	19.4681	5.73838	0.488185	0.175064	15.0698	stc1	stanniocalcin 1 [Source:ZFIN;Acc:ZDB-GENE-060825-79]
ENSDARG00000003307	9.88685	9.96135	10.1273	9.91347	9.89162	10.0491	9.87326	9.87767	9.76413	9.87273	9.96333	9.69454	13	0.379832	9.97225	0.247205	0.0853042	13.186	9.92292	0.172438	0.0625434	8.59263	9.82368	0.247205	0.093393	13.186	stx16	syntaxin 16 [Source:ZFIN;Acc:ZDB-GENE-060810-113]
ENSDARG00000003308	11.1558	11.286	10.9927	11.1741	11.0806	10.9794	11.0939	10.9855	11.0048	11.0154	10.7186	11.0579	7	0.326618	11.1522	0.22732	0.100655	3.58554	11.0348	0	0.0397352	0	10.9492	0.22732	0.112493	3.58554	emc2	ER membrane protein complex subunit 2 [Source:ZFIN;Acc:ZDB-GENE-040625-82]
ENSDARG00000003311	10.0823	10.3313	10.4153	10.6421	10.1587	10.2954	10.425	10.4164	10.3447	10.3329	10.6255	10.7979	11	0.415813	10.3678	0.418848	0.192659	18.0359	10.3239	0.418848	0.090137	18.0359	10.5253	0.418848	0.164887	18.0359	pank2	pantothenate kinase 2 [Source:ZFIN;Acc:ZDB-GENE-070112-1952]
ENSDARG00000003313	7.63811	7.67456	7.53155	7.82866	7.52942	7.66171	7.61047	7.89223	7.7254	7.64438	7.76825	7.52254	1	0.383887	7.66822	0	0.103718	0	7.67346	0	0.128804	0	7.66514	0	0.0839255	0	EPS8L1 (1 of 2)	EPS8-like 1 [Source:HGNC Symbol;Acc:HGNC:21295]
ENSDARG00000003317	8.57864	8.86016	8.84147	9.8893	6.45066	6.39856	6.7202	6.72397	5.64654	5.71447	5.54279	5.73059	2	0.37067	9.04239	1.06218	0.502235	20.0449	6.57335	0	0.111471	0	5.6586	0	0.0640664	0	si:dkeyp-35f12.3	si:dkeyp-35f12.3 [Source:ZFIN;Acc:ZDB-GENE-090313-385]
ENSDARG00000003320	9.26332	9.40269	9.35655	9.30781	9.15751	9.26763	9.30811	9.2162	9.13971	9.31096	9.193	9.21959	11	0.489506	9.33259	0.126834	0.0483043	12.4228	9.23736	0.126834	0.0520152	12.4228	9.21582	0.126834	0.059722	12.4228	fam91a1	family with sequence similarity 91, member A1 [Source:ZFIN;Acc:ZDB-GENE-040426-1187]
ENSDARG00000003326	5.97168	6.41336	6.30852	5.835	5.51029	5.58673	5.47534	5.63975	5.2023	5.64312	5.2571	5.68853	ambiguous	0.610876	6.13214	0.669302	0.198013	11.0145	5.55303	0	0.0571327	0	5.44776	0	0.167101	0	cacng5a	calcium channel, voltage-dependent, gamma subunit 5a [Source:ZFIN;Acc:ZDB-GENE-120104-4]
ENSDARG00000003328	8.44431	8.65874	8.50847	8.5537	8.56631	8.80169	8.71381	8.65656	8.60948	8.83	8.34597	8.86619	1	0.467942	8.54131	0	0.0748023	0	8.68459	0	0.0814871	0	8.66291	0	0.172523	0	fam178a	family with sequence similarity 178, member A [Source:ZFIN;Acc:ZDB-GENE-081107-61]
ENSDARG00000003344	6.54578	6.41336	6.17472	6.8711	6.70721	6.5988	6.90331	6.60753	6.76944	6.83372	6.51979	6.91108	2	0.309604	6.50124	0.58924	0.24361	23.6019	6.70421	0	0.108818	0	6.75851	0	0.131364	0	trpc2b	transient receptor potential cation channel, subfamily C, member 2b [Source:ZFIN;Acc:ZDB-GENE-050712-3]
ENSDARG00000003373	8.47388	8.4242	8.29107	8.1345	8.22343	8.01281	8.19563	8.16974	8.02662	8.07611	8.15108	7.89094	ambiguous	0.212798	8.33091	0.342558	0.115254	6.8497	8.1504	0	0.0713309	0	8.03619	0.223115	0.0891439	11.2604	commd2	COMM domain containing 2 [Source:ZFIN;Acc:ZDB-GENE-040718-118]
ENSDARG00000003375	8.36533	8.36528	8.30509	7.96376	8.42725	8.25352	8.39393	8.16425	8.2166	8.31131	8.46767	8.19876	ambiguous	0.202216	8.24986	0.406007	0.130762	8.4312	8.30974	0	0.0901508	0	8.29858	0	0.0953358	0	gng12a	guanine nucleotide binding protein (G protein), gamma 12a [Source:ZFIN;Acc:ZDB-GENE-040426-2555]
ENSDARG00000003380	9.50856	9.43868	9.33407	8.8207	9.65317	9.77858	9.77808	9.23191	9.36404	9.48321	9.2683	8.76415	11	0.649821	9.2755	0.629771	0.219234	8.7059	9.61043	0.629771	0.175174	8.7059	9.21992	0.629771	0.231583	8.7059	PAOX	polyamine oxidase (exo-N4-amino) [Source:HGNC Symbol;Acc:HGNC:20837]
ENSDARG00000003381	7.93657	7.99502	8.41257	7.86681	8.05345	8.32832	8.59833	8.07928	8.42655	8.65159	8.5617	8.53093	5	0.596756	8.05274	0.544176	0.199808	13.6479	8.26485	0.544176	0.195825	13.6479	8.54269	0	0.0777551	0	NA	NA
ENSDARG00000003382	9.03111	9.38313	9.3318	9.32595	8.89877	9.02351	9.52329	9.04588	8.96585	9.20333	8.93166	9.79227	ambiguous	0.21539	9.268	0	0.116728	0	9.12286	0	0.228594	0	9.22328	0	0.323285	0	cwc25	CWC25 spliceosome-associated protein homolog (S. cerevisiae) [Source:ZFIN;Acc:ZDB-GENE-040426-2817]
ENSDARG00000003383	9.28484	9.40996	9.4825	9.43652	9.50443	9.41537	9.53724	9.44004	9.29983	9.45406	9.59143	9.51384	7	0.68868	9.40346	0.248412	0.0675396	15.6671	9.47427	0	0.0422868	0	9.46479	0.248412	0.0996263	15.6671	asb8	ankyrin repeat and SOCS box-containing 8 [Source:ZFIN;Acc:ZDB-GENE-030131-5411]
ENSDARG00000003391	9.31071	9.19108	9.11936	9.10993	9.3033	9.21096	9.16702	9.33004	9.14816	9.13603	9.1061	9.14606	6	0.748556	9.18277	0.207844	0.0708738	4.53221	9.25283	0.180973	0.0563002	0.256796	9.13409	0	0.0145069	0	snx7	sorting nexin 7 [Source:ZFIN;Acc:ZDB-GENE-040704-77]
ENSDARG00000003395	8.99672	9.03043	9.05202	9.02634	8.64994	8.66967	8.96215	8.44292	8.26947	8.22273	7.98089	8.18787	10	0.319961	9.02638	0	0.0191385	0	8.68117	0.385857	0.182098	12.6007	8.16524	0.290683	0.0971616	3.45917	col4a3	collagen, type IV, alpha 3 [Source:ZFIN;Acc:ZDB-GENE-070802-4]
ENSDARG00000003397	7.38113	6.51648	6.24366	6.49286	7.29626	6.28392	6.4899	6.67539	7.13346	6.52166	6.28426	6.83984	11	0.58409	6.65853	0.958686	0.42881	2.07998	6.68637	0.958686	0.371073	2.07998	6.69481	0.958686	0.294121	2.07998	sdr42e1	short chain dehydrogenase/reductase family 42E, member 1 [Source:ZFIN;Acc:ZDB-GENE-051120-63]
ENSDARG00000003398	9.4076	9.33046	9.40049	9.27316	9.45182	9.482	9.49317	9.32517	9.35191	9.43367	9.29473	9.13766	9	0.351647	9.35293	0	0.0461724	0	9.43804	0.226557	0.0570437	8.86653	9.30449	0.226557	0.101156	8.86653	rbpja	recombination signal binding protein for immunoglobulin kappa J region a [Source:ZFIN;Acc:ZDB-GENE-031117-1]
ENSDARG00000003399	7.38113	7.05378	6.85462	7.34827	7.29626	7.17072	6.99127	7.21909	7.09766	7.12332	6.96932	7.174	12	0.39081	7.15945	0.603274	0.176301	1.05203	7.16934	0.22225	0.103729	2.1416	7.09108	0.22225	0.0699527	2.1416	fgf8a	fibroblast growth factor 8a [Source:ZFIN;Acc:ZDB-GENE-990415-72]
ENSDARG00000003403	9.99222	10.083	10.1824	10.3374	9.65317	10.0322	9.95087	10.1301	10.3113	10.1338	10.4311	10.508	11	0.410927	10.1488	0.315739	0.120776	18.3395	9.94161	0.315739	0.159228	18.3395	10.3461	0.315739	0.127213	18.3395	tenm1	teneurin transmembrane protein 1 [Source:ZFIN;Acc:ZDB-GENE-060531-26]
ENSDARG00000003411	7.99051	8.03988	8.2626	7.8793	7.84371	7.79297	8.02627	8.10244	8.09869	8.23572	8.03993	7.78591	15	0.851525	8.04307	0.31594	0.135186	12.9635	7.94135	0.359311	0.107516	18.9642	8.04006	0.453637	0.152429	8.50382	foxa2	forkhead box A2 [Source:ZFIN;Acc:ZDB-GENE-980526-404]
ENSDARG00000003414	5.81242	5.90073	5.90493	6.01521	5.88144	6.01073	5.86955	5.94131	5.88361	5.81101	5.84034	6.22584	ambiguous	0.529362	5.90832	0	0.0705206	0	5.92576	0	0.0494005	0	5.9402	0.417076	0.151245	21.397	capslb	calcyphosine-like b [Source:ZFIN;Acc:ZDB-GENE-050417-298]
ENSDARG00000003420	7.32531	7.22338	7.19456	7.5276	7.27143	7.28409	7.18847	7.51124	7.57212	7.2948	7.67596	7.80038	14	0.46428	7.31771	0.286371	0.118714	22.4606	7.31381	0.286371	0.114532	22.4606	7.58582	0.516126	0.17012	20.2262	chrna5	cholinergic receptor, nicotinic, alpha 5 [Source:ZFIN;Acc:ZDB-GENE-050417-440]
ENSDARG00000003421	10.8496	10.8644	10.8457	10.9726	11.0409	11.131	11.2337	11.1738	11.055	11.0191	10.8906	11.0497	15	0.413771	10.8831	0.108255	0.0447586	21.1368	11.1448	0.197522	0.0664465	15.8356	11.0036	0.16714	0.0557196	2.29814	igf2bp2a	insulin-like growth factor 2 mRNA binding protein 2a [Source:ZFIN;Acc:ZDB-GENE-070912-44]
ENSDARG00000003429	12.2383	12.1688	12.0724	12.302	11.8753	12.0184	12.069	12.0835	12.1002	12.1715	11.962	12.2011	ambiguous	0.194336	12.1953	0	0.0790682	0	12.0116	0	0.0704992	0	12.1087	0	0.0812711	0	hnrpdl	heterogeneous nuclear ribonucleoprotein D-like [Source:ZFIN;Acc:ZDB-GENE-040426-2717]
ENSDARG00000003444	8.05374	7.85117	7.7954	8.08165	7.98029	7.77405	7.89543	7.85848	8.02044	7.88512	7.94761	7.87055	2	0.396355	7.94549	0.346211	0.0985265	0.217494	7.87706	0	0.0714507	0	7.93093	0	0.0524541	0	dhrs7	dehydrogenase/reductase (SDR family) member 7 [Source:ZFIN;Acc:ZDB-GENE-060825-21]
ENSDARG00000003446	8.61318	8.24502	8.15302	8.53033	8.65306	8.51671	8.11349	8.68354	8.54681	8.59241	8.29422	8.55224	5	0.367963	8.38539	0.548612	0.158507	1.37767	8.4917	0.548612	0.184229	1.37767	8.49642	0	0.0994625	0	ippk	inositol 1,3,4,5,6-pentakisphosphate 2-kinase [Source:ZFIN;Acc:ZDB-GENE-050327-41]
ENSDARG00000003449	8.02535	8.23406	8.33273	8.31908	8.20647	8.12597	8.29824	7.96373	8.26427	8.12824	8.3502	8.28298	ambiguous	0.196746	8.22781	0.230313	0.102821	17.0911	8.1486	0	0.114371	0	8.25642	0.230313	0.0759706	17.0911	pde10a	phosphodiesterase 10A [Source:ZFIN;Acc:ZDB-GENE-040426-1115]
ENSDARG00000003462	9.2168	8.4097	7.53155	8.10832	9.40646	8.71939	7.78713	7.85848	9.25103	8.48073	7.5249	7.39362	11	0.438728	8.31659	1.8369	0.58736	4.60607	8.44287	1.8369	0.589455	4.60607	8.16257	1.8369	0.668997	4.60607	fech	ferrochelatase [Source:ZFIN;Acc:ZDB-GENE-000928-1]
ENSDARG00000003469	10.2397	10.3591	10.1313	10.0119	8.34456	8.47866	8.31056	8.27526	8.05709	8.2008	7.84277	7.98234	11	0.439188	10.1855	0.282597	0.120148	7.3409	8.35226	0.282597	0.0716675	7.3409	8.02075	0.282597	0.123991	7.3409	neurod4	neurogenic differentiation 4 [Source:ZFIN;Acc:ZDB-GENE-030730-1]
ENSDARG00000003470	12.2208	11.8545	12.0174	11.7668	12.6246	12.3339	12.3498	12.0127	12.268	12.3875	11.781	11.8552	9	0.377578	11.9649	0	0.160021	0	12.3302	0.572007	0.209596	6.2168	12.0729	0.572007	0.209998	6.2168	slc25a42	solute carrier family 25, member 42 [Source:ZFIN;Acc:ZDB-GENE-060825-313]
ENSDARG00000003475	6.70803	6.94612	6.78586	6.76202	6.80613	6.64407	6.82111	6.53568	6.62082	6.69417	6.5992	7.01752	1	0.386376	6.80051	0	0.0839818	0	6.70175	0	0.0971691	0	6.73293	0	0.152218	0	sult1st5	sulfotransferase family 1, cytosolic sulfotransferase 5 [Source:ZFIN;Acc:ZDB-GENE-050809-2]
ENSDARG00000003486	10.8343	10.918	10.9394	11.1878	10.4937	10.6867	10.7649	10.701	10.5943	10.6534	10.793	10.6187	12	0.476742	10.9699	0.289548	0.125835	19.5809	10.6616	0.23517	0.0918375	14.8332	10.6649	0.23517	0.0701922	14.8332	ppp1caa	protein phosphatase 1, catalytic subunit, alpha isoform a [Source:ZFIN;Acc:ZDB-GENE-040516-3]
ENSDARG00000003487	9.86956	9.82129	9.51284	9.57943	9.83936	9.83661	9.23073	9.64155	9.72708	9.57577	9.48267	9.33189	11	0.391619	9.69578	0.462723	0.122867	4.9579	9.63706	0.462723	0.195238	4.9579	9.52935	0.462723	0.136724	4.9579	nup93	nucleoporin 93 [Source:ZFIN;Acc:ZDB-GENE-990415-46]
ENSDARG00000003495	11.0977	11.2358	11.5153	11.4819	10.9204	11.0591	11.1074	11.1166	11.0452	11.0321	11.0617	11.2805	15	0.556203	11.3327	0.484768	0.141639	17.0334	11.0508	0.195673	0.0664392	16.139	11.1049	0.24896	0.0891004	20.7471	madd	MAP-kinase activating death domain [Source:ZFIN;Acc:ZDB-GENE-030131-8076]
ENSDARG00000003511	9.3037	9.20787	9.04926	9.4155	9.38416	8.98884	8.92275	9.25002	9.22998	9.13833	8.94285	9.30213	11	0.522542	9.24408	0.395273	0.1257	0.850628	9.13644	0.395273	0.161121	0.850628	9.15332	0.395273	0.121675	0.850628	mrpl3	mitochondrial ribosomal protein L3 [Source:ZFIN;Acc:ZDB-GENE-030131-8227]
ENSDARG00000003512	10.3217	10.3579	10.4174	10.4807	10.2353	10.5076	10.3994	10.5816	10.5184	10.2841	10.5636	10.5964	ambiguous	0.228221	10.3944	0.197846	0.0553615	18.9381	10.431	0.197846	0.117954	18.9381	10.4906	0.197846	0.104357	18.9381	anks1b	ankyrin repeat and sterile alpha motif domain containing 1B [Source:ZFIN;Acc:ZDB-GENE-041210-349]
ENSDARG00000003513	10.9797	11.0084	11.014	10.9221	10.9939	11.0667	11.085	11.2026	11.0646	11.1018	10.9071	11.1684	1	0.338109	10.9811	0	0.0315589	0	11.0871	0	0.0728743	0	11.0605	0	0.089047	0	thrap3b	thyroid hormone receptor associated protein 3b [Source:ZFIN;Acc:ZDB-GENE-040516-9]
ENSDARG00000003517	8.71207	8.75729	8.96387	8.62527	8.61835	8.45141	8.5334	8.49615	8.25381	8.47709	8.52483	8.47399	7	0.659286	8.76462	0.269996	0.119631	14.0339	8.52483	0	0.0582422	0	8.43243	0.269996	0.0910595	14.0339	impa1	inositol(myo)-1(or 4)-monophosphatase 1 [Source:ZFIN;Acc:ZDB-GENE-040718-245]
ENSDARG00000003519	8.40975	8.26129	8.01153	7.94014	8.5795	8.27593	8.16878	8.23399	8.29008	8.29899	8.47155	8.24149	5	0.418718	8.15568	0.443348	0.164246	4.61152	8.31455	0.443348	0.147935	4.61152	8.32553	0	0.0813986	0	aprt	adenine phosphoribosyl transferase [Source:ZFIN;Acc:ZDB-GENE-040426-1492]
ENSDARG00000003520	8.81447	8.90895	8.95209	8.81749	9.25905	9.13743	9.37378	9.07522	9.00049	9.03372	9.02416	9.17921	1	0.350119	8.87325	0	0.0480055	0	9.21137	0	0.104273	0	9.05939	0	0.0632259	0	tbc1d14	TBC1 domain family, member 14 [Source:ZFIN;Acc:ZDB-GENE-030131-6136]
ENSDARG00000003523	6.10831	6.0911	5.84061	5.72933	6.22308	5.87079	6.05042	5.2884	6.22973	6.07411	5.92953	6.42697	ambiguous	0.268433	5.94234	0.520899	0.128783	7.33304	5.85817	0.520899	0.298613	7.33304	6.16509	0	0.173405	0	itln3	intelectin 3 [Source:ZFIN;Acc:ZDB-GENE-090527-4]
ENSDARG00000003526	10.3872	10.1654	10.2331	9.91796	10.3575	10.1681	10.0527	10.1822	10.1791	10.1211	10.1806	9.74883	ambiguous	0.188032	10.1759	0.319096	0.159625	8.07766	10.1901	0	0.106634	0	10.0574	0.319096	0.139807	8.07766	psma5	proteasome (prosome, macropain) subunit, alpha type,5 [Source:ZFIN;Acc:ZDB-GENE-040625-96]
ENSDARG00000003527	10.658	10.1951	10.0175	10.9747	10.6789	10.1905	10.2645	10.916	10.4833	10.3299	9.47691	10.5423	14	0.45684	10.4613	0.919029	0.334415	23.335	10.5125	0.919029	0.255828	23.335	10.2081	1.02854	0.316387	2.20539	mak16	MAK16 homolog (S. cerevisiae) [Source:ZFIN;Acc:ZDB-GENE-020419-35]
ENSDARG00000003531	10.1849	10.2608	10.089	10.0327	10.1098	10.2433	9.98307	9.9154	10.0396	10.2851	10.1652	10.1066	14	0.691173	10.1419	0.299462	0.0792502	7.54527	10.0629	0.299462	0.114771	7.54527	10.1491	0.218315	0.0858192	11.3411	tcea1	transcription elongation factor A (SII), 1 [Source:ZFIN;Acc:ZDB-GENE-030131-8049]
ENSDARG00000003533	6.43686	6.51648	6.42807	6.19089	6.45066	6.62917	6.50564	6.6918	6.41059	6.50611	6.56806	6.34194	7	0.418909	6.39308	0.255913	0.109651	10.1258	6.56932	0	0.0835938	0	6.45668	0.255913	0.0782138	10.1258	col8a1b	collagen, type VIII, alpha 1b [Source:ZFIN;Acc:ZDB-GENE-060503-140]
ENSDARG00000003544	8.45282	8.41455	8.39084	8.14998	7.97024	8.20761	7.87887	8.18608	8.26947	8.13752	8.26314	8.05021	1	0.382948	8.35205	0	0.101189	0	8.0607	0	0.112277	0	8.18008	0	0.0748522	0	adarb1b	adenosine deaminase, RNA-specific, B1b [Source:ZFIN;Acc:ZDB-GENE-030219-15]
ENSDARG00000003546	8.44004	8.11362	7.98261	7.65741	8.14545	7.77405	7.88993	7.88554	8.17283	8.16498	8.04517	7.79316	7	0.382114	8.04842	0.50694	0.269508	6.65035	7.92374	0	0.131735	0	8.04404	0.50694	0.125804	6.65035	unc45a	unc-45 homolog A (C. elegans) [Source:ZFIN;Acc:ZDB-GENE-050417-158]
ENSDARG00000003553	5.41202	5.20894	5.27217	5.26953	5.15668	4.79766	4.79766	4.79766	4.79766	4.79766	5.32744	4.79766	ambiguous	0.243267	5.29066	0	0.0713209	0	4.88742	0.359021	0.131956	3	4.93011	0.529778	0.199701	15	gnrhr2	gonadotropin releasing hormone receptor 2 [Source:ZFIN;Acc:ZDB-GENE-090128-3]
ENSDARG00000003564	8.82104	8.5747	8.28636	8.66512	8.77547	8.28037	8.23929	8.61711	8.69285	8.42521	8.41217	8.29317	14	0.414728	8.58681	0.576456	0.180528	1.5502	8.47806	0.576456	0.188402	1.5502	8.45585	0.310183	0.14184	4.67959	dohh	deoxyhypusine hydroxylase/monooxygenase [Source:ZFIN;Acc:ZDB-GENE-030131-451]
ENSDARG00000003570	13.4704	13.5935	12.7886	12.7505	13.3836	13.4761	12.7252	12.6657	12.9134	13.2618	12.1495	12.3762	11	0.767643	13.1507	1.09919	0.29036	6.3567	13.0626	1.09919	0.277069	6.3567	12.6752	1.09919	0.385358	6.3567	hsp90b1	heat shock protein 90, beta (grp94), member 1 [Source:ZFIN;Acc:ZDB-GENE-031002-1]
ENSDARG00000003573	8.30071	8.03356	8.14262	8.16021	8.21497	8.13091	8.01624	8.05572	8.16167	7.94994	8.12657	7.82887	1	0.322357	8.15928	0	0.0930231	0	8.10446	0	0.0693678	0	8.01676	0	0.113395	0	dctn5	dynactin 5 [Source:ZFIN;Acc:ZDB-GENE-040718-201]
ENSDARG00000003576	7.51147	8.14909	7.92294	7.6501	7.4065	7.53948	7.67617	7.63688	7.7925	7.7518	8.22676	8.23622	15	0.816453	7.8084	0.646761	0.222899	11.634	7.56476	0.286716	0.091852	16.3239	8.00182	0.65057	0.165655	18.2084	klhl32	kelch-like 32 (Drosophila) [Source:ZFIN;Acc:ZDB-GENE-070209-47]
ENSDARG00000003582	7.02903	7.69084	7.69148	7.41938	7.33666	7.26584	7.66327	7.39224	7.23546	7.5908	7.17121	7.78591	ambiguous	0.270537	7.45768	0.715904	0.21286	13.5145	7.41451	0	0.142255	0	7.44585	0	0.216199	0	CCDC34	coiled-coil domain containing 34 [Source:HGNC Symbol;Acc:HGNC:25079]
ENSDARG00000003584	9.19423	9.086	9.1506	9.52552	9.1597	9.14713	9.28554	9.31783	9.0221	8.99877	9.0056	9.12353	12	0.388523	9.23909	0.441685	0.159004	21.3779	9.22755	0.157524	0.0593154	19.6461	9.0375	0.157524	0.0439431	19.6461	pla2g7	phospholipase A2, group VII (platelet-activating factor acetylhydrolase, plasma) [Source:ZFIN;Acc:ZDB-GENE-040426-2248]
ENSDARG00000003592	9.01688	8.98891	8.51651	8.36832	9.11975	8.82306	8.63462	8.58066	8.92381	8.98862	8.82067	8.60212	15	0.501863	8.72266	0.797179	0.217752	6.40809	8.78952	0.542317	0.193857	4.76997	8.83381	0.400025	0.130161	8.00383	surf1	surfeit 1 [Source:ZFIN;Acc:ZDB-GENE-041108-2]
ENSDARG00000003599	14.4627	14.5358	14.4635	14.5391	14.5822	14.4656	14.5205	14.6456	14.4506	14.5262	14.9081	14.8117	10	0.917592	14.5003	0	0.0264614	0	14.5535	0.190278	0.0624535	22.2602	14.6742	0.539296	0.158426	17.1307	rpl3	ribosomal protein L3 [Source:ZFIN;Acc:ZDB-GENE-030131-1291]
ENSDARG00000003607	9.27531	9.15112	9.20368	8.98693	9.09706	9.05736	9.11441	9.11532	9.21666	9.24863	9.30343	9.04777	7	0.34395	9.15426	0.182681	0.0982557	9.15831	9.09604	0	0.019951	0	9.20412	0.182681	0.0867973	9.15831	nr2f6a	nuclear receptor subfamily 2, group F, member 6a [Source:ZFIN;Acc:ZDB-GENE-030131-4362]
ENSDARG00000003615	10.1384	10.1782	8.38205	10.568	10.1199	9.8895	8.10406	10.5998	9.45979	8.82715	7.76825	10.1914	11	0.598953	9.81666	1.99795	0.572543	1.38149	9.67833	1.99795	0.656722	1.38149	9.06166	1.99795	0.747381	1.38149	SLC26A3 (1 of 2)	solute carrier family 26 (anion exchanger), member 3 [Source:HGNC Symbol;Acc:HGNC:3018]
ENSDARG00000003616	9.64415	9.86599	9.70898	9.678	9.63442	9.7848	9.79415	9.54222	9.59963	9.5398	9.60381	9.59991	5	0.668086	9.72428	0.242802	0.078479	10.8363	9.6889	0.242802	0.0859452	10.8363	9.58579	0	0.0219662	0	arih1	ariadne ubiquitin-conjugating enzyme E2 binding protein homolog 1 (Drosophila) [Source:ZFIN;Acc:ZDB-GENE-030131-5213]
ENSDARG00000003631	9.64415	9.93474	10.0175	9.64949	9.58805	9.92794	9.94041	9.62579	9.51084	9.80078	9.67591	9.2537	14	0.909262	9.81146	0.466808	0.130611	12.4007	9.77055	0.466808	0.121102	12.4007	9.56031	0.571442	0.184591	10.1193	clock3	clock homolog 3 (mouse) [Source:ZFIN;Acc:ZDB-GENE-030408-2]
ENSDARG00000003632	7.00512	7.20043	6.44685	6.8711	7.0042	6.75729	6.69366	7.11755	7.12163	7.11366	6.94615	7.29347	12	0.384438	6.88088	0.648168	0.249428	5.03581	6.89318	0.36328	0.147635	23.799	7.11873	0.36328	0.120314	23.799	zgc:172270	zgc:172270 [Source:ZFIN;Acc:ZDB-GENE-080204-67]
ENSDARG00000003635	8.07605	8.11959	8.41257	8.1551	8.47395	8.59701	8.65081	8.53903	8.24328	8.52011	8.51358	8.5774	11	0.478262	8.19083	0.261483	0.120793	15.1696	8.5652	0.261483	0.0611496	15.1696	8.46359	0.261483	0.111414	15.1696	atp6v1e1a	ATPase, H+ transporting, lysosomal , V1 subunit E1a [Source:ZFIN;Acc:ZDB-GENE-041212-51]
ENSDARG00000003641	9.6218	9.963	9.76044	9.75695	9.65937	9.51044	9.4216	9.36844	9.32982	9.48861	9.44385	9.46991	ambiguous	0.167312	9.77555	0	0.119489	0	9.48996	0	0.102386	0	9.43305	0	0.0541097	0	tfg	trk-fused gene [Source:ZFIN;Acc:ZDB-GENE-030131-8410]
ENSDARG00000003642	8.81447	9.04608	8.9929	8.86798	8.79536	8.83813	9.2647	8.89602	9.04037	9.0846	8.89176	8.94867	15	0.32033	8.93036	0.252105	0.0801862	12.0036	8.94855	0.472897	0.17138	15.4688	8.99135	0.201393	0.0666439	5.8298	zfyve19	zinc finger, FYVE domain containing 19 [Source:ZFIN;Acc:ZDB-GENE-040718-109]
ENSDARG00000003655	10.8131	10.8097	11.083	10.9244	10.9345	11.0712	11.0677	11.1116	11.0976	11.0553	11.1978	10.9285	ambiguous	0.223971	10.9075	0.215978	0.0971558	16.4032	11.0463	0.215978	0.0603876	16.4032	11.0698	0	0.0928365	0	tmem59l	transmembrane protein 59-like [Source:ZFIN;Acc:ZDB-GENE-040426-2651]
ENSDARG00000003675	8.33339	8.27204	7.98261	8.09771	8.58605	8.42363	7.98056	8.12523	8.15043	8.12358	8.18469	8.19876	15	0.999279	8.17144	0.391703	0.120182	4.76178	8.27887	0.675028	0.209166	4.74897	8.16436	0.0826128	0.0259935	19.3667	cryl1	crystallin, lambda 1 [Source:ZFIN;Acc:ZDB-GENE-060810-7]
ENSDARG00000003680	10.6843	10.9231	11.1136	11.1155	10.6465	11.0462	11.0695	11.1513	10.9664	10.9985	11.0404	11.1016	5	0.678545	10.9591	0.451385	0.142896	16.2827	10.9784	0.451385	0.164978	16.2827	11.0267	0	0.0470878	0	runx1t1	runt-related transcription factor 1; translocated to, 1 (cyclin D-related) [Source:ZFIN;Acc:ZDB-GENE-060929-164]
ENSDARG00000003681	12.6755	12.6497	12.3661	12.6903	12.663	12.3826	12.5871	12.511	12.4744	12.5062	11.9712	12.5337	7	0.407223	12.5954	0.407737	0.107048	2.68039	12.5359	0	0.0962096	0	12.3714	0.407737	0.178465	2.68039	eif5	eukaryotic translation initiation factor 5 [Source:ZFIN;Acc:ZDB-GENE-030131-975]
ENSDARG00000003682	9.68066	9.89043	10.0849	9.84914	9.51301	9.94886	9.87601	9.69537	9.56435	9.78038	9.89163	9.74147	13	0.60854	9.87629	0.367969	0.140502	14.5829	9.75831	0.442744	0.147774	12.6715	9.74446	0.367969	0.112011	14.5829	HECTD4 (1 of 3)	HECT domain containing E3 ubiquitin protein ligase 4 [Source:HGNC Symbol;Acc:HGNC:26611]
ENSDARG00000003684	9.39886	9.31763	9.35655	9.37904	9.6186	9.41737	9.63782	9.60183	9.53892	9.59592	9.72204	9.78153	9	0.416133	9.36302	0	0.0280556	0	9.5689	0.210887	0.0741791	19.0888	9.6596	0.210887	0.0840314	19.0888	obsl1a	obscurin-like 1a [Source:ZFIN;Acc:ZDB-GENE-060503-649]
ENSDARG00000003687	4.79766	5.08897	4.79766	4.79766	4.79766	4.79766	4.79766	4.79766	5.08425	5.0559	5.32744	4.79766	ambiguous	0.384027	4.87049	0.300472	0.105947	10.5914	4.79766	0	0	0	5.06631	0.300472	0.182615	10.5914	BX000993.1	Uncharacterized protein [Source:UniProtKB/TrEMBL;Acc:F1QA16]
ENSDARG00000003693	10.6897	10.6161	10.2355	10.5323	10.6473	10.4004	10.2177	10.3922	10.6984	10.6827	10.5445	10.6386	14	0.602791	10.5184	0.444284	0.151014	3.39586	10.4144	0.444284	0.150471	3.39586	10.6411	0.160125	0.0526061	4.06638	hars	histidyl-tRNA synthetase [Source:ZFIN;Acc:ZDB-GENE-040912-152]
ENSDARG00000003695	13.0698	12.8725	12.964	12.8658	13.2212	12.9942	13.0223	13.0379	12.9729	13.0826	13.0864	12.8849	ambiguous	0.192546	12.943	0.153458	0.0718824	2.53851	13.0689	0.153458	0.0807084	2.53851	13.0067	0.22796	0.0687577	10.9896	vdac3	voltage-dependent anion channel 3 [Source:ZFIN;Acc:ZDB-GENE-040426-2380]
ENSDARG00000003697	7.4779	7.64142	8.11097	8.56524	7.98529	7.83005	8.58828	8.62111	7.82132	7.68962	8.00803	8.36731	14	0.49563	7.94888	1.05696	0.388155	18.6144	8.25618	1.05696	0.263882	18.6144	7.97157	0.702943	0.242641	19.9731	slc5a8l	solute carrier family 5 (iodide transporter), member 8-like [Source:ZFIN;Acc:ZDB-GENE-061110-98]
ENSDARG00000003699	9.19928	9.27844	9.43471	8.97547	9.42841	9.30926	9.41972	9.24487	8.94013	9.2571	9.50735	9.03877	7	0.452858	9.22197	0.478539	0.156947	12.7998	9.35056	0	0.0629523	0	9.18584	0.478539	0.200772	12.7998	atp7a	ATPase, Cu++ transporting, alpha polypeptide [Source:ZFIN;Acc:ZDB-GENE-060825-45]
ENSDARG00000003701	5.57135	5.44471	5.51824	5.56266	5.55259	5.32731	5.56411	5.7258	5.36806	5.52142	5.49561	5.64411	ambiguous	0.215965	5.52424	0	0.0433894	0	5.54245	0.398661	0.136376	20.8896	5.5073	0	0.0955186	0	cldng	claudin g [Source:ZFIN;Acc:ZDB-GENE-010328-7]
ENSDARG00000003705	10.7294	10.9664	11.0274	10.9762	10.7546	10.8236	10.947	10.8997	10.7847	10.8146	11.145	11.043	14	0.54334	10.9248	0.248936	0.0998711	15.6628	10.8562	0.248936	0.0663951	15.6628	10.9468	0.426581	0.126069	17.1579	prnprs3	prion protein, related sequence 3 [Source:ZFIN;Acc:ZDB-GENE-041221-3]
ENSDARG00000003706	7.14252	7.25709	7.68427	7.23409	7.12134	7.25663	7.51291	7.39224	7.56357	7.61114	7.83062	7.76392	12	0.515687	7.32949	0.542232	0.197975	14.8379	7.32078	0.359503	0.135086	16.5765	7.69231	0.359503	0.0927291	16.5765	ryr2b	ryanodine receptor 2b (cardiac) [Source:ZFIN;Acc:ZDB-GENE-061226-3]
ENSDARG00000003732	6.66156	6.17435	7.20486	6.99562	6.87558	6.5194	7.36033	7.3135	6.65541	6.83372	6.83645	7.22962	11	0.334626	6.7591	0.78224	0.335749	18.9325	7.01721	0.78224	0.272583	18.9325	6.8888	0.78224	0.205657	18.9325	mitfa	microphthalmia-associated transcription factor a [Source:ZFIN;Acc:ZDB-GENE-990910-11]
ENSDARG00000003749	9.45264	9.37324	9.46192	9.44069	9.44286	9.24974	9.33634	9.32517	9.2846	9.41866	9.10111	9.09487	4	0.387314	9.43212	0	0.0304206	0	9.33853	0	0.0672649	0	9.22481	0.372167	0.11446	7.03065	polb	polymerase (DNA directed), beta [Source:ZFIN;Acc:ZDB-GENE-040830-1]
ENSDARG00000003750	9.66981	9.422	8.78611	9.35716	9.78938	9.44318	8.67318	9.20031	9.66575	9.56899	9.24364	9.53957	14	0.476978	9.30877	1.01172	0.287223	3.58313	9.27651	1.01172	0.36989	3.58313	9.50448	0.423133	0.141015	3.26581	pfas	phosphoribosylformylglycinamidine synthase [Source:ZFIN;Acc:ZDB-GENE-030131-4420]
ENSDARG00000003751	9.31768	9.25709	9.35878	9.39202	9.43565	9.32001	9.43471	9.28307	9.34947	9.15202	9.30343	9.23543	1	0.396694	9.33139	0	0.0465284	0	9.36836	0	0.0525186	0	9.26009	0	0.0679538	0	lats1	LATS, large tumor suppressor, homolog 1 (Drosophila) [Source:ZFIN;Acc:ZDB-GENE-050523-2]
ENSDARG00000003754	9.86005	10.0068	10.0481	9.89387	10.0847	10.0684	10.091	10.0079	10.1031	10.0167	10.1399	10.0466	2	0.595926	9.95221	0.219384	0.0652283	12.9351	10.063	0	0.0285308	0	10.0766	0	0.0427598	0	tspan2	tetraspanin 2 [Source:ZFIN;Acc:ZDB-GENE-050522-511]
ENSDARG00000003757	9.01688	9.08297	8.93722	8.58049	9.48362	9.21788	9.01804	9.15157	8.99112	9.04844	8.94285	8.80371	15	0.543923	8.90439	0.508758	0.164997	8.39947	9.21778	0.47027	0.164648	3.54036	8.94653	0.249441	0.0835592	8.25615	cnpy1	canopy1 [Source:ZFIN;Acc:ZDB-GENE-060315-3]
ENSDARG00000003769	7.82867	8.05244	8.16847	7.75588	7.8547	7.84823	7.98571	8.03177	8.13339	8.04685	8.14621	8.25719	12	0.622346	7.95137	0.451009	0.1436	12.2591	7.9301	0.209664	0.0639918	19.6627	8.14591	0.209664	0.0731771	19.6627	tada2b	transcriptional adaptor 2 (ADA2 homolog, yeast)-beta [Source:ZFIN;Acc:ZDB-GENE-050522-557]
ENSDARG00000003776	9.8743	9.7845	9.75538	10.0465	9.81875	9.72944	9.95996	9.59376	9.94599	9.92276	9.84921	9.96194	ambiguous	0.269543	9.86516	0	0.103267	0	9.77548	0	0.126837	0	9.91998	0	0.0386706	0	pip4k2aa	phosphatidylinositol-5-phosphate 4-kinase, type II, alpha a [Source:ZFIN;Acc:ZDB-GENE-080721-18]
ENSDARG00000003779	10.1039	10.2474	10.5372	10.3396	9.66246	9.96127	10.0083	10.0498	9.90346	9.81803	10.1556	9.96194	11	0.648204	10.307	0.360412	0.151253	16.1651	9.92047	0.360412	0.128091	16.1651	9.95976	0.360412	0.119032	16.1651	ctnnd2b	catenin (cadherin-associated protein), delta 2b [Source:ZFIN;Acc:ZDB-GENE-070912-532]
ENSDARG00000003783	5.57135	5.20894	5.34476	5.26953	5.41636	5.32731	5.05582	5.0819	5.54864	5.24375	5.49561	4.79766	ambiguous	0.257891	5.34865	0	0.129011	0	5.22035	0	0.125924	0	5.27142	0	0.240999	0	efnb2b	ephrin B2b [Source:ZFIN;Acc:ZDB-GENE-010618-1]
ENSDARG00000003789	10.7424	10.9078	10.8693	10.9139	10.4062	10.648	10.5583	10.5265	10.4699	10.5463	10.6037	10.6386	ambiguous	0.243125	10.8584	0.137836	0.058186	14.787	10.5348	0.137836	0.0833229	14.787	10.5646	0.137836	0.0580359	14.787	dennd5b	DENN/MADD domain containing 5B [Source:ZFIN;Acc:ZDB-GENE-030131-2248]
ENSDARG00000003795	13.3256	13.266	13.0021	13.0428	13.2829	13.175	13.0383	13.1033	13.1821	13.2228	13.1565	13.2368	6	0.837464	13.1591	0.393076	0.112219	5.30656	13.1499	0.254861	0.0853286	4.08864	13.1995	0	0.0277759	0	IDH2	isocitrate dehydrogenase 2 (NADP+), mitochondrial [Source:HGNC Symbol;Acc:HGNC:5383]
ENSDARG00000003797	8.36081	8.96275	9.31811	7.84149	8.53619	9.36017	10.0503	8.63302	8.54253	9.29871	9.50923	8.71215	11	0.473489	8.62079	1.40434	0.48243	12.6462	9.14491	1.40434	0.55442	12.6462	9.01565	1.40434	0.33091	12.6462	asb2a.1	ankyrin repeat and SOCS box-containing 2a, tandem duplicate 1 [Source:ZFIN;Acc:ZDB-GENE-030131-5355]
ENSDARG00000003803	6.56301	6.69952	6.53652	6.23615	5.23681	5.70516	5.86955	6.00324	6.01269	5.7479	5.80854	5.54648	ambiguous	0.321718	6.5088	0.35183	0.155723	7.72448	5.70369	0.699436	0.248817	16.6816	5.7789	0.35183	0.161283	7.72448	CABZ01029738.1	Uncharacterized protein [Source:UniProtKB/TrEMBL;Acc:E7F0K1]
ENSDARG00000003808	11.3596	11.2514	11.1724	11.0018	11.5181	11.2254	11.2001	11.2165	11.2292	11.4035	11.2958	11.2189	ambiguous	0.257275	11.1963	0.283735	0.122506	4.80665	11.29	0.283735	0.115324	4.80665	11.2868	0	0.0650135	0	aqp3a	aquaporin 3a [Source:ZFIN;Acc:ZDB-GENE-040426-2826]
ENSDARG00000003811	11.1681	11.1888	11.1881	11.1374	11.1488	11.1515	11.3123	11.1913	11.324	11.2953	11.4188	11.4346	10	0.431574	11.1706	0	0.0177027	0	11.201	0.168273	0.057809	15.9112	11.3682	0.168455	0.0481275	18.7166	plxnb2a	plexin b2a [Source:ZFIN;Acc:ZDB-GENE-030131-8917]
ENSDARG00000003813	11.9528	11.7478	11.8832	11.8116	12.0371	11.9057	11.9591	12.0043	11.8881	11.8588	11.6415	11.6563	14	0.384387	11.8489	0.109752	0.0710714	23.8185	11.9766	0.109752	0.0453808	23.8185	11.7612	0.319104	0.0855209	5.62647	srp54	signal recognition particle 54 [Source:ZFIN;Acc:ZDB-GENE-040426-818]
ENSDARG00000003818	10.063	9.81765	9.84708	9.72144	10.1177	9.82609	9.83566	9.84912	9.92978	9.95301	9.93843	9.77072	5	0.31688	9.8623	0.251655	0.12069	3.55729	9.90714	0.251655	0.105484	3.55729	9.89798	0	0.0615785	0	prkag1	protein kinase, AMP-activated, gamma 1 non-catalytic subunit [Source:ZFIN;Acc:ZDB-GENE-040426-2188]
ENSDARG00000003820	10.1798	8.77996	10.1507	10.354	9.67169	8.79861	9.89238	10.291	9.65789	8.09052	9.60205	9.3778	11	0.712991	9.86612	1.45197	0.429784	20.881	9.66343	1.45197	0.466253	20.881	9.18207	1.45197	0.424322	20.881	nr1d2a	nuclear receptor subfamily 1, group D, member 2a [Source:ZFIN;Acc:ZDB-GENE-040504-1]
ENSDARG00000003822	7.18534	7.20043	7.29418	7.30186	7.43643	7.44619	7.40792	7.38265	7.32006	7.43939	7.54752	7.39362	15	0.999732	7.24545	0.148771	0.0403143	17.8655	7.41829	0.0696446	0.0219614	7.38905	7.42515	0.232018	0.0792566	14.2415	ankrd16	ankyrin repeat domain 16 [Source:ZFIN;Acc:ZDB-GENE-041210-253]
ENSDARG00000003827	6.73809	7.31147	6.84116	6.92235	6.79418	6.71603	6.80893	6.99481	6.85961	7.16129	7.17121	7.07991	ambiguous	0.218686	6.95327	0	0.20774	0	6.82849	0	0.098342	0	7.06801	0	0.103946	0	snapc1b	small nuclear RNA activating complex, polypeptide 1b [Source:ZFIN;Acc:ZDB-GENE-040426-716]
ENSDARG00000003829	9.86323	9.92633	9.74008	9.96063	9.90602	9.81093	9.78978	9.96944	9.81621	9.86306	9.89451	9.78691	5	0.335237	9.87257	0.15369	0.0752189	0.410093	9.86904	0.15369	0.0626813	0.410093	9.84017	0	0.0372986	0	galnt2	UDP-N-acetyl-alpha-D-galactosamine:polypeptide N-acetylgalactosaminyltransferase 2 [Source:ZFIN;Acc:ZDB-GENE-041111-110]
ENSDARG00000003835	11.6477	11.6092	11.4136	11.531	11.9789	11.8194	11.8207	11.8953	11.8199	11.7756	11.8975	11.9113	15	0.980206	11.5503	0.246785	0.0799567	4.23142	11.8786	0.175514	0.0560442	1.29151	11.851	0.156288	0.0467563	19.0161	stom	stomatin [Source:ZFIN;Acc:ZDB-GENE-980526-486]
ENSDARG00000003836	9.34298	8.98891	8.78943	8.69342	9.09935	9.15437	8.88497	8.86609	9.39036	9.33715	9.10361	8.98664	11	0.392938	8.95368	0.469661	0.233796	5.76903	9.00119	0.469661	0.100313	5.76903	9.20444	0.469661	0.137927	5.76903	tmem63ba	transmembrane protein 63Ba [Source:ZFIN;Acc:ZDB-GENE-030131-4320]
ENSDARG00000003841	6.85163	6.84403	7.17372	6.90972	7.47294	6.84866	7.25114	6.85939	7.04836	6.98116	7.11072	6.70065	1	0.491428	6.94477	0	0.119177	0	7.10803	0	0.222326	0	6.96022	0	0.136526	0	usb1	U6 snRNA biogenesis 1 [Source:ZFIN;Acc:ZDB-GENE-040801-197]
ENSDARG00000003845	9.1558	9.15978	9.0712	9.07814	9.25291	9.19935	9.30199	9.11249	9.13971	9.24438	9.19768	9.32944	1	0.42993	9.11623	0	0.0306775	0	9.21669	0	0.0652168	0	9.2278	0	0.0660332	0	chm	choroideremia (Rab escort protein 1) [Source:ZFIN;Acc:ZDB-GENE-030318-2]
ENSDARG00000003846	7.95478	7.85836	7.47385	7.5276	7.81584	7.52437	7.47633	7.56288	7.49314	7.26047	7.44672	7.49591	15	0.884058	7.70365	0.583693	0.166973	5.30123	7.59485	0.341691	0.121683	2.56859	7.42406	0.239975	0.0789598	21.7436	mrpl21	mitochondrial ribosomal protein L21 [Source:ZFIN;Acc:ZDB-GENE-061027-183]
ENSDARG00000003854	10.3503	10.1144	9.93629	10.182	9.98338	9.91807	9.77072	10.0542	9.89514	9.80367	9.69586	9.82052	12	0.538467	10.1457	0.41946	0.142969	2.3822	9.9316	0.219718	0.0968702	1.64152	9.80379	0.219718	0.06864	1.64152	acsl1b	acyl-CoA synthetase long-chain family member 1b [Source:ZFIN;Acc:ZDB-GENE-040801-88]
ENSDARG00000003860	11.2468	11.2159	10.9402	11.0255	11.2415	11.1521	11.0892	11.1479	11.1559	11.201	10.9617	10.9747	15	0.980141	11.1071	0.360949	0.105054	5.1228	11.1577	0.152337	0.053043	3.10672	11.0733	0.298197	0.0832793	6.29015	cbx3a	chromobox homolog 3a (HP1 gamma homolog, Drosophila) [Source:ZFIN;Acc:ZDB-GENE-030131-1158]
ENSDARG00000003865	6.86514	6.74955	6.71317	6.68876	6.5714	6.8103	6.47394	6.84503	6.72184	6.79716	6.86164	6.61608	1	0.44837	6.75415	0	0.0620723	0	6.67517	0	0.126824	0	6.74918	0	0.0844345	0	pard6b	par-6 partitioning defective 6 homolog beta (C. elegans) [Source:ZFIN;Acc:ZDB-GENE-090312-133]
ENSDARG00000003866	11.1356	11.0845	11.0503	10.9668	11.1361	10.8935	10.8822	11.0137	11.1242	11.016	11.0617	10.8147	ambiguous	0.293582	11.0593	0.175795	0.0581408	7.34253	10.9814	0.280865	0.0895698	1.31082	11.0042	0.175795	0.104592	7.34253	tm9sf2	transmembrane 9 superfamily member 2 [Source:ZFIN;Acc:ZDB-GENE-030131-6302]
ENSDARG00000003867	7.768	7.73855	7.66973	7.78943	7.577	7.68897	7.87887	7.5713	7.7254	7.65746	7.85481	7.79316	10	0.416283	7.74143	0	0.041138	0	7.67904	0.323997	0.109845	13.5802	7.75771	0.187522	0.0682883	18.0906	cdk20	cyclin-dependent kinase 20 [Source:ZFIN;Acc:ZDB-GENE-041212-84]
ENSDARG00000003869	9.40105	9.65392	9.21357	9.08882	9.50443	9.39517	9.29789	9.10113	9.39746	9.58924	9.41403	9.41071	5	0.31918	9.33934	0.472595	0.199315	7.35759	9.32466	0.472595	0.137402	7.35759	9.45286	0	0.0683032	0	decr1	2,4-dienoyl CoA reductase 1, mitochondrial [Source:ZFIN;Acc:ZDB-GENE-040718-142]
ENSDARG00000003872	9.57408	9.80117	9.76884	9.69728	9.66246	9.98576	10.0684	10.0094	9.83374	9.94256	9.84773	10.0907	5	0.362651	9.71034	0.303012	0.0774145	14.4929	9.93151	0.303012	0.134051	14.4929	9.92868	0	0.0910394	0	ccdc102a	coiled-coil domain containing 102A [Source:ZFIN;Acc:ZDB-GENE-030131-4044]
ENSDARG00000003877	9.70213	9.93138	9.90004	10.0601	9.56512	10.0658	10.0515	9.98649	10.0152	10.0352	10.0601	10.082	ambiguous	0.295155	9.8984	0	0.122409	0	9.91723	0.492784	0.160967	14.3825	10.0481	0	0.023145	0	PBRM1 (1 of 2)	polybromo 1 [Source:HGNC Symbol;Acc:HGNC:30064]
ENSDARG00000003899	7.08699	7.11685	7.25521	6.8711	7.28803	7.2286	7.37638	7.20818	7.24633	7.13291	7.3379	6.92487	ambiguous	0.270141	7.08254	0.261449	0.131144	10.986	7.2753	0	0.0589557	0	7.16051	0.261449	0.139978	10.986	zdhhc23b	zinc finger, DHHC-type containing 23b [Source:ZFIN;Acc:ZDB-GENE-040808-13]
ENSDARG00000003900	5.97168	5.70537	6.10104	5.835	5.90829	6.01073	5.77975	5.90878	6.09946	5.89792	6.03674	5.59694	ambiguous	0.442454	5.90327	0	0.136832	0	5.90189	0	0.0796407	0	5.90776	0	0.166507	0	si:dkeyp-111e5.4	si:dkeyp-111e5.4 [Source:ZFIN;Acc:ZDB-GENE-131127-443]
ENSDARG00000003902	12.1575	11.987	12.4455	12.9022	12.8168	12.752	12.9794	13.1472	11.1228	11.3388	11.0965	11.9569	11	0.395747	12.373	0.658222	0.32899	20.1731	12.9238	0.658222	0.139092	20.1731	11.3787	0.658222	0.325116	20.1731	ctsl.1	cathepsin L.1 [Source:ZFIN;Acc:ZDB-GENE-040718-61]
ENSDARG00000003903	6.08242	5.96839	6.07527	6.51045	6.43467	6.836	6.73326	6.64193	6.38949	6.40831	6.22222	6.68419	ambiguous	0.274842	6.15914	0.418163	0.197629	21.8025	6.66147	0	0.13633	0	6.42605	0.418163	0.16275	21.8025	hapln2	hyaluronan and proteoglycan link protein 2 [Source:ZFIN;Acc:ZDB-GENE-030131-8089]
ENSDARG00000003904	5.70098	5.56076	5.51824	5.835	5.4651	5.74097	5.86955	5.87507	5.69107	5.78004	5.44472	5.77059	ambiguous	0.266251	5.65375	0.252109	0.111341	0.888103	5.73767	0.426106	0.13517	16.2229	5.67161	0.252109	0.111313	0.888103	sycp1	synaptonemal complex protein 1 [Source:ZFIN;Acc:ZDB-GENE-040910-6]
ENSDARG00000003909	7.20625	7.41411	7.55556	7.28284	7.38362	7.38868	7.4311	7.06981	7.14519	7.36096	7.00332	7.22962	ambiguous	0.230536	7.36469	0.300033	0.122208	11.7598	7.3183	0.300033	0.119196	11.7598	7.18477	0	0.123539	0	ftr01	finTRIM family, member 1 [Source:ZFIN;Acc:ZDB-GENE-070705-491]
ENSDARG00000003910	9.56824	9.58712	9.91828	9.6204	9.371	9.75659	9.59008	9.61785	9.6755	9.65794	9.80857	9.52676	ambiguous	0.298615	9.67351	0.246996	0.126991	13.7584	9.58388	0.246996	0.131586	13.7584	9.66719	0.246996	0.0976208	13.7584	med13b	mediator complex subunit 13b [Source:ZFIN;Acc:ZDB-GENE-030131-3529]
ENSDARG00000003920	12.9131	12.6218	12.414	12.5995	12.9202	12.7648	12.5554	12.7673	12.8343	12.8994	12.0604	12.6345	14	0.362938	12.6371	0.432118	0.175706	3.08729	12.7519	0.432118	0.125041	3.08729	12.6071	0.817965	0.263484	4.25979	setb	SET translocation (myeloid leukemia-associated) B [Source:ZFIN;Acc:ZDB-GENE-030131-433]
ENSDARG00000003925	6.22901	6.14733	6.0217	5.899	6.24232	6.26363	6.14069	5.76562	5.91756	5.89792	5.95747	5.73059	5	0.356847	6.07426	0.403872	0.113386	7.50091	6.10306	0.403872	0.161648	7.50091	5.87588	0	0.0768565	0	cx28.6	connexin 28.6 [Source:ZFIN;Acc:ZDB-GENE-040406-4]
ENSDARG00000003927	9.42277	9.36578	9.5248	9.28016	9.664	9.49534	9.6297	9.4866	9.50866	9.60092	9.68425	9.15164	4	0.509396	9.39838	0	0.0849678	0	9.56891	0	0.061703	0	9.48637	0.482371	0.175367	10.4231	cldn12	claudin 12 [Source:ZFIN;Acc:ZDB-GENE-010328-14]
ENSDARG00000003931	11.1131	10.9762	10.4564	10.9668	11.4125	10.9541	10.7753	11.0562	10.5799	10.5514	10.2247	10.5696	11	0.454416	10.8781	0.550939	0.212147	2.74348	11.0495	0.550939	0.226564	2.74348	10.4814	0.550939	0.116221	2.74348	cndp2	CNDP dipeptidase 2 (metallopeptidase M20 family) [Source:ZFIN;Acc:ZDB-GENE-030131-5499]
ENSDARG00000003933	13.1887	13.0387	12.6702	12.5937	12.9208	12.762	12.577	12.4388	12.9161	12.775	12.4996	12.4241	11	0.640393	12.8728	0.56645	0.207232	5.74615	12.6747	0.56645	0.167095	5.74615	12.6537	0.56645	0.171621	5.74615	pkma	pyruvate kinase, muscle, a [Source:ZFIN;Acc:ZDB-GENE-031201-4]
ENSDARG00000003934	8.31481	8.43856	8.44666	7.53558	7.74069	7.61268	8.02627	7.51998	7.77049	7.81715	7.8122	7.61599	2	0.457574	8.1839	0.912549	0.272308	9.55386	7.72491	0	0.180733	0	7.75396	0	0.0678787	0	nxnl2	nucleoredoxin-like 2 [Source:ZFIN;Acc:ZDB-GENE-041212-55]
ENSDARG00000003938	10.7999	11.0815	9.97455	10.3251	10.8798	10.7138	9.91393	10.1903	10.6178	10.6999	9.99855	10.3378	11	0.530184	10.5452	0.972227	0.372165	5.28425	10.4245	0.972227	0.322855	5.28425	10.4135	0.972227	0.230701	5.28425	rpa1	replication protein A1 [Source:ZFIN;Acc:ZDB-GENE-030912-3]
ENSDARG00000003940	9.46316	9.34317	9.44103	9.32144	9.3112	9.29842	9.2584	9.26537	9.26921	9.28635	9.44582	9.20893	4	0.387861	9.3922	0	0.0490987	0	9.28335	0	0.0183177	0	9.30258	0.192833	0.0834582	13.422	mtfr1l	mitochondrial fission regulator 1-like [Source:ZFIN;Acc:ZDB-GENE-030131-6228]
ENSDARG00000003941	9.28721	8.75729	8.47584	9.75695	9.08559	8.59346	8.64436	9.56925	8.83933	8.41384	8.13151	8.88977	11	0.47917	9.06932	1.04629	0.446918	23.5767	8.97316	1.04629	0.357438	23.5767	8.56861	1.04629	0.249578	23.5767	rrs1	RRS1 ribosome biogenesis regulator homolog (S. cerevisiae) [Source:ZFIN;Acc:ZDB-GENE-030131-9345]
ENSDARG00000003944	5.18797	5.37735	5.07244	5.18351	5.41636	5.17323	5.31193	5.2884	5.08425	5.16238	5.70538	5.49202	ambiguous	0.399736	5.20532	0	0.107006	0	5.29748	0	0.0840564	0	5.36101	0.703188	0.218717	16.8637	NMUR1 (1 of 2)	neuromedin U receptor 1 [Source:HGNC Symbol;Acc:HGNC:4518]
ENSDARG00000003952	12.9638	12.8464	12.6279	12.7414	13.0547	12.8672	12.7427	12.8199	13.0558	12.9812	12.8031	12.9183	11	0.380429	12.7949	0.308623	0.116311	3.89552	12.8711	0.308623	0.110063	3.89552	12.9396	0.308623	0.0869047	3.89552	pfn2	profilin 2 [Source:ZFIN;Acc:ZDB-GENE-040115-4]
ENSDARG00000003961	9.34753	9.19389	8.97264	9.06469	9.52495	9.40531	9.31623	9.10398	9.56014	9.67067	9.5186	9.56275	5	0.45051	9.14469	0.362613	0.131059	5.42777	9.33762	0.362613	0.14328	5.42777	9.57804	0	0.0532959	0	parp3	poly (ADP-ribose) polymerase family, member 3 [Source:ZFIN;Acc:ZDB-GENE-030131-7435]
ENSDARG00000003963	9.3611	9.49672	9.64104	9.66915	9.34622	9.45103	9.80428	9.71039	9.453	9.51708	9.65906	9.66368	13	0.779191	9.542	0.290683	0.104614	17.2188	9.57798	0.526385	0.157801	16.968	9.57321	0.290683	0.072189	17.2188	traf4a	tnf receptor-associated factor 4a [Source:ZFIN;Acc:ZDB-GENE-040308-1]
ENSDARG00000003965	6.15824	6.0618	6.0217	6.30074	6.18355	6.24296	6.16209	6.51703	6.45168	6.30151	6.4865	6.09588	1	0.303948	6.13562	0	0.0983135	0	6.27641	0	0.128198	0	6.33389	0	0.1311	0	tlx1	T-cell leukemia, homeobox 1 [Source:ZFIN;Acc:ZDB-GENE-021021-2]
ENSDARG00000003968	5.18797	5.08897	4.79766	4.79766	5.05186	5.0636	4.79766	5.0819	4.79766	5.24375	5.32744	5.20111	ambiguous	0.400385	4.96807	0.487029	0.137028	5.44905	4.99876	0.254851	0.0944167	2.72548	5.14249	0.531491	0.173028	14.6932	zgc:162969	zgc:162969 [Source:ZFIN;Acc:ZDB-GENE-041008-244]
ENSDARG00000003970	7.45218	7.11685	7.35061	7.37537	7.44381	7.29312	7.17001	7.20818	7.58908	7.67041	7.61323	7.52254	6	0.345809	7.32375	0.277755	0.112937	22.43	7.27878	0.286668	0.0966435	4.14898	7.59881	0	0.051153	0	trim35-13	tripartite motif containing 35-13 [Source:ZFIN;Acc:ZDB-GENE-110920-5]
ENSDARG00000003971	8.31947	8.45277	8.49225	8.46608	8.25263	8.18408	8.36668	8.335	8.62169	8.48797	8.46767	8.39592	14	0.364221	8.43264	0.165254	0.0587506	16.9862	8.2846	0.165254	0.0628454	16.9862	8.49331	0.179431	0.0790431	5.05756	isl2a	islet2a [Source:ZFIN;Acc:ZDB-GENE-980526-562]
ENSDARG00000003973	7.34417	7.30077	6.82756	7.2538	7.11196	7.32865	7.1513	7.16363	7.24633	6.98116	6.50326	7.35444	7	0.480726	7.18158	0.650627	0.166814	2.03182	7.18889	0	0.0766947	0	7.0213	0.650627	0.273905	2.03182	chordc1a	cysteine and histidine-rich domain (CHORD) containing 1a [Source:ZFIN;Acc:ZDB-GENE-050626-79]
ENSDARG00000003974	9.01115	9.2544	9.1506	9.15632	9.10163	9.02351	9.06462	8.84578	9.12553	9.27597	9.2504	9.08324	11	0.309512	9.14312	0.173594	0.0836525	10.7254	9.00889	0.173594	0.086452	10.7254	9.18379	0.173594	0.0665474	10.7254	spoplb	speckle-type POZ protein-like b [Source:ZFIN;Acc:ZDB-GENE-061103-277]
ENSDARG00000003977	9.29666	8.60468	8.44666	9.54887	9.29137	8.29361	8.26907	9.27298	8.31543	8.21399	8.10666	8.55224	14	0.731089	8.97422	1.34216	0.378176	23.9484	8.78176	1.34216	0.340665	23.9484	8.29708	0.39749	0.157511	23.1123	zgc:153896	zgc:153896 [Source:ZFIN;Acc:ZDB-GENE-060825-119]
ENSDARG00000003984	9.34298	9.41479	9.06847	9.26378	9.30132	9.27429	9.24356	9.27045	9.34947	9.12913	9.22543	9.17921	2	0.346164	9.2725	0.3133	0.117301	4.92105	9.2724	0	0.0200151	0	9.22081	0	0.0773015	0	LTN1	listerin E3 ubiquitin protein ligase 1 [Source:HGNC Symbol;Acc:HGNC:13082]
ENSDARG00000003989	8.39657	8.4097	8.58692	8.54983	8.17192	8.45925	8.61824	8.36872	8.30028	8.21837	8.60119	8.28298	13	0.329401	8.48575	0.266114	0.0661832	16.5083	8.40453	0.455404	0.15333	14.2356	8.3507	0.266114	0.137878	16.5083	crhr1	corticotropin releasing hormone receptor 1 [Source:ZFIN;Acc:ZDB-GENE-081231-1]
ENSDARG00000003991	8.52319	8.68302	8.40825	8.02113	8.59906	8.21691	7.65026	8.06755	8.55107	8.19193	8.34597	8.05021	6	0.56206	8.4089	0.671797	0.219425	8.34323	8.13345	0.960486	0.323754	3.59642	8.2848	0	0.174914	0	fhl2b	four and a half LIM domains 2b [Source:ZFIN;Acc:ZDB-GENE-041010-121]
ENSDARG00000003994	8.15147	8.05244	8.23842	8.09771	8.01978	8.20761	8.42067	8.28034	8.09282	8.38307	8.17993	8.01977	10	0.734743	8.13501	0	0.0648937	0	8.2321	0.40743	0.137556	15.6855	8.1689	0.3736	0.128539	9.89892	syt9a	synaptotagmin IXa [Source:ZFIN;Acc:ZDB-GENE-031002-18]
ENSDARG00000003998	8.41847	8.46685	8.53642	8.74502	8.449	8.45141	8.43198	8.44292	8.39839	8.52716	8.36699	8.32329	8	0.741187	8.54169	0.302153	0.116167	19.4681	8.44383	0	0.00672458	0	8.40396	0.206268	0.0716625	8.41632	phyhipla	phytanoyl-CoA 2-hydroxylase interacting protein-like a [Source:ZFIN;Acc:ZDB-GENE-061215-64]
ENSDARG00000004015	7.38113	7.23471	7.01793	7.5276	7.70459	7.34607	7.51291	7.37298	7.55496	7.42406	7.31151	7.71888	7	0.400705	7.29034	0.422323	0.173938	0.060548	7.48414	0	0.127548	0	7.50235	0.422323	0.142127	0.060548	adcyap1a	adenylate cyclase activating polypeptide 1a [Source:ZFIN;Acc:ZDB-GENE-020809-4]
ENSDARG00000004017	8.59794	8.51729	8.1374	8.76515	8.1002	8.17456	7.87331	8.27017	7.95066	7.86282	7.79353	8.01977	ambiguous	0.281057	8.50445	0.327225	0.208775	0.956853	8.10456	0.327225	0.134191	0.956853	7.9067	0.327225	0.0783461	0.956853	spag1a	sperm associated antigen 1a [Source:ZFIN;Acc:ZDB-GENE-030131-9443]
ENSDARG00000004018	6.4177	6.59301	6.53652	6.56172	6.43467	6.46912	6.55168	6.55405	6.38949	6.28269	6.65921	6.36379	ambiguous	0.227935	6.52724	0.174399	0.0598185	15.9949	6.50238	0.174399	0.0411276	15.9949	6.4238	0.174399	0.134543	15.9949	CHST13	carbohydrate (chondroitin 4) sulfotransferase 13 [Source:HGNC Symbol;Acc:HGNC:21755]
ENSDARG00000004023	9.5506	9.63131	9.70198	9.50975	8.69605	8.67975	8.61824	8.77593	8.81121	8.6223	8.85369	8.46952	1	0.43091	9.59841	0	0.066929	0	8.69249	0	0.0548118	0	8.68918	0	0.130276	0	isl1	islet1 [Source:ZFIN;Acc:ZDB-GENE-980526-112]
ENSDARG00000004026	6.05586	5.74817	5.90493	5.899	5.63022	5.17323	5.81071	5.76562	5.64654	5.86987	5.7412	5.8454	ambiguous	0.549989	5.90199	0	0.106539	0	5.59494	0.619283	0.20442	19.8703	5.77575	0	0.0763976	0	chrm5a	cholinergic receptor, muscarinic 5a [Source:ZFIN;Acc:ZDB-GENE-080723-32]
ENSDARG00000004034	11.7156	11.5392	11.3635	11.2275	11.8783	11.6429	11.3419	11.5145	11.581	11.6351	11.5541	11.3656	15	0.389573	11.4614	0.470243	0.169773	5.76795	11.5944	0.551628	0.187296	3.89799	11.534	0.270854	0.0911693	8.62062	arhgdig	Rho GDP dissociation inhibitor (GDI) gamma [Source:ZFIN;Acc:ZDB-GENE-040426-1493]
ENSDARG00000004037	8.12499	8.2933	8.20887	8.30535	8.07702	8.096	8.03126	7.88554	8.12192	8.09529	8.31168	8.22029	ambiguous	0.291146	8.23313	0	0.0616965	0	8.02246	0.215375	0.0713033	8.18223	8.18729	0.22723	0.0757777	17.2248	cog2	component of oligomeric golgi complex 2 [Source:ZFIN;Acc:ZDB-GENE-040426-2671]
ENSDARG00000004046	8.85986	8.79117	8.76941	8.98978	9.08789	8.96708	8.94652	8.97913	8.96904	8.98097	8.77437	9.07151	11	0.328202	8.85255	0.174042	0.0777566	0.651178	8.99515	0.174042	0.0497347	0.651178	8.94897	0.174042	0.101038	0.651178	phf6	PHD finger protein 6 [Source:ZFIN;Acc:ZDB-GENE-030131-5278]
ENSDARG00000004049	9.07846	9.28373	9.14802	9.00395	8.92994	9.24749	9.09092	8.7543	9.06139	9.22508	9.36915	9.20357	15	0.999998	9.12854	0.28829	0.0978967	9.93082	9.00566	0.5188	0.169821	10.2051	9.2148	0.308511	0.106594	14.7335	marcksa	myristoylated alanine rich protein kinase C substrate a [Source:ZFIN;Acc:ZDB-GENE-050522-145]
ENSDARG00000004051	6.18235	6.68239	6.17472	6.51045	6.41846	6.26363	6.26313	6.33445	6.32377	6.59651	6.5361	6.22584	ambiguous	0.293206	6.38748	0	0.179887	0	6.31992	0	0.0545879	0	6.42056	0	0.127286	0	CR354540.1	Uncharacterized protein [Source:UniProtKB/TrEMBL;Acc:E7FCW9]
ENSDARG00000004055	9.10291	9.15978	9.34535	8.8239	8.91962	9.22477	9.31015	9.02798	9.02516	9.05817	9.06827	8.89975	5	0.475409	9.10799	0.413634	0.177319	12.3278	9.12063	0.413634	0.134446	12.3278	9.01284	0	0.0572198	0	uhrf1bp1l	UHRF1 (ICBP90) binding protein 1-like [Source:ZFIN;Acc:ZDB-GENE-041210-177]
ENSDARG00000004059	6.94335	7.14127	6.48353	6.38145	6.76994	6.96886	6.62471	6.83051	6.60315	6.72072	6.78451	7.00468	8	0.437125	6.7374	0.888118	0.264468	6.92127	6.79851	0	0.118976	0	6.77826	0.336932	0.141375	18.8289	galk2	galactokinase 2 [Source:ZFIN;Acc:ZDB-GENE-041114-143]
ENSDARG00000004060	11.6916	11.3211	7.25521	11.7701	11.3353	11.1617	6.74619	11.1589	11.3811	10.9108	7.54752	11.0467	11	0.718412	10.5095	4.29077	0.702259	2.82723	10.1005	4.29077	0.681437	2.82723	10.2215	4.29077	0.719399	2.82723	bhlhe40	basic helix-loop-helix family, member e40 [Source:ZFIN;Acc:ZDB-GENE-030131-3133]
ENSDARG00000004074	10.2627	10.4275	10.5817	10.3441	9.99199	10.3235	10.2812	10.2493	10.3963	10.2421	10.6411	10.0761	11	0.406665	10.404	0.304075	0.11181	13.6149	10.2115	0.304075	0.110488	13.6149	10.3389	0.304075	0.197661	13.6149	bach2b	BTB and CNC homology 1, basic leucine zipper transcription factor 2b [Source:ZFIN;Acc:ZDB-GENE-041001-139]
ENSDARG00000004078	10.3705	9.81583	9.86129	10.0314	10.3345	9.76133	9.66667	10.0819	9.94921	9.78624	9.86398	9.91195	5	0.648248	10.0197	0.646681	0.201135	1.36743	9.96109	0.646681	0.235932	1.36743	9.87785	0	0.0560658	0	acsl4a	acyl-CoA synthetase long-chain family member 4a [Source:ZFIN;Acc:ZDB-GENE-040426-1565]
ENSDARG00000004082	8.61318	8.47615	8.40825	8.6105	8.71408	8.62165	8.77119	8.81477	8.68898	8.42898	8.39181	8.28298	ambiguous	0.186382	8.52702	0.251122	0.0701557	3.08861	8.73042	0	0.0663344	0	8.44819	0.251122	0.144133	3.08861	cx39.9	connexin 39.9 [Source:ZFIN;Acc:ZDB-GENE-040406-2]
ENSDARG00000004094	11.0137	11.1387	11.3247	10.9596	11.0806	11.1395	11.1941	11.0459	11.0801	11.2287	11.3232	10.9502	7	0.398042	11.1092	0.359308	0.129193	12.3638	11.115	0	0.051529	0	11.1456	0.359308	0.128232	12.3638	acsbg2	acyl-CoA synthetase bubblegum family member 2 [Source:ZFIN;Acc:ZDB-GENE-030131-7099]
ENSDARG00000004105	8.99962	9.03984	8.89784	8.91975	8.93762	8.78622	9.08141	8.85935	8.96266	8.85256	9.14052	8.85596	1	0.397495	8.96426	0	0.0493483	0	8.91615	0	0.103445	0	8.95293	0	0.102688	0	tie1	endothelium-specific receptor tyrosine kinase 1 [Source:ZFIN;Acc:ZDB-GENE-990415-55]
ENSDARG00000004109	5.07407	5.50531	5.18567	5.18351	5.85377	5.25699	5.31193	5.36342	5.2023	5.16238	5.17332	4.79766	ambiguous	0.299475	5.23714	0.345733	0.154577	9.45752	5.44653	0.552192	0.221421	2.25911	5.08391	0.345733	0.131906	9.45752	CR846080.1	Uncharacterized protein [Source:UniProtKB/TrEMBL;Acc:F1R016]
ENSDARG00000004111	5.57135	5.78887	5.61237	5.835	5.51029	5.70516	5.37188	5.48841	5.36806	5.37206	5.6285	5.73059	ambiguous	0.366693	5.7019	0	0.0913049	0	5.51894	0	0.116936	0	5.5248	0.443142	0.127356	18.6003	esr1	estrogen receptor 1 [Source:ZFIN;Acc:ZDB-GENE-020806-5]
ENSDARG00000004114	7.88683	7.72283	7.84137	7.53558	7.82146	7.91869	7.77523	7.78125	7.63873	7.86843	7.83062	7.77129	ambiguous	0.260205	7.74665	0	0.118555	0	7.82416	0	0.0504903	0	7.77727	0	0.0782517	0	tti1	TELO2 interacting protein 1 [Source:ZFIN;Acc:ZDB-GENE-080819-3]
ENSDARG00000004115	8.95552	8.73811	8.99863	9.05928	8.495	8.48251	8.90398	8.86944	8.92053	8.67396	9.21393	9.24067	15	0.54635	8.93789	0.324042	0.108174	20.4903	8.68774	0.563008	0.145755	17.8942	9.01227	0.638167	0.187895	19.1752	mgat4b	mannosyl (alpha-1,3-)-glycoprotein beta-1,4-N-acetylglucosaminyltransferase, isozyme B [Source:ZFIN;Acc:ZDB-GENE-040704-19]
ENSDARG00000004130	7.09828	6.32376	6.85462	6.62688	7.14908	6.38024	6.58142	6.98189	6.38949	6.50611	6.43475	6.71689	5	0.312161	6.72589	0.607628	0.263721	23.7922	6.77315	0.607628	0.262111	23.7922	6.51181	0	0.116569	0	mvk	mevalonate kinase [Source:ZFIN;Acc:ZDB-GENE-041114-37]
ENSDARG00000004131	7.39924	7.88678	7.17372	7.03078	7.50851	7.80544	7.43875	6.94232	7.37038	7.59761	7.41415	6.83984	11	0.609015	7.37263	0.829875	0.311236	8.61345	7.42375	0.829875	0.286838	8.61345	7.3055	0.829875	0.245674	8.61345	rttn	rotatin [Source:ZFIN;Acc:ZDB-GENE-090609-5]
ENSDARG00000004132	10.7277	10.934	11.0372	10.8339	10.7517	10.9766	10.9831	10.8874	10.6955	10.7864	10.8408	10.7575	14	0.49446	10.8832	0.286534	0.107069	13.7139	10.8997	0.286534	0.0783403	13.7139	10.77	0.148094	0.0502581	14.2486	usp19	ubiquitin specific peptidase 19 [Source:ZFIN;Acc:ZDB-GENE-030131-3055]
ENSDARG00000004141	8.63576	8.88127	7.99425	8.11885	9.26923	8.95332	8.00106	8.18608	8.17837	8.03198	7.28459	7.88417	15	0.727562	8.40753	0.996398	0.308882	6.32816	8.60242	1.4822	0.434721	5.07825	7.84478	0.90592	0.283552	3.62601	zgc:92630	zgc:92630 [Source:ZFIN;Acc:ZDB-GENE-040718-449]
ENSDARG00000004150	7.77487	8.07723	8.10026	8.27749	7.9345	8.04458	8.07055	8.10244	8.02044	8.24003	7.99724	8.0074	ambiguous	0.237186	8.05746	0.382075	0.170011	17.1073	8.03802	0	0.0573983	0	8.06628	0	0.0871415	0	grm2a	glutamate receptor, metabotropic 2a [Source:ZFIN;Acc:ZDB-GENE-030131-8097]
ENSDARG00000004151	8.40975	8.18369	8.41688	8.13968	7.8925	8.10104	8.00614	8.10244	8.11615	8.14213	8.27209	8.23093	1	0.447478	8.2875	0	0.0952352	0	8.02553	0	0.0712942	0	8.19032	0	0.054161	0	rab23	RAB23, member RAS oncogene family [Source:ZFIN;Acc:ZDB-GENE-050522-328]
ENSDARG00000004154	7.36278	7.68272	7.71289	7.26355	7.79886	7.71571	7.64371	7.62885	7.40934	7.52077	7.3379	7.45959	12	0.489046	7.50548	0.546152	0.153092	11.6581	7.69678	0.135327	0.0595898	5.21054	7.4319	0.135327	0.0632379	5.21054	orai1b	ORAI calcium release-activated calcium modulator 1b [Source:ZFIN;Acc:ZDB-GENE-050522-100]
ENSDARG00000004158	8.50694	8.56166	8.5125	8.75848	8.67472	8.74202	8.95174	8.85935	8.74955	8.82144	8.74906	8.65426	ambiguous	0.242576	8.58489	0.196899	0.0899937	20.8923	8.80696	0.300851	0.0963137	16.5303	8.74358	0.167181	0.0576945	8.98877	TMEM63C	transmembrane protein 63C [Source:HGNC Symbol;Acc:HGNC:23787]
ENSDARG00000004160	9.35433	9.3457	9.24285	9.05111	9.3443	9.31572	9.10036	9.24745	9.09673	9.11754	9.43001	9.23543	15	0.69638	9.2485	0.31498	0.101635	7.61814	9.25196	0.253314	0.082749	4.0424	9.21993	0.353519	0.118792	16.2987	reep3b	receptor accessory protein 3b [Source:ZFIN;Acc:ZDB-GENE-040426-730]
ENSDARG00000004161	11.099	11.0369	11.0239	11.1952	10.8368	10.9935	10.9683	10.9809	10.9838	11.0185	10.7178	11.2413	ambiguous	0.286156	11.0887	0.255732	0.0602037	23.7886	10.9449	0	0.0531873	0	10.9903	0.255732	0.179577	23.7886	ik	IK cytokine [Source:ZFIN;Acc:ZDB-GENE-030131-960]
ENSDARG00000004167	7.86771	7.83667	7.63271	7.47039	8.25675	7.85424	7.89543	7.60448	7.7254	7.76391	7.59167	7.20765	11	0.513945	7.70187	0.460347	0.1342	6.87249	7.90272	0.460347	0.229388	6.87249	7.57216	0.460347	0.180696	6.87249	zgc:110366	zgc:110366 [Source:ZFIN;Acc:ZDB-GENE-050417-302]
ENSDARG00000004169	11.3708	11.3696	10.7616	10.1391	11.2685	11.3123	10.4109	10.0834	11.1705	11.5894	10.9623	10.2327	14	0.446021	10.9103	1.4319	0.372794	6.94584	10.7688	1.4319	0.391117	6.94584	10.9887	1.37256	0.437573	8.4186	stmn1a	stathmin 1a [Source:ZFIN;Acc:ZDB-GENE-031006-14]
ENSDARG00000004171	9.54862	9.34064	9.6772	9.44277	9.93056	9.72621	9.76183	9.77787	9.29983	9.32914	9.50547	9.2511	1	0.37161	9.50231	0	0.117004	0	9.79912	0	0.0722269	0	9.34639	0	0.0900407	0	rabac1	Rab acceptor 1 (prenylated) [Source:ZFIN;Acc:ZDB-GENE-040625-146]
ENSDARG00000004173	11.7762	11.755	11.5812	11.6084	11.6259	11.6048	11.4126	11.5985	11.5147	11.5431	11.5275	11.538	6	0.600591	11.6802	0.244004	0.0674625	5.46178	11.5605	0.213434	0.0717971	3.11329	11.5308	0	0.00983125	0	copa	coatomer protein complex, subunit alpha [Source:ZFIN;Acc:ZDB-GENE-020905-2]
ENSDARG00000004174	12.007	12.0241	12.0656	11.9858	11.8633	12.0118	11.9274	11.9844	11.9912	11.8785	11.9797	11.9296	1	0.448911	12.0206	0	0.0277306	0	11.9467	0	0.0511156	0	11.9447	0	0.0388068	0	cnot1	CCR4-NOT transcription complex, subunit 1 [Source:ZFIN;Acc:ZDB-GENE-040915-1]
ENSDARG00000004176	6.96841	7.20043	7.34136	6.70376	6.96272	7.18054	6.91463	6.88763	6.90243	7.18907	6.96932	6.92487	12	0.494296	7.05349	0.621113	0.21507	11.4602	6.98638	0.278716	0.104766	9.12888	6.99642	0.278716	0.102639	9.12888	ulk4	unc-51-like kinase 4 (C. elegans) [Source:ZFIN;Acc:ZDB-GENE-100922-243]
ENSDARG00000004177	11.148	10.7622	10.5827	10.9012	11.0049	10.7098	10.4838	10.4515	10.3916	10.4936	10.1167	10.484	ambiguous	0.297854	10.8485	0.455813	0.197447	3.36094	10.6625	0.455813	0.199535	3.36094	10.3715	0.455813	0.124438	3.36094	fam169ab	family with sequence similarity 169, member Ab [Source:ZFIN;Acc:ZDB-GENE-091118-95]
ENSDARG00000004184	9.3037	9.18261	9.41342	9.20371	9.1597	9.33494	9.21126	9.38726	9.43012	9.21207	9.42802	9.14886	1	0.567097	9.27586	0	0.081151	0	9.27329	0	0.0788019	0	9.30477	0	0.0962353	0	nf1b	neurofibromin 1b [Source:ZFIN;Acc:ZDB-GENE-091111-4]
ENSDARG00000004187	7.51973	7.34308	6.9941	7.62048	7.02446	7.11023	6.98059	7.48468	7.04836	7.07428	6.77119	6.99171	ambiguous	0.183313	7.36935	0.432791	0.206845	23.7429	7.14999	0.432791	0.184115	23.7429	6.97139	0	0.10141	0	NA	NA
ENSDARG00000004189	11.3792	11.425	10.9078	11.1772	11.5069	11.4295	11.1708	11.2158	11.5076	11.6139	10.831	11.4872	11	0.552727	11.2223	0.5321	0.171676	4.44132	11.3308	0.5321	0.116855	4.44132	11.3599	0.5321	0.244462	4.44132	cbx1a	chromobox homolog 1a (HP1 beta homolog Drosophila) [Source:ZFIN;Acc:ZDB-GENE-030131-4945]
ENSDARG00000004196	9.47569	9.76197	10.0591	9.32595	9.71696	10.0283	10.3099	9.93311	9.60985	9.84494	9.80551	9.67919	ambiguous	0.28274	9.65569	0.645386	0.258488	13.3798	9.99707	0.645386	0.207017	13.3798	9.73487	0	0.0809712	0	tnfsf10l	tumor necrosis factor (ligand) superfamily, member 10 like [Source:ZFIN;Acc:ZDB-GENE-010801-1]
ENSDARG00000004199	6.13358	6.20071	5.9938	5.60791	6.09981	6.03645	5.84062	5.63975	6.30099	6.39119	6.50326	6.06784	14	0.433628	5.984	0.533452	0.193425	7.53602	5.90416	0.533452	0.155162	7.53602	6.31582	0.381403	0.147443	11.1352	spam1	sperm adhesion molecule 1 [Source:ZFIN;Acc:ZDB-GENE-050506-63]
ENSDARG00000004204	6.33769	6.39161	6.15073	6.21376	6.22308	6.10989	6.42473	6.37757	6.04245	6.24407	6.36197	6.09588	15	0.99518	6.27345	0.258035	0.0832632	5.90466	6.28382	0.335137	0.107686	18.5339	6.18609	0.352219	0.111786	13.3412	efhc2	EF-hand domain (C-terminal) containing 2 [Source:ZFIN;Acc:ZDB-GENE-031001-10]
ENSDARG00000004211	9.79994	9.65596	9.71073	9.67447	9.60902	9.64818	9.7514	9.53802	9.65395	9.7877	9.68758	9.58351	9	0.479802	9.71027	0	0.0504964	0	9.63666	0.180137	0.0743267	10.9496	9.67818	0.180137	0.0710979	10.9496	ccdc106a	coiled-coil domain containing 106a [Source:ZFIN;Acc:ZDB-GENE-050220-4]
ENSDARG00000004218	8.83084	8.99537	9.07391	8.70737	8.69302	8.70959	8.79177	8.80779	8.71959	8.77789	8.91753	8.93579	12	0.66456	8.90187	0.376871	0.125779	11.6776	8.75054	0.195971	0.0397578	17.72	8.8377	0.195971	0.0743331	17.72	rnd1l	Rho family GTPase 1 like [Source:ZFIN;Acc:ZDB-GENE-060315-7]
ENSDARG00000004219	6.02858	6.43472	6.50146	6.3618	6.18355	6.32343	6.42473	6.64193	6.368	6.22424	6.62957	6.4869	12	0.596471	6.33164	0.478463	0.155997	14.4156	6.39341	0.38422	0.160589	18.2758	6.42718	0.38422	0.140161	18.2758	SLC6A3	solute carrier family 6 (neurotransmitter transporter), member 3 [Source:HGNC Symbol;Acc:HGNC:11049]
ENSDARG00000004221	6.33769	6.51648	6.42807	6.62688	6.66801	6.70196	6.00209	6.37757	6.63824	6.42519	6.15643	6.36379	9	0.604562	6.47728	0	0.100466	0	6.43741	0.605412	0.226702	4.2386	6.39591	0.605412	0.166738	4.2386	dnah9	dynein, axonemal, heavy polypeptide 9 [Source:ZFIN;Acc:ZDB-GENE-020925-1]
ENSDARG00000004227	9.14799	8.82789	9.23316	9.37033	8.95287	9.15677	9.21126	9.32028	9.10543	8.85536	8.66693	9.20089	15	0.542195	9.14484	0.549083	0.181513	20.4052	9.1603	0.305776	0.125068	17.1551	8.95715	0.55828	0.18124	0.450858	pde3a	phosphodiesterase 3A, cGMP-inhibited [Source:ZFIN;Acc:ZDB-GENE-041210-23]
ENSDARG00000004232	9.56629	9.66813	9.56781	9.64046	9.42841	9.62757	9.62481	9.45573	9.33968	9.59759	9.65057	9.55856	9	0.449363	9.61068	0	0.0354454	0	9.53413	0.274682	0.0686427	13.4953	9.5366	0.274682	0.104551	13.4953	dlb	deltaB [Source:ZFIN;Acc:ZDB-GENE-980526-114]
ENSDARG00000004243	6.67724	7.01443	6.84116	7.0984	6.5714	6.41661	6.4899	6.47884	6.49138	6.28269	6.13357	6.70065	4	0.493236	6.90781	0	0.143563	0	6.48919	0	0.0538151	0	6.40207	0.550191	0.197672	23.7044	asic4b	acid-sensing (proton-gated) ion channel family member 4b [Source:ZFIN;Acc:ZDB-GENE-040513-6]
ENSDARG00000004246	10.8568	10.7773	10.9468	10.9392	10.6449	10.6438	10.8477	10.7884	10.7999	10.7754	10.91	10.894	13	0.626294	10.88	0.172274	0.0580015	18.6335	10.7312	0.249043	0.0713079	17.3665	10.8448	0.172274	0.0465466	18.6335	slit2	slit (Drosophila) homolog 2 [Source:ZFIN;Acc:ZDB-GENE-010306-3]
ENSDARG00000004251	8.80455	8.88824	8.11097	7.76266	9.09019	9.04443	7.88993	7.62077	8.72714	8.98352	7.95879	7.74159	13	0.839285	8.3916	1.39126	0.362885	6.887	8.41133	1.8621	0.462095	6.32443	8.35276	1.39126	0.419551	6.887	dhfr	dihydrofolate reductase [Source:ZFIN;Acc:ZDB-GENE-010406-5]
ENSDARG00000004256	6.13358	6.20071	6.32934	5.95886	6.14251	6.38024	6.20364	6.0615	6.30099	6.20405	6.56806	6.12318	11	0.342381	6.15562	0.276082	0.127183	11.6162	6.19697	0.276082	0.112162	11.6162	6.29907	0.276082	0.158769	11.6162	wnt11	wingless-type MMTV integration site family, member 11 [Source:ZFIN;Acc:ZDB-GENE-990603-12]
ENSDARG00000004260	7.21658	7.26815	7.30375	7.38429	7.3446	7.39705	7.3359	7.30333	7.21345	7.26914	7.3026	7.20765	15	0.367805	7.29319	0.145213	0.058396	18.5408	7.34522	0.0941176	0.0325879	8.64635	7.24821	0.108293	0.0330584	12.6936	cul5b	cullin 5b [Source:ZFIN;Acc:ZDB-GENE-091113-45]
ENSDARG00000004261	10.2913	10.0875	9.98612	9.93282	10.3248	9.94192	9.71657	9.93151	9.93791	10.0104	9.97017	9.44743	14	0.477606	10.0744	0.464102	0.127279	3.68299	9.97869	0.464102	0.216043	3.68299	9.84148	0.563915	0.179484	9.21863	tmed9	transmembrane emp24 protein transport domain containing 9 [Source:ZFIN;Acc:ZDB-GENE-050417-434]
ENSDARG00000004262	6.87851	6.73309	6.24366	6.76202	6.73268	6.58333	6.63881	6.57214	6.85961	7.00243	6.95779	6.61608	8	0.769755	6.65432	0.635508	0.205149	2.82604	6.63174	0	0.0564164	0	6.85898	0.398636	0.129077	9.9505	cyp46a2	cytochrome P450, family 46, subfamily A, polypeptide 2 [Source:ZFIN;Acc:ZDB-GENE-040426-1184]
ENSDARG00000004265	7.99051	7.83667	7.86698	8.08165	8.1893	8.00744	8.0112	8.29043	8.11035	8.08573	7.98636	7.94389	14	0.757287	7.94395	0.304029	0.0857072	22.9826	8.12459	0.304029	0.099554	22.9826	8.03158	0.188397	0.0574784	6.25608	zgc:109986	zgc:109986 [Source:ZFIN;Acc:ZDB-GENE-050522-136]
ENSDARG00000004270	9.97763	10.002	10.0481	9.90596	10.0812	9.85298	10.1075	9.9154	9.90678	9.85054	9.91451	10.0209	1	0.411423	9.98343	0	0.049049	0	9.98927	0	0.08752	0	9.92319	0	0.059548	0	atl3	atlastin 3 [Source:ZFIN;Acc:ZDB-GENE-041010-109]
ENSDARG00000004274	7.31577	7.36376	7.06434	6.80403	7.48013	7.51675	6.80893	6.81583	7.58063	7.41633	6.39893	6.82511	15	0.961448	7.13697	0.613611	0.185971	7.38734	7.15541	0.970462	0.242168	6.08272	7.05525	1.32134	0.382268	4.77197	zgc:112496	zgc:112496 [Source:ZFIN;Acc:ZDB-GENE-050320-25]
ENSDARG00000004280	9.5506	9.38313	9.36101	9.43443	9.4536	9.32643	9.24143	9.24229	9.4416	9.31502	9.40799	9.30213	5	0.542075	9.43229	0.201551	0.0667476	3.31152	9.31594	0.201551	0.0750903	3.31152	9.36669	0	0.0484903	0	seh1l	SEH1-like (S. cerevisiae) [Source:ZFIN;Acc:ZDB-GENE-030131-6689]
ENSDARG00000004282	8.8341	8.92259	9.25247	9.16894	8.30532	8.67975	8.80629	8.76515	8.64978	8.53766	8.97866	8.64636	11	0.652491	9.04452	0.441217	0.14436	16.2958	8.63913	0.441217	0.163228	16.2958	8.70312	0.441217	0.158323	16.2958	zgc:77375	zgc:77375 [Source:ZFIN;Acc:ZDB-GENE-040426-1827]
ENSDARG00000004291	9.08666	9.17694	9.25487	9.45518	8.99276	9.31787	9.14894	9.26537	9.14253	9.00381	9.05544	9.48543	7	0.40212	9.24341	0.382091	0.129944	20.5938	9.18124	0	0.110493	0	9.1718	0.382091	0.174831	20.5938	hecw1b	HECT, C2 and WW domain containing E3 ubiquitin protein ligase 1b [Source:ZFIN;Acc:ZDB-GENE-060503-2]
ENSDARG00000004296	11.2946	11.3851	10.9991	11.0759	11.5992	11.3337	11.3026	11.1677	11.6879	11.8463	11.74	12.1958	ambiguous	0.298725	11.1887	0.37958	0.133678	5.58332	11.3508	0.37958	0.152615	5.58332	11.8675	0	0.184461	0	ambp	alpha-1-microglobulin/bikunin precursor [Source:ZFIN;Acc:ZDB-GENE-040426-1608]
ENSDARG00000004297	10.1988	10.3949	10.5372	10.5265	10.1064	10.4245	10.2391	10.4481	10.3857	10.2913	10.635	10.5015	7	0.389686	10.4144	0.339963	0.113349	17.0115	10.3045	0	0.115944	0	10.4534	0.339963	0.119741	17.0115	irf2bpl	interferon regulatory factor 2 binding protein-like [Source:ZFIN;Acc:ZDB-GENE-040426-1968]
ENSDARG00000004301	7.19583	7.64142	7.55556	7.15223	7.50147	7.40536	7.20667	7.5373	7.46577	7.2948	7.24785	7.28303	12	0.639523	7.38626	0.607218	0.169715	11.4219	7.4127	0.263304	0.111212	2.12061	7.32286	0.263304	0.0772619	2.12061	rhogb	ras homolog gene family, member Gb [Source:ZFIN;Acc:ZDB-GENE-030131-8877]
ENSDARG00000004302	8.22307	8.18938	8.39521	8.30075	7.96012	8.01816	8.28997	8.39233	8.42189	8.31539	8.35442	8.28808	6	0.639942	8.2771	0.20502	0.0720425	17.1935	8.16514	0.4988	0.150323	18.2402	8.34495	0	0.0466871	0	slc45a1	solute carrier family 45, member 1 [Source:ZFIN;Acc:ZDB-GENE-070112-2152]
ENSDARG00000004305	7.70457	7.49101	7.93508	7.72151	7.27143	7.478	7.51291	7.56288	7.41891	7.52077	7.60608	7.22962	ambiguous	0.26412	7.71304	0.283833	0.153599	17.25	7.4563	0.283833	0.0981879	17.25	7.44384	0.346126	0.127909	11.1824	vangl1	vang-like 1 (van gogh, Drosophila) [Source:ZFIN;Acc:ZDB-GENE-040621-2]
ENSDARG00000004306	8.22805	8.23406	8.05659	7.98122	7.95504	7.71571	8.12285	7.76674	7.61413	7.84017	7.85481	7.54866	ambiguous	0.177217	8.12498	0	0.086446	0	7.89008	0	0.14356	0	7.71444	0	0.104912	0	klhl18	kelch-like 18 (Drosophila) [Source:ZFIN;Acc:ZDB-GENE-030131-5785]
ENSDARG00000004307	7.60752	7.77711	7.69148	7.22413	7.46572	7.3718	7.44635	7.35344	7.55496	7.59761	7.41415	7.64847	2	0.633394	7.57506	0.559317	0.181259	9.57554	7.40933	0	0.0389062	0	7.5538	0	0.0798985	0	lypd6	LY6/PLAUR domain containing 6 [Source:ZFIN;Acc:ZDB-GENE-040912-117]
ENSDARG00000004308	7.70457	7.63301	7.81529	7.78943	7.8102	7.61268	7.74502	7.63688	7.81417	7.84017	7.94199	7.62419	ambiguous	0.270392	7.73557	0	0.0626369	0	7.7012	0	0.0688904	0	7.80513	0	0.108352	0	fam8a1	family with sequence similarity 8, member A1 [Source:ZFIN;Acc:ZDB-GENE-050410-14]
ENSDARG00000004311	8.03107	8.13146	8.70412	7.7694	8.15875	8.28037	8.58828	8.10817	8.36481	8.67712	8.6703	8.18239	11	0.506384	8.15901	0.581326	0.337871	12.5894	8.28389	0.581326	0.17328	12.5894	8.47366	0.581326	0.165401	12.5894	ldlrap1a	low density lipoprotein receptor adaptor protein 1a [Source:ZFIN;Acc:ZDB-GENE-030328-13]
ENSDARG00000004312	7.96679	8.18938	8.06213	8.05994	7.90312	8.02348	7.96498	8.06165	8.03889	7.97091	8.0504	7.76392	ambiguous	0.267389	8.06956	0	0.0775598	0	7.98831	0	0.0546965	0	7.95603	0	0.095839	0	vapa	VAMP (vesicle-associated membrane protein)-associated protein A [Source:ZFIN;Acc:ZDB-GENE-030131-6540]
ENSDARG00000004318	8.52319	8.29856	8.09488	8.34615	8.52941	8.29799	7.8565	8.41555	8.3793	8.50234	8.31601	8.34792	5	0.444969	8.31569	0.556769	0.14748	2.43141	8.27486	0.556769	0.219067	2.43141	8.38639	0	0.0655719	0	cbwd	COBW domain containing [Source:ZFIN;Acc:ZDB-GENE-040426-2388]
ENSDARG00000004322	6.5283	6.43472	6.65182	6.47501	5.9598	6.08599	6.37336	6.31226	6.368	6.20405	6.24329	6.00931	3	0.381622	6.52246	0	0.0762843	0	6.18285	0.471415	0.141261	16.9123	6.20616	0	0.122646	0	USH1G (1 of 2)	Usher syndrome 1G (autosomal recessive) [Source:HGNC Symbol;Acc:HGNC:16356]
ENSDARG00000004325	8.2478	8.21747	8.32358	7.89168	8.05345	8.34112	8.55423	8.02572	8.13909	8.3031	8.29422	8.14346	13	0.322496	8.17013	0.268779	0.142966	10.6959	8.24363	0.591819	0.188022	12.8531	8.21997	0.268779	0.0568328	10.6959	casp9	caspase 9, apoptosis-related cysteine protease [Source:ZFIN;Acc:ZDB-GENE-030825-5]
ENSDARG00000004328	5.18797	5.37735	5.18567	5.0709	5.05186	5.0636	4.79766	5.19899	5.2023	5.16238	5.32744	5.49202	ambiguous	0.322473	5.20547	0.306461	0.107477	8.97136	5.02803	0.288001	0.13602	1.13061	5.29603	0.3526	0.116525	19.6141	CABZ01041200.1	Uncharacterized protein [Source:UniProtKB/TrEMBL;Acc:E7F2G7]
ENSDARG00000004336	9.00539	9.01778	9.12724	9.14358	8.74072	9.04703	8.87399	8.87613	9.12553	8.92354	9.17888	9.01141	1	0.320334	9.0735	0	0.0478981	0	8.88447	0	0.10675	0	9.05984	0	0.0878747	0	exoc4	exocyst complex component 4 [Source:ZFIN;Acc:ZDB-GENE-041210-112]
ENSDARG00000004342	12.2232	12.2468	12.1035	12.3088	12.0784	12.1874	12.1583	12.3524	12.2038	12.1092	11.8856	12.3392	ambiguous	0.284442	12.2206	0	0.0703941	0	12.1941	0	0.0962728	0	12.1345	0.392627	0.154464	0.609808	srsf11	serine/arginine-rich splicing factor 11 [Source:ZFIN;Acc:ZDB-GENE-030131-605]
ENSDARG00000004343	9.54467	9.67418	9.56009	9.6259	9.54014	9.61889	9.83707	9.53169	9.49329	9.48861	9.39584	9.94119	ambiguous	0.290541	9.60121	0	0.0451279	0	9.63195	0	0.109548	0	9.57973	0.462944	0.199914	21.8101	nelfe	negative elongation factor complex member E [Source:ZFIN;Acc:ZDB-GENE-040718-69]
ENSDARG00000004355	5.41202	5.20894	5.40844	5.60791	5.15668	4.79766	4.79766	5.19899	4.79766	5.31209	5.06367	5.59694	ambiguous	0.181318	5.40933	0.363147	0.137969	21.3392	4.98775	0.363147	0.139345	21.3392	5.19259	0.363147	0.275631	21.3392	nr0b2b	nuclear receptor subfamily 0, group B, member 2b [Source:ZFIN;Acc:ZDB-GENE-080403-9]
ENSDARG00000004358	10.3182	10.3326	10.3145	10.0601	8.02464	7.8839	8.19563	7.951	7.87724	8.16498	7.86675	7.89767	7	0.399375	10.2563	0.270029	0.0904746	8.89941	8.01379	0	0.109853	0	7.95166	0.270029	0.107846	8.89941	gnb3a	guanine nucleotide binding protein (G protein), beta polypeptide 3a [Source:ZFIN;Acc:ZDB-GENE-040718-134]
ENSDARG00000004363	9.20681	9.04919	9.4241	9.16138	9.40461	9.32001	9.61168	9.3637	9.38084	9.32914	9.66582	9.37542	11	0.391532	9.21037	0.245859	0.132097	16.0604	9.425	0.245859	0.103843	16.0604	9.43781	0.245859	0.121353	16.0604	lhfp	lipoma HMGIC fusion partner [Source:ZFIN;Acc:ZDB-GENE-041212-82]
ENSDARG00000004372	9.84244	9.63338	9.866	9.80621	10.0403	9.84109	9.97413	9.9569	9.99199	10.0836	10.0158	9.84993	ambiguous	0.255102	9.787	0.145883	0.078493	21.5594	9.9531	0.145883	0.068409	21.5594	9.98533	0.234849	0.0798853	9.3886	fmnl3	formin-like 3 [Source:ZFIN;Acc:ZDB-GENE-030131-1571]
ENSDARG00000004377	9.91622	9.97937	9.87536	10.3563	9.56016	9.57827	9.95217	9.83891	9.89847	9.8166	9.74775	10.2856	13	0.346714	10.0318	0.433649	0.17586	21.8508	9.73238	0.470748	0.137602	17.2413	9.9371	0.433649	0.195974	21.8508	ppp1r13ba	protein phosphatase 1, regulatory subunit 13Ba [Source:ZFIN;Acc:ZDB-GENE-030131-9805]
ENSDARG00000004378	8.69784	8.81331	8.71113	8.72118	8.88559	8.72265	8.74128	8.85258	8.69285	8.74508	8.88306	8.88642	15	0.734559	8.73587	0.0930922	0.0405608	9.54719	8.80052	0.194183	0.0565747	0.199993	8.80185	0.236982	0.066458	17.4409	yrk	Yes-related kinase [Source:ZFIN;Acc:ZDB-GENE-030131-9517]
ENSDARG00000004386	9.65337	9.7001	9.72115	9.85383	9.14429	9.46853	9.42348	9.39426	9.40217	9.51532	9.70409	9.516	9	0.437773	9.73211	0	0.0704785	0	9.35764	0.292877	0.108278	14.5188	9.53439	0.292877	0.105897	14.5188	si:dkey-153k10.9	si:dkey-153k10.9 [Source:ZFIN;Acc:ZDB-GENE-030131-3893]
ENSDARG00000004392	8.44431	8.03356	8.55215	8.04896	8.43454	8.57916	8.85736	8.36395	7.89765	8.183	8.11166	7.5658	9	0.368002	8.26975	0	0.181264	0	8.55875	0.524036	0.176569	11.4945	7.93953	0.524036	0.203295	11.4945	hdr	hematopoietic death receptor [Source:ZFIN;Acc:ZDB-GENE-030826-5]
ENSDARG00000004396	6.83798	6.66503	7.01793	6.56172	6.8868	6.836	6.63881	6.45927	6.81532	6.84568	6.98076	6.38524	ambiguous	0.264742	6.77066	0	0.159723	0	6.70522	0.420617	0.144446	8.62454	6.75675	0.420617	0.195256	8.62454	b3gnt5b	UDP-GlcNAc:betaGal beta-1,3-N-acetylglucosaminyltransferase 5b [Source:ZFIN;Acc:ZDB-GENE-041010-166]
ENSDARG00000004402	9.53871	9.81765	9.93629	9.60564	9.41381	9.53832	9.78541	9.18694	9.18145	9.63703	9.42404	9.38492	11	0.657088	9.72457	0.433168	0.138613	12.4087	9.48112	0.433168	0.207293	12.4087	9.40686	0.433168	0.157815	12.4087	elovl6	ELOVL family member 6, elongation of long chain fatty acids (yeast) [Source:ZFIN;Acc:ZDB-GENE-030114-1]
ENSDARG00000004405	7.18534	6.71642	6.32934	6.23615	6.8868	6.08599	6.26313	6.03279	7.82132	7.17987	6.5361	6.83984	11	0.430871	6.61681	0.966531	0.345214	4.16883	6.31718	0.966531	0.321834	4.16883	7.09428	0.966531	0.461087	4.16883	snx10a	sorting nexin 10a [Source:ZFIN;Acc:ZDB-GENE-050809-44]
ENSDARG00000004406	8.50694	8.4242	8.40825	8.34167	8.79254	8.82609	8.62481	8.7025	8.44502	8.61901	8.60825	7.84987	4	0.531432	8.42027	0	0.0574221	0	8.73648	0	0.0691772	0	8.38054	0.786277	0.23847	9.79881	spra	sepiapterin reductase a [Source:ZFIN;Acc:ZDB-GENE-050522-412]
ENSDARG00000004415	11.3052	11.5627	11.9676	11.897	11.3945	11.7611	11.8666	11.885	11.6797	11.6974	11.7709	11.7961	5	0.52025	11.6831	0.611768	0.220519	16.4662	11.7268	0.611768	0.159383	16.4662	11.736	0	0.0403684	0	tcf7l2	transcription factor 7-like 2 (T-cell specific, HMG-box) [Source:ZFIN;Acc:ZDB-GENE-991110-8]
ENSDARG00000004427	8.2478	8.10159	8.19887	7.75588	8.25675	8.03407	8.00106	7.951	7.95715	8.183	8.15593	8.03203	ambiguous	0.213753	8.07604	0	0.161346	0	8.06072	0	0.109022	0	8.08203	0	0.0775514	0	dpy30	dpy-30 homolog (C. elegans) [Source:ZFIN;Acc:ZDB-GENE-040718-136]
ENSDARG00000004433	6.69273	6.57432	6.81381	6.30074	7.18518	7.09988	7.16069	7.10577	6.72184	6.95954	6.39893	6.61608	ambiguous	0.224679	6.5954	0	0.172628	0	7.13788	0	0.0296559	0	6.6741	0.47142	0.194303	6.11781	btk	Bruton agammaglobulinemia tyrosine kinase [Source:ZFIN;Acc:ZDB-GENE-070531-1]
ENSDARG00000004436	8.22805	8.13146	8.36431	8.32816	8.08634	8.30237	8.3429	7.97005	7.98915	8.09052	7.90776	8.10342	6	0.58059	8.263	0.239286	0.0797888	18.6859	8.17541	0.419829	0.127173	11.5113	8.02271	0	0.0669582	0	fam92a1	family with sequence similarity 92, member A1 [Source:ZFIN;Acc:ZDB-GENE-040801-123]
ENSDARG00000004445	7.04083	7.56383	7.4311	7.5115	6.96272	7.3718	7.52012	6.94232	7.50214	7.27775	7.51728	7.1626	5	0.406836	7.38681	0.531555	0.170238	13.2033	7.19924	0.531555	0.202971	13.2033	7.36494	0	0.120466	0	GRM5 (1 of 2)	glutamate receptor, metabotropic 5 [Source:HGNC Symbol;Acc:HGNC:4597]
ENSDARG00000004447	5.66018	5.74817	6.04884	5.9294	5.9598	6.38024	5.97701	5.80364	5.98201	6.28269	5.44472	5.68853	ambiguous	0.548777	5.84665	0.428846	0.135096	16.6667	6.03017	0.576849	0.207601	9.11399	5.84949	0.801065	0.290449	6.19187	BX957297.1	Uncharacterized protein [Source:UniProtKB/TrEMBL;Acc:F1QJG4]
ENSDARG00000004451	8.40537	8.4854	8.36877	8.39448	8.17629	8.25352	8.30236	8.12523	8.24328	8.18747	8.51358	8.53093	15	0.706704	8.4135	0.0980105	0.040795	7.53824	8.21435	0.179866	0.0613337	11.9667	8.36882	0.437067	0.117845	18.4532	tnfrsfa	tumor necrosis factor receptor superfamily, member a [Source:ZFIN;Acc:ZDB-GENE-010802-1]
ENSDARG00000004452	11.7699	11.6123	11.5188	11.6065	11.6436	11.5133	11.4746	11.4967	11.5223	11.5513	11.3715	11.5036	11	0.580408	11.6269	0.191693	0.0880026	3.46605	11.532	0.191693	0.059663	3.46605	11.4872	0.191693	0.0611561	3.46605	tardbpl	TAR DNA binding protein, like [Source:ZFIN;Acc:ZDB-GENE-031030-1]
ENSDARG00000004455	7.52795	7.33263	7.68427	7.55926	7.43643	7.50138	7.52012	7.42064	7.28895	7.73344	8.07112	7.60775	8	0.647906	7.52602	0.275311	0.120236	18.6936	7.46964	0	0.0344867	0	7.67532	0.792197	0.27017	14.3914	p2rx5	purinergic receptor P2X, ligand-gated ion channel, 5 [Source:ZFIN;Acc:ZDB-GENE-030319-5]
ENSDARG00000004459	6.78186	6.8133	6.79991	6.23615	5.7335	5.58673	6.00209	5.63975	6.17952	5.95161	6.15643	5.97871	2	0.413708	6.65781	0.577432	0.181187	9.11944	5.74052	0	0.149005	0	6.06657	0	0.0788164	0	unc119.2	unc-119 homolog 2 [Source:ZFIN;Acc:ZDB-GENE-030131-7635]
ENSDARG00000004460	8.20803	8.40483	8.32816	8.09238	8.0051	8.19825	8.05595	8.35917	8.23267	8.32757	8.37531	8.12072	7	0.493489	8.25835	0.291001	0.107406	10.7893	8.15462	0	0.124809	0	8.26407	0.291001	0.0871764	10.7893	desi2	desumoylating isopeptidase 2 [Source:ZFIN;Acc:ZDB-GENE-040801-39]
ENSDARG00000004470	11.5802	11.4989	11.4007	11.2737	11.4682	11.524	11.4102	11.1859	11.2735	11.5755	10.9311	11.1469	11	0.450213	11.4384	0.383009	0.105276	6.97905	11.3971	0.383009	0.113617	6.97905	11.2318	0.383009	0.225586	6.97905	prkcsh	protein kinase C substrate 80K-H [Source:ZFIN;Acc:ZDB-GENE-040426-770]
ENSDARG00000004472	7.51973	7.55494	7.7954	7.82866	7.70459	7.60553	7.50567	7.54588	7.62238	7.55623	7.79353	7.90436	15	0.964316	7.67468	0.388475	0.106742	17.9865	7.59042	0.207669	0.0696065	4.11293	7.71913	0.387932	0.121332	19.2547	atat1	alpha tubulin acetyltransferase 1 [Source:ZFIN;Acc:ZDB-GENE-040426-2120]
ENSDARG00000004473	6.51057	6.17435	6.38959	6.3618	6.2035	6.58333	6.09654	6.03279	6.12683	5.95161	6.22222	6.36379	13	0.343269	6.35908	0.300093	0.115053	21.1629	6.22904	0.560829	0.20047	8.26707	6.16611	0.300093	0.141745	21.1629	tbx21	T-box 21 [Source:ZFIN;Acc:ZDB-GENE-080104-3]
ENSDARG00000004492	8.03677	8.19504	7.92294	7.92818	7.82706	7.8178	7.74502	7.72979	7.7925	7.61114	7.45474	8.07411	8	0.362382	8.02074	0.290123	0.0966926	7.45987	7.77992	0	0.0336673	0	7.73312	0.573087	0.218213	23.4075	pcyt1ab	phosphate cytidylyltransferase 1, choline, alpha b [Source:ZFIN;Acc:ZDB-GENE-050522-114]
ENSDARG00000004497	8.21306	8.2063	8.42117	8.23464	8.26905	8.03407	8.08501	8.36395	8.26427	8.10005	8.60473	8.59803	15	0.915752	8.26879	0.210024	0.0767467	15.5169	8.18802	0.377747	0.114955	22.9438	8.39177	0.60324	0.16916	18.7094	tspan33	tetraspanin 33 [Source:ZFIN;Acc:ZDB-GENE-040718-361]
ENSDARG00000004498	5.81242	5.74817	5.73441	5.835	5.7335	5.7753	5.64286	5.36342	6.07135	5.56434	5.77554	5.73059	ambiguous	0.232911	5.7825	0	0.0349072	0	5.62877	0.421733	0.136633	8.17261	5.78546	0.339328	0.179159	1.0443	xkr8.1	XK, Kell blood group complex subunit-related family, member 8, tandem duplicate 1 [Source:ZFIN;Acc:ZDB-GENE-110106-1]
ENSDARG00000004502	8.19283	8.63404	8.5831	8.5185	8.1499	8.73237	8.71996	8.60507	8.70437	8.54809	8.55074	8.73467	5	0.584752	8.48212	0.495281	0.145377	14.0539	8.55182	0.495281	0.185845	14.0539	8.63446	0	0.0649051	0	rcor3	REST corepressor 3 [Source:ZFIN;Acc:ZDB-GENE-050208-371]
ENSDARG00000004517	8.85666	8.63819	8.25779	8.60678	8.79536	8.37884	8.49082	8.79018	8.99112	8.81571	8.81763	9.29962	12	0.81279	8.58986	0.599691	0.202176	3.20016	8.6138	0.507442	0.141068	22.8734	8.98102	0.507442	0.175983	22.8734	ppat	phosphoribosyl pyrophosphate amidotransferase [Source:ZFIN;Acc:ZDB-GENE-041210-323]
ENSDARG00000004525	8.39215	8.02721	8.17868	8.43283	8.23602	8.16978	8.11818	8.42473	8.00175	8.16044	7.98636	8.42859	11	0.447081	8.25772	0.330441	0.137474	22.3647	8.23718	0.330441	0.108644	22.3647	8.14428	0.330441	0.159506	22.3647	C2H1orf35	chromosome 1 open reading frame 35 [Source:HGNC Symbol;Acc:HGNC:19032]
ENSDARG00000004527	7.64565	8.01442	7.28454	7.95789	7.67999	7.56923	7.29418	7.51124	7.51109	7.65093	7.3638	7.87055	1	0.324092	7.72563	0	0.237827	0	7.51366	0	0.131052	0	7.59909	0	0.177254	0	pin4	protein (peptidylprolyl cis/trans isomerase) NIMA-interacting, 4 (parvulin) [Source:ZFIN;Acc:ZDB-GENE-050522-117]
ENSDARG00000004529	6.29547	6.51648	6.22116	6.32146	6.48201	6.48612	6.02655	6.39854	6.1535	6.37381	6.50326	7.15109	4	0.369403	6.33864	0	0.10439	0	6.34831	0	0.148847	0	6.54542	0.852356	0.366691	19.3849	NA	NA
ENSDARG00000004532	8.97921	8.96604	8.7457	9.09147	8.77547	8.89975	8.73825	8.94455	8.87372	8.78083	8.89753	8.84566	ambiguous	0.284045	8.94561	0.265063	0.117458	1.11714	8.83951	0	0.071528	0	8.84944	0	0.0401498	0	cobl	cordon-bleu homolog (mouse) [Source:ZFIN;Acc:ZDB-GENE-091020-11]
ENSDARG00000004537	11.5985	11.6958	11.84	11.7959	11.5679	11.8678	11.7948	11.7368	11.7538	11.7612	11.8072	11.9592	ambiguous	0.238383	11.7326	0.26144	0.0828692	16.4997	11.7418	0.262018	0.102115	13.0003	11.8204	0.205147	0.0729482	19.9942	kmt2a	lysine (K)-specific methyltransferase 2A [Source:ZFIN;Acc:ZDB-GENE-080521-3]
ENSDARG00000004539	7.99051	7.79974	7.77522	7.73536	8.07234	7.60553	7.39224	7.89888	7.98281	7.86843	8.10666	7.78591	3	0.500837	7.82521	0	0.0906744	0	7.74225	0.740666	0.232425	1.44455	7.93595	0	0.111798	0	ptgs2a	prostaglandin-endoperoxide synthase 2a [Source:ZFIN;Acc:ZDB-GENE-020530-2]
ENSDARG00000004541	5.57135	5.61214	5.07244	5.51427	5.63022	5.44456	6.26313	5.48841	5.69107	5.42607	5.80854	6.00931	ambiguous	0.221778	5.44255	0	0.173648	0	5.70658	0	0.309685	0	5.73375	0	0.19915	0	dnai2a	dynein, axonemal, intermediate chain 2a [Source:ZFIN;Acc:ZDB-GENE-070410-46]
ENSDARG00000004561	6.96841	6.88877	7.39591	7.19379	6.62753	7.17072	7.37638	7.18609	7.12163	6.91519	6.94615	7.174	15	0.566499	7.11172	0.525157	0.178736	17.3672	7.09018	0.749003	0.242565	15.0784	7.03925	0.312693	0.0898867	23.2759	prkcg	protein kinase C, gamma [Source:ZFIN;Acc:ZDB-GENE-090206-1]
ENSDARG00000004574	7.83526	7.55494	7.82839	7.66468	8.01978	7.67541	7.53441	7.62077	7.87037	7.72106	7.28459	7.50485	9	0.743546	7.72081	0	0.0952703	0	7.71259	0.552434	0.175252	3.94601	7.59522	0.552434	0.199578	3.94601	gtf3c2	general transcription factor IIIC, polypeptide 2, beta [Source:ZFIN;Acc:ZDB-GENE-041014-349]
ENSDARG00000004576	7.59976	7.69084	7.41362	6.97165	7.7584	7.9244	7.4311	6.94232	7.26781	7.71483	7.67596	7.01752	14	0.654046	7.41897	0.888526	0.232873	7.88041	7.51406	0.888526	0.317733	7.88041	7.41903	0.80798	0.230634	11.0228	plk4	polo-like kinase 4 (Drosophila) [Source:ZFIN;Acc:ZDB-GENE-030619-14]
ENSDARG00000004577	7.04083	7.23471	6.68288	7.0984	6.98363	7.00286	6.82111	6.99481	7.13346	7.23414	7.23851	7.01752	ambiguous	0.20027	7.0142	0	0.183397	0	6.9506	0	0.0612829	0	7.15591	0	0.0750507	0	zgc:194665	zgc:194665 [Source:ZFIN;Acc:ZDB-GENE-080722-38]
ENSDARG00000004580	8.97921	8.9986	9.0928	9.14102	8.98537	9.06506	9.17375	9.10113	9.12267	9.13833	9.25265	9.13766	12	0.605094	9.05291	0.182177	0.0563298	18.4283	9.08132	0.16016	0.0651816	15.423	9.16283	0.16016	0.0458147	15.423	nmnat2	nicotinamide nucleotide adenylyltransferase 2 [Source:ZFIN;Acc:ZDB-GENE-030131-8201]
ENSDARG00000004581	10.3491	10.3765	10.1711	10.2758	10.3189	10.2757	10.0934	10.2246	10.2669	10.1315	10.2017	10.1023	5	0.5372	10.2931	0.215584	0.0702044	4.37387	10.2282	0.215584	0.0769229	4.37387	10.1756	0	0.0573854	0	sel1l	sel-1 suppressor of lin-12-like (C. elegans) [Source:ZFIN;Acc:ZDB-GENE-041001-122]
ENSDARG00000004586	6.59675	6.59301	6.55368	6.93485	6.73268	6.92211	6.80893	6.75533	6.75377	6.91519	6.82366	7.04283	ambiguous	0.257186	6.66957	0.344544	0.138705	21.4787	6.80476	0	0.066651	0	6.88386	0	0.101069	0	ntrk1	neurotrophic tyrosine kinase, receptor, type 1 [Source:ZFIN;Acc:ZDB-GENE-980526-118]
ENSDARG00000004587	8.35627	8.33487	8.56384	8.5264	8.25263	8.31107	8.62153	8.48303	8.52095	8.40621	8.85665	8.7272	11	0.414184	8.44535	0.380141	0.0794625	17.4589	8.41706	0.380141	0.129328	17.4589	8.62775	0.380141	0.155994	17.4589	KAT5 (1 of 2)	K(lysine) acetyltransferase 5 [Source:HGNC Symbol;Acc:HGNC:5275]
ENSDARG00000004588	12.4799	12.4544	12.644	12.3701	12.5023	12.8155	12.6663	12.6343	12.6577	12.758	12.7521	12.4455	11	0.382054	12.4871	0.238682	0.0961553	11.4111	12.6546	0.238682	0.108792	11.4111	12.6533	0.238682	0.104319	11.4111	sox4a	SRY-box containing gene 4a [Source:ZFIN;Acc:ZDB-GENE-030131-8290]
ENSDARG00000004592	8.07605	8.35521	8.37764	8.20533	8.17629	8.20761	8.5334	8.16425	8.0691	8.50948	8.0134	8.35279	5	0.304893	8.25356	0.343229	0.102428	13.91	8.27039	0.343229	0.134668	13.91	8.23619	0	0.174074	0	gpr22	G protein-coupled receptor 22 [Source:ZFIN;Acc:ZDB-GENE-041210-48]
ENSDARG00000004594	8.08707	8.30903	8.40825	8.42016	7.9189	8.26253	8.498	8.25992	8.1839	8.34365	8.36281	8.50056	13	0.514116	8.30613	0.283695	0.111095	16.8794	8.23484	0.579109	0.196409	14.9828	8.34773	0.283695	0.109217	16.8794	znf800a	zinc finger protein 800a [Source:ZFIN;Acc:ZDB-GENE-041008-151]
ENSDARG00000004597	8.10345	7.90772	8.41688	8.25384	7.96012	8.52046	8.20006	8.20223	8.33539	8.14673	8.0134	7.85679	ambiguous	0.212206	8.17047	0	0.174895	0	8.22072	0	0.196192	0	8.08808	0	0.166315	0	lrrc4ba	leucine rich repeat containing 4Ba [Source:ZFIN;Acc:ZDB-GENE-080327-25]
ENSDARG00000004598	4.79766	4.79766	5.07244	4.79766	4.79766	4.79766	5.05582	5.0819	4.79766	4.79766	5.17332	4.79766	ambiguous	0.356906	4.86636	0.317335	0.0996749	16.1581	4.93326	0.317335	0.0986766	16.1581	4.89158	0.317335	0.138422	16.1581	or102-2	odorant receptor, family C, subfamily 102, member 2 [Source:ZFIN;Acc:ZDB-GENE-010308-4]
ENSDARG00000004616	8.47806	8.45277	8.08947	7.92217	8.58605	8.3326	8.26063	8.01354	8.12192	8.25713	8.29422	7.96325	14	0.434276	8.23562	0.554919	0.186628	6.33054	8.2982	0.554919	0.197955	6.33054	8.15913	0.340665	0.112112	11.0256	mtmr2	myotubularin related protein 2 [Source:ZFIN;Acc:ZDB-GENE-990715-14]
ENSDARG00000004618	7.63811	7.36376	7.80206	7.44512	7.94481	7.6957	7.82224	7.48468	7.74059	8.02699	7.84277	7.76392	1	0.419651	7.56226	0	0.1536	0	7.73686	0	0.156629	0	7.84357	0	0.101916	0	stx2a	syntaxin 2a [Source:ZFIN;Acc:ZDB-GENE-040801-80]
ENSDARG00000004621	12.6333	12.7849	12.8911	12.8712	12.7119	12.7709	12.8529	12.7907	12.757	12.8759	13.0189	12.8444	15	0.377743	12.7951	0.271865	0.0872431	16.233	12.7816	0.142424	0.0488965	15.5335	12.874	0.263814	0.0915847	14.5433	gpm6ab	glycoprotein M6Ab [Source:ZFIN;Acc:ZDB-GENE-030710-8]
ENSDARG00000004627	7.00512	6.96007	6.94509	6.85796	7.14908	6.98029	6.88035	7.06981	6.84502	6.8809	7.10036	6.79512	10	0.517992	6.94206	0	0.0506177	0	7.01988	0.283241	0.0927095	1.77167	6.90535	0.269364	0.108781	13.762	panx3	pannexin 3 [Source:ZFIN;Acc:ZDB-GENE-091204-114]
ENSDARG00000004632	9.76637	9.79933	9.43682	9.59633	9.82703	9.79099	9.87051	9.7234	9.66966	9.76712	9.193	9.82052	7	0.46865	9.64971	0.409982	0.122622	3.70081	9.80298	0	0.0507599	0	9.61257	0.409982	0.200878	3.70081	egln1	egl nine homolog 1 (C. elegans) [Source:ZFIN;Acc:ZDB-GENE-040718-338]
ENSDARG00000004633	6.25161	6.41336	6.66745	6.85796	6.31609	6.43437	6.3378	6.62485	6.38949	6.05078	6.62957	6.76441	7	0.554402	6.5476	0.665527	0.210006	19.0318	6.42828	0	0.109991	0	6.45856	0.665527	0.237088	19.0318	EPN3 (1 of 2)	epsin 3 [Source:HGNC Symbol;Acc:HGNC:18235]
ENSDARG00000004634	9.39886	9.51706	9.50883	9.51963	9.17277	9.57648	9.32632	9.5338	9.42086	9.26552	9.26607	9.36586	1	0.48516	9.48609	0	0.0410717	0	9.40234	0	0.136838	0	9.32958	0	0.0543163	0	osbp	oxysterol binding protein [Source:ZFIN;Acc:ZDB-GENE-090312-18]
ENSDARG00000004635	9.64785	9.89389	9.85025	9.90596	9.49059	9.88372	9.98689	9.80084	9.74572	9.82658	9.81162	9.89711	ambiguous	0.26401	9.82449	0	0.0864503	0	9.79051	0.503173	0.165436	14.368	9.82026	0	0.0524973	0	epha7	eph receptor A7 [Source:ZFIN;Acc:ZDB-GENE-030131-3745]
ENSDARG00000004636	10.2567	10.2821	10.055	10.2188	10.2228	10.2779	10.2498	10.0395	10.0213	10.2011	9.62131	10.16	ambiguous	0.211324	10.2032	0	0.0767604	0	10.1975	0	0.0803751	0	10.0009	0	0.187823	0	ccdc9	coiled-coil domain containing 9 [Source:ZFIN;Acc:ZDB-GENE-060929-520]
ENSDARG00000004643	8.62451	8.66282	8.52451	8.47835	6.73268	6.68774	6.94803	6.72397	6.62082	6.45823	6.41698	6.50623	15	0.402026	8.57255	0.209833	0.0638042	7.10245	6.7731	0.21838	0.0929398	15.6366	6.50056	0.209418	0.0715086	2.11665	cdhr1a	cadherin-related family member 1a [Source:ZFIN;Acc:ZDB-GENE-040924-4]
ENSDARG00000004647	6.75285	6.61141	6.66745	5.86756	6.66801	6.82322	6.95898	6.41914	6.65541	6.58191	6.79769	6.54396	5	0.364994	6.47482	0.583095	0.27053	9.67684	6.71734	0.583095	0.182791	9.67684	6.64474	0	0.089452	0	spice1	spindle and centriole associated protein 1 [Source:ZFIN;Acc:ZDB-GENE-041212-64]
ENSDARG00000004648	8.87572	8.64232	8.97555	9.10205	8.06293	8.15533	8.13679	8.11957	8.17837	8.33161	8.42023	7.97601	8	0.835714	8.89891	0.470435	0.156018	20.1833	8.11865	0	0.031809	0	8.22655	0.430054	0.150535	11.2814	kctd16a	potassium channel tetramerisation domain containing 16a [Source:ZFIN;Acc:ZDB-GENE-060117-1]
ENSDARG00000004658	10.2088	9.963	10.0768	9.98507	10.3661	10.2206	10.2561	10.3899	10.7343	10.5069	10.3124	10.5444	14	0.309806	10.0584	0.154226	0.0867364	0.443728	10.3082	0.154226	0.0585129	0.443728	10.5245	0.423603	0.145848	2.66134	NA	NA
ENSDARG00000004665	12.8283	12.6573	12.1204	12.0752	12.6041	12.4562	11.5768	12.1	12.2387	12.2815	11.5372	11.5953	13	0.772452	12.4203	0.94807	0.262918	5.7988	12.1843	1.08729	0.328796	4.27512	11.9132	0.94807	0.252735	5.7988	hspa5	heat shock protein 5 [Source:ZFIN;Acc:ZDB-GENE-031001-11]
ENSDARG00000004672	10.2831	10.3478	10.3707	10.2793	10.2343	10.3052	10.5609	10.3365	10.4732	10.423	10.5518	10.582	15	0.805934	10.3202	0.111257	0.0317773	12.4662	10.3592	0.328054	0.116049	15.3647	10.5075	0.17736	0.0548957	19.2474	ptk2.1	protein tyrosine kinase 2a [Source:ZFIN;Acc:ZDB-GENE-020114-1]
ENSDARG00000004680	10.6977	10.7603	10.6722	10.6583	10.6158	10.5835	10.6944	10.5724	10.6289	10.6365	10.3662	10.6777	4	0.454139	10.6972	0	0.0356527	0	10.6165	0	0.0427675	0	10.5773	0.265845	0.103724	2.40555	dnajb6a	DnaJ (Hsp40) homolog, subfamily B, member 6a [Source:ZFIN;Acc:ZDB-GENE-040718-45]
ENSDARG00000004686	5.27497	5.20894	5.40844	5.0709	5.4651	5.54261	4.79766	5.36342	5.49403	5.37206	5.17332	5.43252	ambiguous	0.356445	5.24081	0	0.116741	0	5.2922	0.497624	0.235331	3.45673	5.36798	0.497624	0.10839	3.45673	FAM13C (2 of 10)	family with sequence similarity 13, member C [Source:HGNC Symbol;Acc:HGNC:19371]
ENSDARG00000004687	10.3916	10.4227	10.2595	10.2151	10.7261	10.517	10.6029	10.4402	10.6636	10.7404	10.526	10.4437	11	0.331982	10.3222	0.233765	0.0717025	6.72946	10.5715	0.233765	0.0997553	6.72946	10.5934	0.233765	0.102588	6.72946	acaa1	acetyl-Coenzyme A acyltransferase 1 [Source:ZFIN;Acc:ZDB-GENE-040704-48]
ENSDARG00000004692	9.02259	8.68302	8.45506	8.70737	9.05059	8.67975	8.3588	8.79725	8.46777	8.21399	8.13642	8.23622	15	0.623906	8.71701	0.568051	0.198991	2.83623	8.7216	0.701701	0.235762	2.35739	8.2636	0.332093	0.117758	2.74416	nabp1a	nucleic acid binding protein 1a [Source:ZFIN;Acc:ZDB-GENE-041212-71]
ENSDARG00000004695	8.32413	8.58333	8.76268	8.73825	8.4454	8.62513	9.2605	8.85935	8.51222	8.65159	8.73945	8.84222	13	0.605331	8.6021	0.375054	0.145455	16.8287	8.79759	0.848088	0.290721	16.0688	8.68637	0.375054	0.113495	16.8287	six4a	sine oculis homeobox homolog 4a [Source:ZFIN;Acc:ZDB-GENE-010201-2]
ENSDARG00000004696	8.28647	8.10159	8.03986	7.77611	8.36759	8.20294	8.02627	8.01964	8.11035	8.06642	7.80601	8.26239	ambiguous	0.277125	8.05101	0.388753	0.174007	5.72479	8.15411	0.388753	0.123617	5.72479	8.06129	0.361978	0.154887	0.814849	eefsec	eukaryotic elongation factor, selenocysteine-tRNA-specific [Source:ZFIN;Acc:ZDB-GENE-051120-72]
ENSDARG00000004697	8.40537	8.22302	8.75251	8.76515	8.24019	8.12102	8.04119	8.62509	8.10453	8.12358	7.77461	8.31332	12	0.322921	8.53652	0.643752	0.181207	18.8245	8.25687	0.436212	0.21213	23.488	8.07901	0.436212	0.181676	23.488	rxrgb	retinoid X receptor, gamma b [Source:ZFIN;Acc:ZDB-GENE-040718-34]
ENSDARG00000004702	9.40323	9.658	9.59642	9.42815	9.08328	9.79562	9.48959	9.22669	9.45979	9.38042	9.30993	9.51816	ambiguous	0.260712	9.52145	0.300254	0.0887218	11.6698	9.39879	0.699117	0.251943	11.3689	9.41707	0	0.0719713	0	irf2bp2a	interferon regulatory factor 2 binding protein 2a [Source:ZFIN;Acc:ZDB-GENE-030131-7809]
ENSDARG00000004706	10.0009	10.0814	9.88002	10.0802	10.0497	10.062	10.1546	10.0513	9.99977	10.0848	9.94955	10.2856	1	0.41191	10.0106	0	0.0683195	0	10.0794	0	0.0369128	0	10.0799	0	0.119333	0	syf2	SYF2 homolog, RNA splicing factor (S. cerevisiae) [Source:ZFIN;Acc:ZDB-GENE-040801-170]
ENSDARG00000004712	8.13564	8.02721	8.18881	8.26808	8.12753	8.2848	8.18674	8.31536	8.26947	8.21837	8.67367	8.52232	8	0.522692	8.15494	0.246662	0.0830007	20.1702	8.22861	0	0.0647351	0	8.42096	0.505733	0.159888	17.4628	tbr1b	T-box, brain, 1b [Source:ZFIN;Acc:ZDB-GENE-000323-1]
ENSDARG00000004713	7.34417	7.67456	7.72698	6.23615	7.08343	7.50138	7.5695	6.24293	7.2245	7.72106	7.29363	7.13949	5	0.432196	7.24547	1.41668	0.41735	10.1905	7.09931	1.41668	0.392154	10.1905	7.34467	0	0.212626	0	mad2l1	MAD2 mitotic arrest deficient-like 1 (yeast) [Source:ZFIN;Acc:ZDB-GENE-030515-3]
ENSDARG00000004714	11.3924	11.4499	11.736	11.5874	11.3261	11.3918	11.5213	11.5848	11.4734	11.5439	11.4396	11.6577	5	0.569326	11.5414	0.316053	0.120741	17.1018	11.456	0.316053	0.0895223	17.1018	11.5287	0	0.0765931	0	tcf12	transcription factor 12 [Source:ZFIN;Acc:ZDB-GENE-040516-11]
ENSDARG00000004721	7.20625	6.78183	7.65504	7.32989	6.03226	5.8083	6.11885	5.76562	5.64654	5.97736	6.13357	6.09588	7	0.456021	7.24325	0.574482	0.295157	17.3641	5.93126	0	0.123011	0	5.96334	0.574482	0.159835	17.3641	mpp5b	membrane protein, palmitoylated 5b (MAGUK p55 subfamily member 5b) [Source:ZFIN;Acc:ZDB-GENE-060531-2]
ENSDARG00000004722	9.95844	9.71777	9.71073	9.54694	10.0212	9.81702	9.74239	9.66679	10.0915	9.93731	9.92017	9.70783	11	0.54725	9.73347	0.296276	0.144261	5.55144	9.81184	0.296276	0.12536	5.55144	9.9142	0.296276	0.131442	5.55144	ddr2l	discoidin domain receptor family, member 2, like [Source:ZFIN;Acc:ZDB-GENE-041210-162]
ENSDARG00000004724	8.85346	9.17978	9.44733	9.45518	9.15312	9.37055	9.9166	9.79733	9.4255	9.47053	9.48458	9.7689	14	0.496783	9.23394	0.764111	0.196009	16.8236	9.5594	0.764111	0.257261	16.8236	9.53738	0.304167	0.123784	20.2532	tcea3	transcription elongation factor A (SII), 3 [Source:ZFIN;Acc:ZDB-GENE-040426-1860]
ENSDARG00000004726	10.1079	10.0274	10.0189	9.88778	9.98831	9.89813	9.81147	9.99264	9.9652	9.88778	9.86398	10.0732	12	0.415142	10.0105	0.165589	0.0755967	6.83089	9.92264	0.19728	0.0618597	23.9872	9.94754	0.19728	0.0735228	23.9872	trappc11	trafficking protein particle complex 11 [Source:ZFIN;Acc:ZDB-GENE-030131-1723]
ENSDARG00000004727	8.48222	8.10159	8.22372	8.57288	8.56631	8.23075	8.48721	8.59291	8.2112	8.08573	7.59167	8.17689	14	0.700427	8.3451	0.449617	0.161768	22.4701	8.4693	0.449617	0.120356	22.4701	8.01637	0.626198	0.197013	2.44195	cmss1	cms1 ribosomal small subunit homolog (yeast) [Source:ZFIN;Acc:ZDB-GENE-041010-146]
ENSDARG00000004729	9.49632	9.57639	9.83273	9.24959	9.43565	9.6769	9.6297	9.28558	9.47999	9.56047	9.60557	9.32204	11	0.551808	9.53876	0.386634	0.201711	11.2963	9.50696	0.386634	0.132858	11.2963	9.49201	0.386634	0.0962501	11.2963	tfe3a	transcription factor binding to IGHM enhancer 3a [Source:ZFIN;Acc:ZDB-GENE-010919-2]
ENSDARG00000004735	12.2505	12.4649	12.2742	12.3159	11.9147	12.2287	12.2246	12.0892	12.0056	12.1418	11.9777	12.124	3	0.402351	12.3264	0	0.0758865	0	12.1143	0.339876	0.105469	13.3847	12.0623	0	0.0567589	0	hnrnpub	heterogeneous nuclear ribonucleoprotein Ub [Source:ZFIN;Acc:ZDB-GENE-030131-6422]
ENSDARG00000004736	5.81242	6.03163	5.87334	6.11921	6.18355	5.98433	6.31959	6.16894	5.81166	5.81101	6.15643	6.00931	9	0.306588	5.95915	0	0.106633	0	6.1641	0.307329	0.11509	17.5689	5.94711	0.307329	0.122454	17.5689	pacrg	PARK2 co-regulated [Source:ZFIN;Acc:ZDB-GENE-041114-100]
ENSDARG00000004745	8.5941	8.17798	7.69148	8.21517	8.65306	8.00206	7.66327	8.14766	8.1894	7.72106	7.7425	7.85679	14	0.825227	8.16968	0.950607	0.304638	2.63219	8.11651	0.950607	0.349015	2.63219	7.87744	0.46706	0.170561	1.87366	lmbr1l	limb region 1 like [Source:ZFIN;Acc:ZDB-GENE-030131-9906]
ENSDARG00000004748	10.5098	10.5288	10.6944	9.78671	10.8759	11.1742	10.6292	10.5254	9.5769	9.74323	9.78703	9.34655	11	0.4034	10.3799	0.597878	0.282634	9.31565	10.8012	0.597878	0.23095	9.31565	9.61343	0.597878	0.147341	9.31565	zgc:100868	zgc:100868 [Source:ZFIN;Acc:ZDB-GENE-040801-33]
ENSDARG00000004753	9.18916	8.99537	8.87306	8.81749	9.06703	8.92538	8.79468	8.69115	9.3174	8.93943	8.79925	8.97725	14	0.64965	8.96877	0.359201	0.131644	5.33364	8.86956	0.359201	0.130874	5.33364	9.00833	0.519532	0.185242	2.72173	mylkb	myosin light chain kinase b [Source:ZFIN;Acc:ZDB-GENE-041111-150]
ENSDARG00000004754	11.548	11.2971	10.6175	10.8691	11.2404	10.9589	10.2729	10.7616	10.8636	11.0073	9.83729	10.1293	14	0.703655	11.0829	0.99922	0.317991	4.21554	10.8085	0.99922	0.320239	4.21554	10.4594	1.3506	0.383987	5.70311	hspa4a	heat shock protein 4a [Source:ZFIN;Acc:ZDB-GENE-040426-2832]
ENSDARG00000004757	14.7216	14.9325	14.7258	14.9242	14.6277	14.8445	14.7965	14.9604	14.8583	14.8504	14.66	15.2265	ambiguous	0.275424	14.826	0	0.0730088	0	14.8073	0	0.114119	0	14.8988	0	0.201676	0	ybx1	Y box binding protein 1 [Source:ZFIN;Acc:ZDB-GENE-000629-3]
ENSDARG00000004763	6.62958	6.51648	7.02969	6.93485	7.13065	7.08944	6.98059	7.58799	7.16833	6.74672	6.74412	7.45036	12	0.545701	6.77765	0.578899	0.176349	18.0852	7.19717	0.666153	0.222224	22.7022	7.02738	0.666153	0.253879	22.7022	HHLA2 (1 of 4)	HERV-H LTR-associating 2 [Source:HGNC Symbol;Acc:HGNC:4905]
ENSDARG00000004771	8.00222	8.27204	7.92902	8.08165	8.07234	8.13583	7.92259	7.8653	8.11615	7.93934	8.08136	7.65647	11	0.327741	8.07123	0.262394	0.121122	7.7259	7.99901	0.262394	0.0937278	7.7259	7.94833	0.262394	0.152089	7.7259	ankrd10b	ankyrin repeat domain 10b [Source:ZFIN;Acc:ZDB-GENE-061013-49]
ENSDARG00000004774	9.58568	9.12778	8.96679	9.65846	9.67933	9.16156	8.87399	9.59578	9.4416	8.98097	8.72653	9.20893	ambiguous	0.297319	9.33468	0.860149	0.233501	0.725531	9.32767	0.860149	0.26616	0.725531	9.08951	0.75053	0.24527	1.82116	wdr36	WD repeat domain 36 [Source:ZFIN;Acc:ZDB-GENE-030131-464]
ENSDARG00000004780	8.73314	8.85661	8.95209	8.79809	8.65928	8.6964	8.86847	8.80077	8.7309	8.62886	9.03989	8.8931	14	0.380371	8.83498	0.215289	0.0762371	15.4075	8.75623	0.215289	0.0728264	15.4075	8.82319	0.40657	0.143195	17.7024	CCDC142	coiled-coil domain containing 142 [Source:HGNC Symbol;Acc:HGNC:25889]
ENSDARG00000004782	9.06746	9.08903	9.17359	8.97835	9.13986	9.20865	9.3601	9.19765	9.47105	9.35304	9.42404	9.56693	15	0.501803	9.07711	0.15334	0.0675863	11.9199	9.22656	0.220511	0.0775272	14.8094	9.45376	0.218995	0.074409	21.8263	fgfr3	fibroblast growth factor receptor 3 [Source:ZFIN;Acc:ZDB-GENE-000816-1]
ENSDARG00000004785	10.0918	9.92125	9.9318	9.97936	10.0236	9.84556	9.77219	9.97411	9.93304	9.90807	9.9688	9.87203	5	0.534333	9.98105	0.225849	0.060117	1.37279	9.90385	0.225849	0.0866569	1.37279	9.92048	0	0.033533	0	cops2	COP9 constitutive photomorphogenic homolog subunit 2 (Arabidopsis) [Source:ZFIN;Acc:ZDB-GENE-040625-15]
ENSDARG00000004789	9.47361	9.49444	9.54255	9.6204	9.20918	9.66851	9.45324	9.38258	9.53249	9.5047	9.64374	9.44061	3	0.372031	9.53275	0	0.0513628	0	9.42838	0.37593	0.15998	11.6989	9.53038	0	0.0709408	0	lrp1ba	low density lipoprotein receptor-related protein 1Ba [Source:ZFIN;Acc:ZDB-GENE-050208-608]
ENSDARG00000004794	7.25714	7.31147	7.09811	7.34827	7.39891	7.38027	7.38433	7.30333	7.53758	7.33653	7.02551	7.27252	4	0.406172	7.25375	0	0.0848056	0	7.36671	0	0.0327651	0	7.29303	0.516049	0.175583	3.47503	ccdc146	coiled-coil domain containing 146 [Source:ZFIN;Acc:ZDB-GENE-041210-217]
ENSDARG00000004796	9.27053	9.4853	9.47019	9.46748	9.49925	9.45298	9.59843	9.35177	9.52603	9.39967	9.38153	9.51384	ambiguous	0.218622	9.42337	0	0.0720589	0	9.47561	0	0.085398	0	9.45527	0	0.0499967	0	mgrn1b	mahogunin, ring finger 1b [Source:ZFIN;Acc:ZDB-GENE-110401-3]
ENSDARG00000004798	8.77776	8.64645	8.75591	8.23946	8.49848	8.55011	8.53689	8.31041	8.56379	8.53766	8.73945	8.08002	11	0.324535	8.6049	0.373643	0.17366	9.65826	8.47397	0.373643	0.0805115	9.65826	8.48023	0.373643	0.216573	9.65826	b4galt4	UDP-Gal:betaGlcNAc beta 1,4- galactosyltransferase, polypeptide 4 [Source:ZFIN;Acc:ZDB-GENE-041114-103]
ENSDARG00000004803	4.79766	4.79766	4.79766	4.79766	5.15668	4.79766	4.79766	5.19899	4.79766	4.79766	4.79766	4.79766	ambiguous	0.79558	4.79766	0	0	0	4.98775	0.538478	0.139345	23.7877	4.79766	0	0	0	CR759920.1	Uncharacterized protein [Source:UniProtKB/TrEMBL;Acc:F1QVB7]
ENSDARG00000004806	8.9284	8.47151	8.28636	9.06469	8.88823	8.38297	8.19563	9.10113	8.54681	8.19193	7.70963	8.55224	11	0.579914	8.68774	0.913554	0.264252	0.49429	8.64199	0.913554	0.310298	0.49429	8.25015	0.913554	0.265458	0.49429	grwd1	glutamate-rich WD repeat containing 1 [Source:ZFIN;Acc:ZDB-GENE-030131-9844]
ENSDARG00000004823	5.52244	5.61214	5.56688	5.51427	5.79573	5.87079	5.42588	5.63975	5.84836	5.86987	5.58692	5.43252	ambiguous	0.469062	5.55393	0	0.0341292	0	5.68303	0.459691	0.150099	6.10901	5.68442	0.459691	0.147511	6.10901	asz1	ankyrin repeat, SAM and basic leucine zipper domain containing 1 [Source:ZFIN;Acc:ZDB-GENE-040426-988]
ENSDARG00000004830	12.3166	12.4491	12.3581	12.4125	12.3978	12.4428	12.6013	12.4121	12.6431	12.6229	12.303	12.7268	4	0.366026	12.3841	0	0.0458977	0	12.4635	0	0.0722404	0	12.574	0.3556	0.14064	1.86777	flot2a	flotillin 2a [Source:ZFIN;Acc:ZDB-GENE-020430-3]
ENSDARG00000004836	11.5525	11.4592	11.6663	11.4954	11.0679	10.9444	11.0447	11.0845	11.0087	11.0668	11.099	10.9285	ambiguous	0.250689	11.5434	0	0.0726819	0	11.0354	0	0.0478546	0	11.0257	0	0.0585731	0	dnajc5ab	DnaJ (Hsp40) homolog, subfamily C, member 5ab [Source:ZFIN;Acc:ZDB-GENE-081021-2]
ENSDARG00000004840	9.1296	9.58284	9.51084	9.12037	8.5795	8.80783	9.03045	8.62906	8.47677	8.76901	8.90899	8.88642	15	0.584197	9.33591	0.59935	0.160975	11.6334	8.76171	0.485085	0.160467	13.5584	8.7603	0.447884	0.142511	16.0131	rassf1	Ras association (RalGDS/AF-6) domain family 1 [Source:ZFIN;Acc:ZDB-GENE-040912-14]
ENSDARG00000004843	9.57989	9.61043	9.68787	9.54501	9.61382	9.52538	9.69651	9.72709	9.45753	9.7877	9.73816	9.77433	ambiguous	0.142751	9.6058	0	0.0498663	0	9.6407	0.204619	0.0691676	16.8268	9.68943	0.204619	0.109025	16.8268	foxp1a	forkhead box P1a [Source:ZFIN;Acc:ZDB-GENE-060929-624]
ENSDARG00000004845	7.14252	7.38412	7.50712	7.12019	7.12134	7.26584	7.21568	7.11755	7.34041	7.22525	7.75543	7.19653	7	0.389168	7.28849	0.416367	0.13599	13.6283	7.1801	0	0.0517821	0	7.3794	0.416367	0.205802	13.6283	CU896698.1	Uncharacterized protein [Source:UniProtKB/TrEMBL;Acc:E7EXK9]
ENSDARG00000004851	8.00222	7.70692	7.66973	7.58253	7.94993	7.91869	8.03623	7.5373	7.81417	7.76993	8.10163	7.40324	ambiguous	0.245909	7.74035	0	0.150394	0	7.86054	0.418125	0.163732	10.7699	7.77224	0.418125	0.237597	10.7699	hinfp	histone H4 transcription factor [Source:ZFIN;Acc:ZDB-GENE-040426-2764]
ENSDARG00000004861	10.5229	10.6192	10.9237	10.7692	10.4408	10.5782	10.5987	10.6317	10.583	10.6169	10.8593	10.7465	13	0.362935	10.7088	0.366257	0.139975	16.4952	10.5624	0.166798	0.0649564	16.2477	10.7014	0.366257	0.0969506	16.4952	esrrga	estrogen-related receptor gamma a [Source:ZFIN;Acc:ZDB-GENE-030821-2]
ENSDARG00000004864	5.27497	4.79766	5.07244	5.0709	4.79766	5.0636	4.79766	5.0819	5.2023	5.24375	5.17332	4.79766	ambiguous	0.28167	5.05399	0	0.163037	0	4.93521	0	0.0985322	0	5.10426	0	0.145416	0	FOXR1	forkhead box R1 [Source:HGNC Symbol;Acc:HGNC:29980]
ENSDARG00000004866	9.03958	9.09204	9.0928	8.98693	9.19643	9.02877	9.21995	9.04291	9.07327	9.07983	9.0268	9.06561	1	0.485243	9.05284	0	0.0363549	0	9.12201	0	0.0662929	0	9.06138	0	0.018276	0	fam63a	family with sequence similarity 63, member A [Source:ZFIN;Acc:ZDB-GENE-070717-2]
ENSDARG00000004869	7.93045	7.7149	7.55556	7.86052	7.7584	7.54698	7.81645	7.51124	8.0691	7.98127	7.93634	8.05021	2	0.38563	7.76536	0.402177	0.127659	1.58475	7.65827	0	0.105945	0	8.00923	0	0.0457906	0	penka	proenkephalin a [Source:ZFIN;Acc:ZDB-GENE-030729-31]
ENSDARG00000004870	9.0647	9.22171	9.32953	9.12037	9.13764	9.14713	9.05979	9.06648	9.03734	8.94469	9.09109	8.84911	2	0.347853	9.18408	0.283559	0.0925169	13.6039	9.10276	0	0.0302779	0	8.98055	0	0.0831869	0	psen1	presenilin 1 [Source:ZFIN;Acc:ZDB-GENE-991119-4]
ENSDARG00000004871	5.57135	5.37735	5.56688	5.18351	5.63022	5.58673	5.86955	5.5426	5.36806	5.37206	5.2571	5.08341	ambiguous	0.281827	5.42477	0	0.129688	0	5.65727	0	0.117002	0	5.27016	0	0.0969868	0	mst1rb	macrophage stimulating 1 receptor (c-met-related tyrosine kinase), b [Source:ZFIN;Acc:ZDB-GENE-071218-3]
ENSDARG00000004874	5.87946	5.82774	5.84061	5.69091	6.2981	6.24296	6.07374	6.33445	6.01269	5.7479	6.0863	6.14979	10	0.398068	5.80968	0	0.0642163	0	6.23731	0.242297	0.088211	1.52091	5.99917	0.408569	0.134209	20.3081	spata6l	spermatogenesis associated 6-like [Source:ZFIN;Acc:ZDB-GENE-040426-1369]
ENSDARG00000004875	8.80455	8.89171	8.87618	8.79483	8.78118	8.95884	9.23716	9.04588	9.0067	9.00381	9.13321	9.16825	15	1	8.84182	0.12049	0.0336025	11.4319	9.00577	0.46421	0.158036	15.7205	9.07799	0.207475	0.057263	18.495	TMC6 (1 of 2)	transmembrane channel-like 6 [Source:HGNC Symbol;Acc:HGNC:18021]
ENSDARG00000004877	10.0561	9.95475	10.0997	9.91347	10.316	10.2148	10.222	10.2115	10.4416	10.3646	10.1363	10.1806	4	0.621337	10.006	0	0.0645074	0	10.2411	0	0.0367641	0	10.2808	0.356464	0.10621	5.07134	rock2b	rho-associated, coiled-coil containing protein kinase 2b [Source:ZFIN;Acc:ZDB-GENE-060125-2]
ENSDARG00000004880	8.22307	8.36025	8.52052	8.50657	8.23183	8.42363	8.89586	8.62111	8.28496	8.54114	8.47929	8.55224	13	0.572499	8.4026	0.258176	0.100735	16.1833	8.54311	0.692773	0.23211	16.1042	8.46441	0.258176	0.0896251	16.1833	acsm3	acyl-CoA synthetase medium-chain family member 3 [Source:ZFIN;Acc:ZDB-GENE-080220-22]
ENSDARG00000004889	8.33799	8.58763	8.50847	8.59181	8.92221	9.2339	9.14666	9.34215	8.46325	8.62559	7.95321	8.46503	4	0.33056	8.50648	0	0.0853663	0	9.16123	0	0.142342	0	8.37677	0.534715	0.218125	4.16493	aga	aspartylglucosaminidase [Source:ZFIN;Acc:ZDB-GENE-040426-2311]
ENSDARG00000004891	10.3615	10.2648	10.0175	10.2582	10.396	10.0874	10.1191	10.2402	10.1189	10.0836	10.1628	10.3132	14	0.511941	10.2255	0.319003	0.116146	2.11628	10.2107	0.319003	0.109121	2.11628	10.1696	0.233761	0.0811124	20.279	pex19	peroxisomal biogenesis factor 19 [Source:ZFIN;Acc:ZDB-GENE-050417-424]
ENSDARG00000004896	8.88829	9.02095	9.23801	8.66154	8.97296	8.98343	9.13523	8.8993	8.92709	9.03372	9.14537	8.84911	ambiguous	0.283789	8.9522	0.393248	0.198691	12.0824	8.99773	0	0.0828234	0	8.98882	0.393248	0.10315	12.0824	lonp2	lon peptidase 2, peroxisomal [Source:ZFIN;Acc:ZDB-GENE-041212-1]
ENSDARG00000004898	5.18797	5.08897	5.27217	5.0709	5.05186	5.0636	4.79766	5.42921	5.2023	5.0559	4.79766	5.43252	ambiguous	0.634759	5.155	0	0.0705025	0	5.08558	0.496226	0.222164	23.7729	5.12209	0.496226	0.217952	23.7729	zp2l2	zona pellucida glycoprotein 2, like 2 [Source:ZFIN;Acc:ZDB-GENE-060818-4]
ENSDARG00000004904	9.41195	9.1569	8.87618	9.19633	9.6839	9.42934	9.2069	9.5978	9.58106	9.51884	9.61083	9.84822	14	0.637558	9.16034	0.516942	0.183071	2.22669	9.47948	0.516942	0.160931	2.22669	9.63974	0.330718	0.117475	20.6557	gys2	glycogen synthase 2 [Source:ZFIN;Acc:ZDB-GENE-030826-31]
ENSDARG00000004906	11.4968	11.4381	10.9891	11.1927	11.4589	11.2786	10.9919	11.1554	11.2457	11.3472	10.8258	11.0504	11	0.621243	11.2792	0.515049	0.170817	4.7003	11.2212	0.515049	0.16189	4.7003	11.1173	0.515049	0.176204	4.7003	stip1	stress-induced-phosphoprotein 1 (Hsp70/Hsp90-organizing protein) [Source:ZFIN;Acc:ZDB-GENE-041121-17]
ENSDARG00000004909	11.4023	11.6894	11.3518	10.6249	11.5125	11.9199	11.6852	10.8989	11.6011	11.9574	11.8415	11.1915	11	0.52135	11.2671	0.958111	0.337887	9.48325	11.5041	0.958111	0.32758	9.48325	11.6479	0.958111	0.250244	9.48325	cat	catalase [Source:ZFIN;Acc:ZDB-GENE-000210-20]
ENSDARG00000004917	9.43992	9.37819	9.54451	9.24721	9.28336	9.36641	9.37183	9.41275	9.48665	9.47417	9.50358	9.3146	ambiguous	0.279106	9.40246	0	0.102464	0	9.35859	0	0.0445091	0	9.44475	0	0.063854	0	pcif1	PDX1 C-terminal inhibiting factor 1 [Source:ZFIN;Acc:ZDB-GENE-120920-2]
ENSDARG00000004925	7.30618	7.31147	7.16317	7.13096	7.51551	7.1307	7.0737	7.19718	7.28895	7.44699	7.3379	7.33442	6	0.395588	7.22795	0.230295	0.0622122	6.44098	7.22927	0.446787	0.159676	2.42951	7.35207	0	0.055361	0	immp2l	IMP2 inner mitochondrial membrane peptidase-like (S. cerevisiae) [Source:ZFIN;Acc:ZDB-GENE-040808-9]
ENSDARG00000004926	9.59718	9.69812	8.85735	8.94053	9.38041	9.60489	8.89043	8.82864	9.30739	9.52761	8.41621	8.50056	14	0.419779	9.2733	0.982996	0.286577	6.41852	9.17609	0.982996	0.272935	6.41852	8.93794	1.3598	0.382049	6.27011	slbp	stem-loop binding protein [Source:ZFIN;Acc:ZDB-GENE-030131-9686]
ENSDARG00000004930	11.0462	11.193	11.0667	11.4904	11.2038	11.1563	11.2061	11.5283	11.3021	11.1706	10.8645	11.6256	ambiguous	0.251368	11.1991	0.399501	0.160902	22.35	11.2736	0.399501	0.134822	22.35	11.2407	0.399501	0.262919	22.35	lmo7a	LIM domain only 7a [Source:ZFIN;Acc:ZDB-GENE-030219-74]
ENSDARG00000004931	8.18773	8.53965	8.69707	8.6179	7.97528	8.70959	8.47997	8.51775	8.35018	8.49876	8.5617	8.57324	5	0.361534	8.51058	0.510186	0.167781	14.5739	8.42064	0.510186	0.239615	14.5739	8.49597	0	0.0754271	0	slc8a3	solute carrier family 8 (sodium-calcium exchanger), member 3 [Source:ZFIN;Acc:ZDB-GENE-050810-1]
ENSDARG00000004932	8.98799	8.80965	8.72852	8.80782	9.27933	8.978	8.81205	9.05474	9.1112	9.11987	9.12095	9.12637	6	0.912832	8.83349	0.259475	0.0914035	3.02684	9.03103	0.473541	0.163197	2.37826	9.1196	0	0.00525423	0	kal1b	Kallmann syndrome 1b sequence [Source:ZFIN;Acc:ZDB-GENE-000201-13]
ENSDARG00000004937	7.26709	7.28998	6.9941	6.62688	7.23759	7.19997	6.83318	6.6918	6.84502	7.17987	6.70239	6.61608	11	0.552705	7.04451	0.6397	0.214837	7.31358	6.99063	0.6397	0.184481	7.31358	6.83584	0.6397	0.202962	7.31358	skp2	S-phase kinase-associated protein 2 (p45) [Source:ZFIN;Acc:ZDB-GENE-030219-158]
ENSDARG00000004939	9.33154	9.40026	9.26204	9.31917	9.5435	9.40328	9.2814	9.26282	9.32487	9.15202	9.02153	9.30963	10	0.462622	9.32825	0	0.0479915	0	9.37275	0.297369	0.0991994	4.87913	9.20201	0.341842	0.102864	1.16968	mtdhb	metadherin b [Source:ZFIN;Acc:ZDB-GENE-090929-2]
ENSDARG00000004948	10.3469	9.81583	9.88467	10.4624	10.4577	9.90386	9.80428	10.6198	10.1246	9.88096	9.86838	10.3632	14	0.49017	10.1274	0.880532	0.223536	23.6207	10.1964	0.880532	0.281248	23.6207	10.0593	0.546106	0.17742	22.8656	bccip	BRCA2 and CDKN1A interacting protein [Source:ZFIN;Acc:ZDB-GENE-050320-39]
ENSDARG00000004952	5.46967	5.70537	5.27217	6.04223	5.66618	5.87079	5.89759	5.7258	5.81166	5.64312	5.66789	6.12318	ambiguous	0.345694	5.62236	0.442669	0.271166	22.5115	5.79009	0	0.0796541	0	5.81146	0.442669	0.174073	22.5115	rsad2	radical S-adenosyl methionine domain containing 2 [Source:ZFIN;Acc:ZDB-GENE-050913-129]
ENSDARG00000004953	5.07407	4.79766	5.18567	4.79766	5.36316	4.79766	5.16226	4.79766	5.29243	4.79766	4.79766	4.79766	ambiguous	0.395835	4.96377	0	0.13655	0	5.03019	0	0.201325	0	4.92136	0	0.185569	0	mxb	myxovirus (influenza) resistance B [Source:ZFIN;Acc:ZDB-GENE-030721-6]
ENSDARG00000004954	6.57999	6.91776	7.22522	6.83128	7.04441	6.99162	7.37638	7.4576	6.88831	6.93755	7.74898	7.36434	15	0.984035	6.88856	0.651001	0.224784	14.4911	7.2175	0.572134	0.161406	18.6356	7.2348	0.960673	0.311314	16.7584	grna	granulin a [Source:ZFIN;Acc:ZDB-GENE-030131-8434]
ENSDARG00000004956	10.3389	10.4441	10.3372	10.3507	10.599	10.1645	10.5052	10.1687	10.213	10.2517	9.95507	10.3704	1	0.478258	10.3677	0	0.0376138	0	10.3593	0	0.152105	0	10.1975	0	0.140236	0	zmat2	zinc finger, matrin type 2 [Source:ZFIN;Acc:ZDB-GENE-030131-3197]
ENSDARG00000004958	8.78787	8.65056	8.86051	8.97547	8.53957	8.73559	8.9929	8.77593	8.90399	8.9784	8.65334	8.83182	15	0.988166	8.8186	0.332938	0.112037	20.1598	8.761	0.45513	0.157351	15.339	8.84189	0.29037	0.110501	5.02134	uvssa	UV-stimulated scaffold protein A [Source:ZFIN;Acc:ZDB-GENE-091204-111]
ENSDARG00000004964	9.10291	9.35327	8.57543	9.1073	9.43746	9.57109	8.94913	9.12657	8.62574	8.736	8.53969	8.77505	5	0.68297	9.03473	0.614134	0.255119	5.28035	9.27106	0.614134	0.212498	5.28035	8.66912	0	0.0808294	0	cyp4t8	cytochrome P450, family 4, subfamily T, polypeptide 8 [Source:ZFIN;Acc:ZDB-GENE-031219-3]
ENSDARG00000004975	4.79766	5.56076	5.40844	5.40506	5.05186	5.49544	5.5212	5.0819	5.36806	5.31209	5.54279	5.20111	ambiguous	0.481295	5.29298	0.61047	0.242578	13.1473	5.2876	0.61047	0.161359	13.1473	5.35601	0	0.119569	0	olfcg9	olfactory receptor C family, g9 [Source:ZFIN;Acc:ZDB-GENE-081029-6]
ENSDARG00000004979	7.68277	7.34308	7.38697	7.56706	7.71673	7.55444	7.26852	7.72979	7.51109	7.43175	7.69626	7.66443	14	0.710519	7.49497	0.422199	0.118933	1.11844	7.56737	0.422199	0.151907	1.11844	7.57588	0.297374	0.0907921	18.4324	elovl5	ELOVL family member 5, elongation of long chain fatty acids (yeast) [Source:ZFIN;Acc:ZDB-GENE-040407-2]
ENSDARG00000004988	10.5635	10.6431	10.7514	10.9162	10.544	10.5438	10.6566	10.5652	10.7473	10.6733	11.0508	10.8757	7	0.587479	10.7186	0.341883	0.123816	17.9372	10.5774	0	0.0396977	0	10.8368	0.341883	0.13285	17.9372	ppp3ca	protein phosphatase 3, catalytic subunit, alpha isozyme [Source:ZFIN;Acc:ZDB-GENE-091113-24]
ENSDARG00000005001	7.05252	6.55535	7.16317	7.08736	6.91988	7.06832	7.48373	7.49359	7.16833	7.02336	7.08992	6.92487	5	0.464985	6.9646	0.585522	0.194732	18.6555	7.24138	0.585522	0.192455	18.6555	7.05162	0	0.0840218	0	grem2	gremlin 2, cysteine knot superfamily [Source:ZFIN;Acc:ZDB-GENE-030911-9]
ENSDARG00000005002	8.25269	8.54408	8.70412	8.86488	8.19791	8.51671	8.62153	8.335	8.51659	8.51303	8.70035	8.59803	6	0.309379	8.59144	0.553806	0.206484	17.3599	8.41779	0.460949	0.145593	13.4522	8.582	0	0.0659924	0	brf1b	BRF1 homolog, subunit of RNA polymerase III transcription initiation factor IIIBb [Source:ZFIN;Acc:ZDB-GENE-030131-6248]
ENSDARG00000005004	7.73312	7.70692	7.45691	8.02674	7.82706	7.59835	7.63712	7.73726	7.81417	7.72106	7.60608	8.06817	11	0.453545	7.73092	0.350232	0.198318	23.6613	7.69995	0.350232	0.0798975	23.6613	7.80237	0.350232	0.16359	23.6613	slc5a12	solute carrier family 5 (sodium/glucose cotransporter), member 12 [Source:ZFIN;Acc:ZDB-GENE-040426-1343]
ENSDARG00000005010	6.31678	6.03163	6.30852	6.62688	6.48201	6.41661	6.39074	6.26653	6.43131	6.4744	6.1102	6.29694	15	0.441458	6.32095	0.595307	0.206739	21.053	6.38897	0.175653	0.0738857	6.9129	6.32821	0.366888	0.122862	4.92852	NA	NA
ENSDARG00000005015	9.96437	10.1993	10.0795	10.198	9.99322	9.99652	10.1284	9.96787	10.032	10.1577	9.90312	10.2969	1	0.492545	10.1103	0	0.079731	0	10.0215	0	0.0566275	0	10.0974	0	0.136456	0	TSPY2	testis specific protein, Y-linked 2 [Source:HGNC Symbol;Acc:HGNC:23924]
ENSDARG00000005023	10.9899	10.6461	10.353	10.0909	10.9729	10.7016	10.4099	10.4049	10.7136	10.651	10.129	10.2588	11	0.695877	10.52	0.725164	0.312577	5.32556	10.6223	0.725164	0.204667	5.32556	10.4381	0.725164	0.198694	5.32556	fkbp9	FK506 binding protein 9 [Source:ZFIN;Acc:ZDB-GENE-040801-23]
ENSDARG00000005026	10.7242	10.6255	10.8584	10.7758	10.7768	10.9922	11.0435	11.0385	10.964	11.0841	11.0411	11.169	ambiguous	0.295821	10.746	0.184896	0.0804289	17.0334	10.9627	0.184896	0.0890077	17.0334	11.0646	0.184896	0.0711116	17.0334	tshz1	teashirt family zinc finger 1 [Source:ZFIN;Acc:ZDB-GENE-030820-3]
ENSDARG00000005033	7.94874	8.15491	8.05659	7.85421	7.89782	8.00206	7.63712	7.87883	7.7254	7.79963	7.72287	7.71123	6	0.488951	8.00361	0.319464	0.104155	10.3154	7.85396	0.288359	0.123311	4.68665	7.73978	0	0.0309638	0	trip4	thyroid hormone receptor interactor 4 [Source:ZFIN;Acc:ZDB-GENE-040724-92]
ENSDARG00000005034	7.88683	7.70692	7.75475	7.952	7.99027	7.87802	7.9009	8.22875	7.73302	7.84017	7.82451	7.91103	5	0.601831	7.82513	0.317813	0.085097	22.3592	7.99948	0.317813	0.12589	22.3592	7.82718	0	0.0614548	0	ispd	isoprenoid synthase domain containing [Source:ZFIN;Acc:ZDB-GENE-061110-16]
ENSDARG00000005039	12.3817	12.3425	11.7317	11.1342	12.3946	12.3452	11.6492	11.4212	12.6364	12.67	12.2829	11.8701	11	0.491911	11.8975	1.13807	0.38184	6.94576	11.9526	1.13807	0.319427	6.94576	12.3648	1.13807	0.256701	6.94576	gstp1	glutathione S-transferase pi 1 [Source:ZFIN;Acc:ZDB-GENE-020806-4]
ENSDARG00000005049	7.89943	7.94869	7.63271	7.5115	8.10479	7.94703	7.97019	7.87208	7.87724	7.83445	8.05561	8.00118	15	0.49504	7.74808	0.51213	0.149034	6.90757	7.97352	0.154061	0.0814399	4.94075	7.94212	0.244158	0.0767288	17.8712	rab20	RAB20, member RAS oncogene family [Source:ZFIN;Acc:ZDB-GENE-030131-9143]
ENSDARG00000005050	6.22901	5.93517	6.12618	6.40078	6.24232	6.06152	6.18307	6.33445	6.368	6.09692	6.34304	6.36379	12	0.666456	6.17278	0.476829	0.160434	21.8303	6.20534	0.273168	0.0940295	21.5911	6.29294	0.273168	0.0899553	21.5911	wnt2ba	wingless-type MMTV integration site family, member 2Ba [Source:ZFIN;Acc:ZDB-GENE-030717-2]
ENSDARG00000005057	8.33339	7.76181	7.78871	8.65796	8.41626	7.64788	7.52728	8.43386	8.24328	7.70228	7.81837	8.06817	15	0.604648	8.13547	1.04869	0.320938	23.0861	8.00632	1.18661	0.300877	0.234594	7.95803	0.560738	0.188497	0.284552	dimt1l	DIM1 dimethyladenosine transferase 1-like (S. cerevisiae) [Source:ZFIN;Acc:ZDB-GENE-040801-75]
ENSDARG00000005058	10.1106	10.5715	10.1129	9.17396	9.96848	10.5898	10.2241	8.98842	9.84242	10.5246	9.94677	9.07739	11	0.695652	9.99224	1.48693	0.437868	9.31057	9.9427	1.48693	0.486565	9.31057	9.84778	1.48693	0.476139	9.31057	ncapd2	non-SMC condensin I complex, subunit D2 [Source:ZFIN;Acc:ZDB-GENE-050506-59]
ENSDARG00000005078	9.79329	10.0616	9.90615	9.72316	9.89818	10.0961	10.1991	9.56925	9.79846	9.9928	10.0066	9.93312	5	0.358871	9.87105	0.479588	0.118842	10.7039	9.94067	0.479588	0.208775	10.7039	9.93274	0	0.0705727	0	eif4e3	eukaryotic translation initiation factor 4E family member 3 [Source:ZFIN;Acc:ZDB-GENE-040912-156]
ENSDARG00000005085	9.9465	9.84649	9.81824	9.83813	10.4684	10.2635	10.5272	10.4857	10.0636	10.1956	10.2575	10.484	9	0.543503	9.86234	0	0.045063	0	10.4362	0.284835	0.0887426	19.2438	10.2502	0.284835	0.147794	19.2438	ggctb	gamma-glutamyl cyclotransferase b [Source:ZFIN;Acc:ZDB-GENE-040426-1939]
ENSDARG00000005092	6.67724	6.62954	6.75729	6.56172	6.66801	6.79726	7.14184	6.6918	6.47169	6.62521	6.58373	6.31966	10	0.448385	6.65645	0	0.0678906	0	6.82473	0.485425	0.172829	14.1635	6.50008	0.325442	0.103736	10.3425	cep89	centrosomal protein 89 [Source:ZFIN;Acc:ZDB-GENE-040426-1210]
ENSDARG00000005095	8.03107	7.82201	7.76161	7.4952	7.76425	7.70907	7.4311	7.6607	8.14477	7.72726	8.00803	7.44106	ambiguous	0.238337	7.77747	0	0.183342	0	7.64128	0	0.11185	0	7.83028	0	0.235926	0	glcea	glucuronyl C5-epimerase a [Source:ZFIN;Acc:ZDB-GENE-040630-9]
ENSDARG00000005098	8.38771	8.83512	8.63938	7.75588	8.22764	8.78933	8.66682	7.5373	8.11615	8.60909	8.18469	7.42228	11	0.63357	8.40452	1.1997	0.342055	9.81205	8.30527	1.1997	0.384716	9.81205	8.08305	1.1997	0.387377	9.81205	NA	NA
ENSDARG00000005104	10.2063	9.98424	10.2135	10.0922	10.3071	10.116	10.2843	10.1005	10.3472	10.3067	10.2259	10.1531	1	0.454477	10.1241	0	0.0780083	0	10.202	0	0.0715915	0	10.2582	0	0.0668412	0	limk2	LIM domain kinase 2 [Source:ZFIN;Acc:ZDB-GENE-040718-398]
ENSDARG00000005108	9.99367	10.0068	9.83593	9.81586	10.0343	9.99652	10.1512	10.1189	10.068	10.1509	10.2564	10.1669	15	0.998067	9.91306	0.247647	0.0660118	6.36234	10.0752	0.169257	0.0535332	18.0884	10.1606	0.189072	0.0653432	15.3235	oclna	occludin a [Source:ZFIN;Acc:ZDB-GENE-040426-2685]
ENSDARG00000005112	12.29	11.9255	11.5992	12.2853	12.4803	11.9575	11.6992	12.3866	12.1841	11.9564	11.9311	12.3435	14	0.842755	12.025	0.835016	0.224278	1.12053	12.1309	0.835016	0.260081	1.12053	12.1038	0.462407	0.145736	23.2116	cdh17	cadherin 17, LI cadherin (liver-intestine) [Source:ZFIN;Acc:ZDB-GENE-030910-3]
ENSDARG00000005115	10.4551	10.2035	10.0916	9.95045	10.4053	10.2523	10.1249	10.0776	9.94438	10.1361	9.72528	9.71725	11	0.54888	10.1752	0.402958	0.177688	5.96361	10.215	0.402958	0.115464	5.96361	9.88075	0.402958	0.149282	5.96361	calub	calumenin b [Source:ZFIN;Acc:ZDB-GENE-040426-1251]
ENSDARG00000005121	7.97276	8.07107	8.01153	8.19543	8.03431	8.08077	7.90635	8.19687	8.24856	8.12358	8.25413	8.40064	ambiguous	0.221039	8.0627	0.174739	0.0782674	21.6119	8.05458	0.174739	0.100386	21.6119	8.25673	0.174739	0.0963029	21.6119	mfn1b	mitofusin 1b [Source:ZFIN;Acc:ZDB-GENE-040426-1553]
ENSDARG00000005122	11.4212	11.3808	10.8979	11.0739	11.4056	11.1479	10.7152	11.0838	10.968	10.8714	10.2406	10.4993	15	0.675061	11.1934	0.606673	0.176157	5.02594	11.0881	0.693354	0.233593	3.35375	10.6449	0.817023	0.2428	4.80627	atp2a2b	ATPase, Ca++ transporting, cardiac muscle, slow twitch 2b [Source:ZFIN;Acc:ZDB-GENE-030131-867]
ENSDARG00000005126	8.3788	8.45277	8.65402	8.28217	8.15433	8.51671	8.40545	8.41094	8.40312	8.40621	8.69373	8.14908	11	0.485391	8.44194	0.325241	0.130999	12.7902	8.37186	0.325241	0.122281	12.7902	8.41303	0.325241	0.189282	12.7902	large	like-glycosyltransferase [Source:ZFIN;Acc:ZDB-GENE-061204-1]
ENSDARG00000005128	8.47388	8.25047	7.72698	7.58253	8.63423	8.09094	7.52012	7.78845	8.3104	8.07128	7.87859	8.04418	15	0.844588	8.00847	1.00199	0.308131	5.78703	8.00844	1.15445	0.397863	4.01267	8.07611	0.432654	0.151263	3.2394	rnaseh2b	ribonuclease H2, subunit B [Source:ZFIN;Acc:ZDB-GENE-040426-1090]
ENSDARG00000005134	9.52873	9.76386	10.0033	9.42184	9.65782	9.57289	9.64105	9.43779	9.13122	9.56558	9.69751	9.17648	7	0.741796	9.67943	0.635991	0.205076	12.661	9.57739	0	0.0746504	0	9.3927	0.635991	0.197665	12.661	psmd11b	proteasome (prosome, macropain) 216S subunit, non-ATPase, 11b [Source:ZFIN;Acc:ZDB-GENE-030131-984]
ENSDARG00000005139	10.0124	9.71777	9.68432	9.48171	10.1815	9.93495	9.8229	9.81307	10.1002	9.89186	9.9647	9.97299	5	0.532666	9.72405	0.387172	0.186301	4.83547	9.9381	0.387172	0.132664	4.83547	9.98244	0	0.0728586	0	hhatlb	hedgehog acyltransferase-like, b [Source:ZFIN;Acc:ZDB-GENE-050506-130]
ENSDARG00000005141	9.53473	9.75247	9.815	9.87553	9.32101	9.56206	9.2605	9.4219	9.4416	9.46506	9.32282	9.56066	1	0.317536	9.74443	0	0.114758	0	9.39137	0	0.105824	0	9.44754	0	0.0820495	0	camkvb	CaM kinase-like vesicle-associated b [Source:ZFIN;Acc:ZDB-GENE-040426-1140]
ENSDARG00000005150	8.2817	8.08336	8.19385	8.21517	8.06764	8.17933	8.15516	8.11957	8.19488	8.28656	8.45987	7.90436	4	0.553834	8.19352	0	0.0681874	0	8.13042	0	0.0385167	0	8.21142	0.465071	0.188022	11.3157	tbx20	T-box 20 [Source:ZFIN;Acc:ZDB-GENE-000427-7]
ENSDARG00000005154	7.40821	7.17708	7.38697	8.00416	7.58367	7.12051	7.47633	7.5713	7.50214	7.07428	7.45474	7.8218	13	0.418588	7.4941	0.788047	0.303302	21.1664	7.43795	0.463395	0.150669	21.8929	7.46324	0.788047	0.254944	21.1664	aspa	aspartoacylase [Source:ZFIN;Acc:ZDB-GENE-080204-11]
ENSDARG00000005159	7.93045	8.14909	8.39521	7.99846	7.71067	7.8422	7.98056	7.8653	7.90439	7.77592	8.0608	8.16027	15	0.985033	8.1183	0.48856	0.165544	13.8029	7.84968	0.270871	0.0932023	15.3261	7.97534	0.414962	0.132248	19.5238	CYTH3 (1 of 3)	cytohesin 3 [Source:HGNC Symbol;Acc:HGNC:9504]
ENSDARG00000005161	10.3794	10.2965	9.88002	10.1632	10.4453	10.1392	9.97028	9.99724	10.0305	10.152	10.0039	10.3194	5	0.724851	10.1798	0.506257	0.166608	4.05185	10.138	0.506257	0.172025	4.05185	10.1265	0	0.111836	0	gpib	glucose phosphate isomerase b [Source:ZFIN;Acc:ZDB-GENE-020513-3]
ENSDARG00000005162	13.9272	13.9953	13.699	13.9585	14.1451	13.9683	14.0683	13.9249	14.031	14.0773	13.6531	14.3538	ambiguous	0.223544	13.895	0	0.0991849	0	14.0267	0	0.0766852	0	14.0288	0	0.237461	0	tpm3	tropomyosin 3 [Source:ZFIN;Acc:ZDB-GENE-030826-16]
ENSDARG00000005163	7.87411	7.39419	8.01724	7.84786	7.80454	7.80544	7.94395	7.93168	7.6549	7.57016	7.66913	7.80038	ambiguous	0.229832	7.78335	0.28759	0.203656	19.6587	7.8714	0.28759	0.0483763	19.6587	7.67364	0.28759	0.0803853	19.6587	efr3a	EFR3 homolog A (S. cerevisiae) [Source:ZFIN;Acc:ZDB-GENE-040426-1681]
ENSDARG00000005172	9.24147	8.97915	8.77277	9.15123	9.25905	9.135	9.01305	9.40815	9.31491	9.17232	9.15021	9.16825	5	0.313821	9.03616	0.421022	0.158701	0.871914	9.20381	0.421022	0.137294	0.871914	9.20142	0	0.0582954	0	dynll2b	dynein, light chain, LC8-type 2b [Source:ZFIN;Acc:ZDB-GENE-050320-132]
ENSDARG00000005173	6.85163	6.98753	7.30375	7.08736	6.75764	7.00286	7.1513	7.22991	7.02301	7.16129	7.11072	7.28303	5	0.615447	7.05757	0.453374	0.158493	16.4088	7.03543	0.453374	0.158523	16.4088	7.14451	0	0.0905792	0	pax7a	paired box gene 7a [Source:ZFIN;Acc:ZDB-GENE-990415-201]
ENSDARG00000005176	7.69007	7.28998	7.30375	7.41938	7.69848	7.57657	7.76322	7.59626	7.93102	7.84017	7.76825	7.93738	7	0.417222	7.4258	0.297008	0.144512	1.50495	7.65863	0	0.065152	0	7.8692	0.297008	0.0579204	1.50495	zgc:101040	zgc:101040 [Source:ZFIN;Acc:ZDB-GENE-040801-107]
ENSDARG00000005179	9.05915	9.03357	9.17612	9.24959	9.15751	9.11536	8.97504	8.96978	9.3199	9.26761	9.2459	9.62616	13	0.304612	9.12961	0.288083	0.0754207	20.7149	9.05442	0.233422	0.0654143	5.57228	9.36489	0.288083	0.138041	20.7149	C17H14orf159	chromosome 14 open reading frame 159 [Source:HGNC Symbol;Acc:HGNC:20498]
ENSDARG00000005185	10.8718	10.6224	10.7616	10.7101	11.0115	10.9739	11.0761	10.9847	10.8873	10.9148	10.9178	10.6854	ambiguous	0.294013	10.7415	0	0.0867367	0	11.0116	0	0.0357427	0	10.8513	0.231425	0.0777133	9.50499	cpn1	carboxypeptidase N, polypeptide 1 [Source:ZFIN;Acc:ZDB-GENE-030131-9116]
ENSDARG00000005186	9.6086	9.53711	9.58885	9.53725	9.39721	9.2875	9.30199	9.56306	9.59553	9.45406	9.70573	9.62215	10	0.411888	9.56795	0	0.0248569	0	9.38744	0.291545	0.0978988	22.2709	9.59437	0.200995	0.0862929	18.7833	sp4	sp4 transcription factor [Source:ZFIN;Acc:ZDB-GENE-031202-3]
ENSDARG00000005191	13.9538	13.8313	13.7852	13.5447	14.0098	13.7547	13.6737	13.6435	13.925	13.9794	14.186	14.1065	14	0.36914	13.7788	0.321275	0.138659	5.54981	13.7704	0.321275	0.131659	5.54981	14.0492	0.290352	0.0907732	16.7297	ahcy	S-adenosylhomocysteine hydrolase [Source:ZFIN;Acc:ZDB-GENE-031219-6]
ENSDARG00000005210	8.91003	8.79117	8.61713	8.52246	9.04349	8.64928	8.62809	8.60507	9.04641	9.07983	9.03205	8.91625	5	0.465455	8.7102	0.387171	0.134559	4.58908	8.73148	0.387171	0.161334	4.58908	9.01863	0	0.0558686	0	coro2a	coronin, actin binding protein, 2A [Source:ZFIN;Acc:ZDB-GENE-030131-2258]
ENSDARG00000005216	8.25269	8.18369	8.1216	8.1551	8.4236	8.3538	8.48359	8.34472	8.26947	8.24432	7.99724	8.35279	4	0.323479	8.17827	0	0.0457013	0	8.40143	0	0.0485389	0	8.21596	0.293049	0.119589	1.55175	zgc:158328	zgc:158328 [Source:ZFIN;Acc:ZDB-GENE-070112-1202]
ENSDARG00000005218	6.76744	7.05378	6.90709	6.68876	6.96272	7.07892	6.78421	6.65877	6.73791	6.80946	6.92257	6.61608	15	0.495895	6.85426	0.390822	0.127747	10.3957	6.87116	0.456503	0.144986	7.46532	6.7715	0.267391	0.105945	11.9118	wrnip1	Werner helicase interacting protein 1 [Source:ZFIN;Acc:ZDB-GENE-040426-2415]
ENSDARG00000005220	9.22919	8.89518	8.43822	8.70389	9.40092	8.96982	8.58491	8.89272	9.20592	9.12219	8.82975	8.85254	15	0.564023	8.81662	0.813774	0.275299	3.90633	8.96209	0.819642	0.286768	3.35983	9.0026	0.462832	0.131272	5.3756	pdcd6	programmed cell death 6 [Source:ZFIN;Acc:ZDB-GENE-040426-1307]
ENSDARG00000005221	9.92537	9.85893	9.28801	9.65488	9.90341	9.6769	9.40076	9.51468	9.88508	9.77303	9.30126	9.81351	11	0.609032	9.6818	0.584786	0.208416	3.71348	9.62394	0.584786	0.176996	3.71348	9.69322	0.584786	0.187811	3.71348	desmb	desmin b [Source:ZFIN;Acc:ZDB-GENE-061027-102]
ENSDARG00000005230	11.63	11.5074	11.319	11.4388	11.7111	11.431	11.3309	11.4528	11.4175	11.4889	11.0674	11.3107	11	0.574644	11.4738	0.355112	0.107726	3.81297	11.4815	0.355112	0.135156	3.81297	11.3212	0.355112	0.141453	3.81297	ssr2	signal sequence receptor, beta [Source:ZFIN;Acc:ZDB-GENE-010413-1]
ENSDARG00000005232	8.97921	8.85661	9.00435	8.9983	8.61835	8.49401	8.605	8.335	8.27465	8.37918	8.29422	8.83182	4	0.312195	8.95962	0	0.0501582	0	8.51309	0	0.0956179	0	8.44497	0.453063	0.206735	20.835	ccdc85ca	coiled-coil domain containing 85C, a [Source:ZFIN;Acc:ZDB-GENE-060825-198]
ENSDARG00000005236	11.8958	11.8638	11.9643	12.056	11.842	11.9053	11.7487	11.8651	11.9472	11.7898	11.5582	11.8251	8	0.528394	11.945	0.20402	0.0672536	19.6916	11.8403	0	0.0537574	0	11.7801	0.390601	0.13207	2.65495	srcap	Snf2-related CREBBP activator protein [Source:ZFIN;Acc:ZDB-GENE-041008-127]
ENSDARG00000005246	7.1316	6.94612	7.16317	6.93485	7.16725	7.19029	6.98059	7.03285	6.94387	6.95954	6.86164	7.22962	1	0.319764	7.04394	0	0.0792862	0	7.09275	0	0.072237	0	6.99867	0	0.131484	0	asb3	ankyrin repeat and SOCS box-containing 3 [Source:ZFIN;Acc:ZDB-GENE-030131-6142]
ENSDARG00000005251	9.48604	9.14823	9.04094	8.96682	9.51643	9.135	8.91741	9.18155	9.69865	9.70818	9.69255	9.17648	14	0.579464	9.16051	0.526397	0.18753	3.49061	9.1876	0.526397	0.211008	3.49061	9.56896	0.531735	0.167789	8.95617	rpe	ribulose-5-phosphate-3-epimerase [Source:ZFIN;Acc:ZDB-GENE-030131-6837]
ENSDARG00000005254	10.0891	9.92633	9.7888	9.74521	10.1143	9.75501	9.67142	9.7527	9.60168	9.77597	9.78237	9.3514	14	0.673169	9.88735	0.382714	0.121408	3.92432	9.82336	0.382714	0.160516	3.92432	9.62786	0.461423	0.142688	10.5369	kdelr2a	KDEL (Lys-Asp-Glu-Leu) endoplasmic reticulum protein retention receptor 2a [Source:ZFIN;Acc:ZDB-GENE-030826-32]
ENSDARG00000005257	5.34798	5.50531	5.18567	5.40506	5.59244	5.32731	5.74762	5.36342	5.29243	5.47554	5.38916	5.73059	ambiguous	0.492472	5.36101	0	0.109467	0	5.5077	0	0.148167	0	5.47193	0	0.15566	0	NA	NA
ENSDARG00000005271	6.66156	6.43472	6.24366	5.835	6.61374	6.34268	6.24366	6.26653	6.30099	6.05078	6.03674	6.4869	ambiguous	0.190447	6.29373	0.73096	0.275429	6.67534	6.36665	0.377834	0.133544	3.77521	6.21886	0.50993	0.160015	23.0808	zc3h12a	zinc finger CCCH-type containing 12A [Source:ZFIN;Acc:ZDB-GENE-110411-6]
ENSDARG00000005273	8.03107	8.09554	7.95309	7.70047	8.3329	7.9244	7.5695	7.74469	7.89765	7.78188	7.81837	7.43171	13	0.817714	7.94504	0.380832	0.132248	8.20563	7.89287	0.784269	0.27323	3.88313	7.7324	0.380832	0.153615	8.20563	ergic1	endoplasmic reticulum-golgi intermediate compartment (ERGIC) 1 [Source:ZFIN;Acc:ZDB-GENE-050913-75]
ENSDARG00000005274	6.89174	7.11685	6.61997	6.06854	6.43467	6.72993	6.31959	5.94131	6.62082	6.73378	6.77119	6.17574	14	0.399614	6.67428	0.938615	0.338924	8.20719	6.35638	0.938615	0.267684	8.20719	6.57538	0.57795	0.191199	10.0054	rad52	RAD52 homolog (S. cerevisiae) [Source:ZFIN;Acc:ZDB-GENE-050731-10]
ENSDARG00000005284	6.95594	7.02768	7.45691	6.94723	6.99396	7.16083	7.08365	7.15226	6.98404	7.22525	7.45474	6.89715	7	0.677056	7.09694	0.527031	0.188865	13.4797	7.09767	0	0.0569971	0	7.14029	0.527031	0.197028	13.4797	fbxl15	F-box and leucine-rich repeat protein 15 [Source:ZFIN;Acc:ZDB-GENE-040426-2440]
ENSDARG00000005314	5.94193	5.56076	5.65521	5.60791	5.76519	5.74097	5.77975	5.63975	5.91756	5.89792	6.0863	5.8088	ambiguous	0.314544	5.69145	0	0.137349	0	5.73141	0	0.0477827	0	5.92764	0	0.0974207	0	CALHM1 (1 of 2)	calcium homeostasis modulator 1 [Source:HGNC Symbol;Acc:HGNC:23494]
ENSDARG00000005315	10.6116	10.6725	10.3817	10.5575	10.6395	10.3614	10.2177	10.438	10.5031	10.3733	10.4586	10.422	6	0.56595	10.5558	0.257034	0.0986988	4.77266	10.4141	0.428704	0.147352	2.31371	10.4393	0	0.0449393	0	celf1	cugbp, Elav-like family member 1 [Source:ZFIN;Acc:ZDB-GENE-000501-1]
ENSDARG00000005318	10.2591	10.2873	10.447	10.1416	10.3546	10.4521	10.582	10.301	10.3337	10.4136	10.3475	10.0863	14	0.451941	10.2838	0.255205	0.106504	12.6295	10.4224	0.255205	0.0985842	12.6295	10.2953	0.327537	0.109748	9.16075	stam2	signal transducing adaptor molecule (SH3 domain and ITAM motif) 2 [Source:ZFIN;Acc:ZDB-GENE-041114-64]
ENSDARG00000005320	7.63052	7.67456	7.81529	7.64275	7.78166	7.84823	8.4432	7.75943	7.71004	7.85719	7.77461	7.55726	3	0.302086	7.69078	0	0.0654329	0	7.95813	0.667472	0.25882	14.4903	7.72478	0	0.102583	0	nipsnap1	nipsnap1 [Source:ZFIN;Acc:ZDB-GENE-991008-17]
ENSDARG00000005327	5.34798	5.30053	5.46576	5.69091	5.59244	6.03645	5.64286	5.84007	5.69107	5.37206	5.2571	5.20111	ambiguous	0.236641	5.45129	0	0.139174	0	5.77796	0	0.157258	0	5.38034	0	0.176991	0	ftr66	finTRIM family, member 66 [Source:ZFIN;Acc:ZDB-GENE-070912-661]
ENSDARG00000005332	5.94193	6.32376	6.0217	6.32146	5.59244	5.8083	5.77975	5.87507	5.08425	5.0559	5.06367	5.08341	ambiguous	0.512887	6.15221	0	0.13002	0	5.76389	0	0.0958322	0	5.07181	0	0.00981434	0	lipi	lipase, member I [Source:ZFIN;Acc:ZDB-GENE-091118-47]
ENSDARG00000005333	11.6831	11.6176	11.5243	11.4399	11.7428	11.6136	11.5165	11.6035	11.9609	11.7734	11.7288	11.7001	11	0.451002	11.5662	0.223375	0.0839659	4.52812	11.6191	0.223375	0.0789525	4.52812	11.7908	0.223375	0.0927758	4.52812	tln1	talin 1 [Source:ZFIN;Acc:ZDB-GENE-031002-48]
ENSDARG00000005335	6.35822	6.43472	6.15073	7.20398	6.18355	6.10989	6.35572	7.14079	5.98201	6.07411	5.80854	6.52524	11	0.356769	6.53691	0.753648	0.394753	21.3532	6.44749	0.753648	0.395079	21.3532	6.09748	0.753648	0.258749	21.3532	slc22a4	solute carrier family 22 (organic cation/ergothioneine transporter), member 4 [Source:ZFIN;Acc:ZDB-GENE-040426-1517]
ENSDARG00000005343	8.47388	8.35016	8.41688	8.43703	7.94993	7.93009	7.77523	7.97005	7.85653	7.80549	8.13151	7.90436	ambiguous	0.257942	8.41949	0.132076	0.0426519	1.08695	7.90633	0.132076	0.0659199	1.08695	7.92447	0.292211	0.116293	16.3185	ccdc85al	coiled-coil domain containing 85A, like [Source:ZFIN;Acc:ZDB-GENE-040912-92]
ENSDARG00000005350	10.2076	10.325	10.5084	10.1288	10.2932	10.3738	10.5803	10.2772	10.3349	10.407	10.3899	10.2262	ambiguous	0.292899	10.2924	0.328418	0.133713	13.2354	10.3812	0.328418	0.108387	13.2354	10.3395	0.188986	0.0616436	10.1277	dip2ba	DIP2 disco-interacting protein 2 homolog Ba (Drosophila) [Source:ZFIN;Acc:ZDB-GENE-040426-2305]
ENSDARG00000005355	9.01974	8.81697	8.58692	8.6326	8.65928	8.77059	8.64112	8.78663	8.96266	8.94993	8.6703	8.89643	7	0.650118	8.76406	0.381595	0.153621	4.21068	8.71441	0	0.0503822	0	8.86983	0.381595	0.0974962	4.21068	larp6	La ribonucleoprotein domain family, member 6 [Source:ZFIN;Acc:ZDB-GENE-030131-6403]
ENSDARG00000005356	8.28647	8.18369	8.5831	8.4244	8.11393	8.44353	8.43573	8.57655	8.14477	8.32757	8.3877	8.19332	ambiguous	0.267344	8.36942	0.29801	0.139458	16.0358	8.39243	0.29801	0.154789	16.0358	8.26334	0.29801	0.0842677	16.0358	tyro3	TYRO3 protein tyrosine kinase [Source:ZFIN;Acc:ZDB-GENE-990714-13]
ENSDARG00000005359	11.9849	11.8935	11.7509	11.814	12.1906	12.0377	12.0396	11.9952	11.8391	11.8938	11.7191	11.9231	11	0.37818	11.8608	0.171145	0.0814319	3.69326	12.0658	0.171145	0.0689864	3.69326	11.8438	0.171145	0.0695725	3.69326	sucla2	succinate-CoA ligase, ADP-forming, beta subunit [Source:ZFIN;Acc:ZDB-GENE-040426-1963]
ENSDARG00000005364	6.76744	6.8133	7.02969	6.8841	6.70721	6.82322	6.66654	7.0576	7.03575	6.72072	6.77119	6.61608	1	0.376248	6.87363	0	0.0923784	0	6.81364	0	0.139791	0	6.78593	0	0.149181	0	grin3b	glutamate receptor, ionotropic, N-methyl-D-aspartate 3B [Source:ZFIN;Acc:ZDB-GENE-070912-354]
ENSDARG00000005368	10.5389	10.2541	10.3904	10.1607	10.5688	10.3572	10.4306	10.3723	10.5579	10.6112	10.3295	10.387	ambiguous	0.213872	10.336	0.246443	0.132074	5.67477	10.4322	0	0.0748632	0	10.4714	0.246443	0.0973971	5.67477	mcamb	melanoma cell adhesion molecule b [Source:ZFIN;Acc:ZDB-GENE-030219-213]
ENSDARG00000005371	7.1641	7.05378	7.30375	6.71858	7.52248	7.21912	7.4539	7.10577	7.1097	6.90386	7.18104	6.83984	1	0.44564	7.06005	0	0.19526	0	7.32532	0	0.142819	0	7.00861	0	0.11811	0	gprc6a	G protein-coupled receptor, family C, group 6, member A [Source:ZFIN;Acc:ZDB-GENE-041217-22]
ENSDARG00000005372	8.88516	8.86016	8.88551	8.88647	8.95287	8.95884	8.936	8.93498	9.06437	9.02133	9.11354	9.07739	4	0.436866	8.87932	0	0.00908012	0	8.94567	0	0.00827699	0	9.06916	0.0745674	0.0319172	18.2494	camk4	calcium/calmodulin-dependent protein kinase IV [Source:ZFIN;Acc:ZDB-GENE-050417-76]
ENSDARG00000005374	8.70141	8.78744	8.52451	8.53816	8.74072	8.71939	8.68266	8.41094	8.54253	8.80418	8.57258	8.44692	11	0.475088	8.63788	0.312552	0.092129	8.15848	8.63843	0.312552	0.109229	8.15848	8.59155	0.312552	0.126556	8.15848	tubgcp4	tubulin, gamma complex associated protein 4 [Source:ZFIN;Acc:ZDB-GENE-081022-124]
ENSDARG00000005377	6.35822	6.03163	5.84061	6.09418	6.58568	6.22189	6.4899	6.28963	6.12683	6.28269	6.51979	6.20108	8	0.509382	6.08116	0.521367	0.181132	2.54061	6.39677	0	0.126372	0	6.2826	0.401348	0.139771	14.2178	cldn10b	claudin 10b [Source:ZFIN;Acc:ZDB-GENE-050522-42]
ENSDARG00000005382	7.96679	8.14909	8.17868	7.952	8.11393	8.2399	8.25213	8.2129	8.19488	8.10005	8.18942	8.26239	15	0.99703	8.06164	0.289376	0.078642	12.1382	8.20472	0.140816	0.0471674	14.2628	8.18668	0.162435	0.0560361	21.1284	prdm9	PR domain containing 9 [Source:ZFIN;Acc:ZDB-GENE-040426-1319]
ENSDARG00000005392	5.07407	5.37735	5.27217	5.18351	5.4651	5.25699	5.24362	5.2884	5.43436	5.60479	5.49561	5.73059	ambiguous	0.293384	5.22678	0	0.104911	0	5.31353	0	0.0788867	0	5.56634	0	0.103681	0	slc5a5	solute carrier family 5 (sodium iodide symporter), member 5 [Source:ZFIN;Acc:ZDB-GENE-060503-585]
ENSDARG00000005394	9.12165	9.05539	9.40266	9.22804	8.97296	9.36225	9.36988	9.22145	9.3592	9.14519	9.14295	9.2511	15	0.499939	9.20193	0.329808	0.122416	17.1044	9.23164	0.42116	0.131563	13.6979	9.22461	0.240793	0.0762584	1.26042	dnmt3aa	DNA (cytosine-5-)-methyltransferase 3 alpha a [Source:ZFIN;Acc:ZDB-GENE-050314-5]
ENSDARG00000005397	10.366	10.339	10.2197	10.6734	10.0661	10.0231	10.1168	10.2646	10.2899	10.128	10.1664	10.5434	11	0.455855	10.3995	0.338429	0.162017	21.8315	10.1176	0.338429	0.0851651	21.8315	10.2819	0.338429	0.148961	21.8315	trim3b	tripartite motif-containing 3b [Source:ZFIN;Acc:ZDB-GENE-070112-1132]
ENSDARG00000005414	6.70803	6.64741	6.89417	6.43848	6.62753	6.50288	6.79663	6.87358	6.51074	6.44182	6.58373	6.54396	ambiguous	0.22122	6.67202	0	0.156966	0	6.70016	0.407452	0.127135	19.3654	6.52006	0	0.0489221	0	grapa	GRB2-related adaptor protein a [Source:ZFIN;Acc:ZDB-GENE-050522-347]
ENSDARG00000005416	9.8664	9.66611	9.95848	10.5038	9.98708	9.61015	9.94826	10.4503	10.3447	9.81803	10.1191	10.6396	14	0.387476	9.9987	0.839354	0.305061	20.8788	9.99896	0.839354	0.295269	20.8788	10.2304	0.85198	0.282108	22.0235	map3k5	mitogen-activated protein kinase kinase kinase 5 [Source:ZFIN;Acc:ZDB-GENE-030827-3]
ENSDARG00000005419	5.6171	5.74817	5.65521	5.40506	5.51029	5.38901	5.77975	5.48841	5.59923	5.37206	5.92953	5.49202	ambiguous	0.233463	5.60638	0	0.116325	0	5.54186	0	0.139176	0	5.59821	0	0.199491	0	il1b	interleukin 1, beta [Source:ZFIN;Acc:ZDB-GENE-040702-2]
ENSDARG00000005423	10.9343	10.6502	10.4953	10.8308	11.1244	10.5629	10.2822	10.715	10.5075	10.2664	10.4576	10.6136	15	0.99984	10.7277	0.474671	0.150364	1.50974	10.6711	0.855775	0.295942	2.31763	10.4613	0.350787	0.118419	21.5448	pgam1a	phosphoglycerate mutase 1a [Source:ZFIN;Acc:ZDB-GENE-030131-1827]
ENSDARG00000005425	9.42493	9.49672	9.64104	9.48776	9.27933	9.61714	9.69961	9.55268	9.58106	9.6158	9.42404	9.48323	15	0.688451	9.51261	0.216303	0.0759211	14.8418	9.53719	0.425193	0.140599	14.4186	9.52603	0.205502	0.0661335	5.67829	wdfy1	WD repeat and FYVE domain containing 1 [Source:ZFIN;Acc:ZDB-GENE-041024-4]
ENSDARG00000005448	7.93045	7.59018	7.68427	7.73536	7.9345	7.7024	7.42342	7.59626	7.71774	7.46954	7.5249	7.75652	13	0.725434	7.73506	0.308014	0.119836	0.030114	7.66414	0.521988	0.178406	3.7822	7.61718	0.308014	0.0989803	0.030114	mtfmt	mitochondrial methionyl-tRNA formyltransferase [Source:ZFIN;Acc:ZDB-GENE-060929-120]
ENSDARG00000005451	12.4183	12.3247	12.0936	12.3122	12.5547	12.3161	12.2249	12.2354	12.2443	12.2082	12.0423	12.1332	11	0.562035	12.2872	0.290957	0.110002	3.7406	12.3328	0.290957	0.118641	3.7406	12.157	0.290957	0.0693	3.7406	gdi2	GDP dissociation inhibitor 2 [Source:ZFIN;Acc:ZDB-GENE-030131-2485]
ENSDARG00000005453	9.82624	10.086	10.1962	10.1757	9.67781	10.1561	10.2111	10.2544	10.1289	10.2411	9.75093	10.1094	14	0.368047	10.071	0.461331	0.122728	15.7839	10.0749	0.461331	0.184296	15.7839	10.0576	0.400229	0.162276	4.28015	foxp2	forkhead box P2 [Source:ZFIN;Acc:ZDB-GENE-041203-2]
ENSDARG00000005454	9.96437	10.3185	10.6221	9.31236	9.72732	10.2965	10.6709	9.03994	9.74015	10.2527	10.3569	9.33924	11	0.713429	10.0544	1.29135	0.419051	11.3285	9.93366	1.29135	0.518014	11.3285	9.92225	1.29135	0.329	11.3285	tacc3	transforming, acidic coiled-coil containing protein 3 [Source:ZFIN;Acc:ZDB-GENE-050522-327]
ENSDARG00000005456	9.41629	9.36079	9.42623	9.42605	9.38229	9.30926	9.3796	9.36607	9.36645	9.42618	9.48649	9.58557	4	0.342539	9.40734	0	0.0224614	0	9.35931	0	0.0250722	0	9.46617	0.199538	0.0764136	18.5344	katnb1	katanin p80 (WD repeat containing) subunit B 1 [Source:ZFIN;Acc:ZDB-GENE-040426-1954]
ENSDARG00000005458	9.69679	9.94811	9.98034	9.93134	9.69752	9.82307	9.92059	9.8026	9.67161	9.86029	9.90312	9.89877	11	0.724192	9.88915	0.246047	0.0947594	15.0064	9.81094	0.246047	0.0771723	15.0064	9.83345	0.246047	0.0776318	15.0064	csnk1g2a	casein kinase 1, gamma 2a [Source:ZFIN;Acc:ZDB-GENE-030131-6445]
ENSDARG00000005462	10.0904	10.2978	9.98034	9.07278	9.68845	10.3655	9.94434	8.89602	9.8285	10.1611	9.91451	9.12069	11	0.58277	9.86034	1.24738	0.369605	9.23679	9.72359	1.24738	0.467486	9.23679	9.7562	1.24738	0.329025	9.23679	KIF4A	kinesin family member 4A [Source:HGNC Symbol;Acc:HGNC:13339]
ENSDARG00000005463	9.84887	9.67418	9.81175	9.8507	9.8664	9.67857	9.61497	9.88761	9.19509	9.39007	9.33984	9.22489	15	0.925066	9.79637	0.180382	0.0597194	21.7916	9.76189	0.326974	0.093626	0.350673	9.28748	0.219631	0.0677614	11.7485	slc30a1a	solute carrier family 30 (zinc transporter), member 1a [Source:ZFIN;Acc:ZDB-GENE-040426-1840]
ENSDARG00000005464	8.21808	8.08336	8.10026	7.75588	8.35612	8.2399	8.06083	8.01964	8.23267	8.46246	8.50603	8.14908	14	0.470515	8.0394	0.343028	0.154073	6.53176	8.16913	0.343028	0.11788	6.53176	8.33756	0.41585	0.122502	11.7399	dnase1l3	deoxyribonuclease I-like 3 [Source:ZFIN;Acc:ZDB-GENE-040426-2170]
ENSDARG00000005468	9.5207	9.29947	9.2012	9.38121	9.35771	9.42536	9.11906	9.37788	9.57482	9.28842	9.35038	9.21427	11	0.47982	9.35065	0.261201	0.111382	3.19451	9.32	0.261201	0.102553	3.19451	9.35697	0.261201	0.128015	3.19451	irf2bp1	interferon regulatory factor 2 binding protein 1 [Source:ZFIN;Acc:ZDB-GENE-050420-389]
ENSDARG00000005470	12.2238	12.3177	12.4793	12.4663	11.9295	12.2703	12.307	12.4997	12.2129	12.2622	12.4435	12.2412	11	0.384419	12.3718	0.31151	0.0871954	16.4974	12.2516	0.31151	0.191961	16.4974	12.2899	0.31151	0.0819985	16.4974	kif5aa	kinesin family member 5A, a [Source:ZFIN;Acc:ZDB-GENE-070912-141]
ENSDARG00000005476	10.0323	10.1277	10.1837	9.97506	9.74199	9.95162	10.1179	9.98186	10.0827	9.96726	10.2452	10.0747	ambiguous	0.167326	10.0797	0.214972	0.0722405	11.9845	9.94836	0.377168	0.128457	15.3065	10.0925	0.194733	0.0971561	17.2318	nav3	neuron navigator 3 [Source:ZFIN;Acc:ZDB-GENE-021205-1]
ENSDARG00000005479	11.868	11.7906	12.1085	12.0702	11.9517	12.1364	12.2292	12.1127	12.079	11.9358	12.2062	11.9616	ambiguous	0.201869	11.9593	0.368739	0.109178	18.286	12.1075	0.202313	0.0949519	15.02	12.0457	0.202313	0.0952285	15.02	tenm3	teneurin transmembrane protein 3 [Source:ZFIN;Acc:ZDB-GENE-990714-19]
ENSDARG00000005481	9.0508	9.12189	9.38745	8.85865	9.50271	9.75501	9.48059	9.32028	9.11695	9.18125	8.85665	9.27684	5	0.316045	9.1047	0.382784	0.185035	10.6172	9.51465	0.382784	0.152763	10.6172	9.10792	0	0.141224	0	nfkbiaa	nuclear factor of kappa light polypeptide gene enhancer in B-cells inhibitor, alpha a [Source:ZFIN;Acc:ZDB-GENE-040426-2227]
ENSDARG00000005482	10.9176	11.0655	11.1371	11.0454	10.6253	10.8638	10.8244	10.9916	10.9031	10.7915	11.0029	11.0203	11	0.30727	11.0414	0.206054	0.0752977	17.2001	10.8263	0.206054	0.125232	17.2001	10.9295	0.206054	0.0779486	17.2001	rapgef2	Rap guanine nucleotide exchange factor (GEF) 2 [Source:ZFIN;Acc:ZDB-GENE-030131-6959]
ENSDARG00000005485	10.9583	10.7432	10.5362	10.8606	11.0085	10.8907	11.049	10.8675	11.4672	11.272	10.7064	11.3572	7	0.562133	10.7746	0.600052	0.143208	2.35232	10.9539	0	0.0630545	0	11.2007	0.600052	0.241779	2.35232	ucmab	upper zone of growth plate and cartilage matrix associated b [Source:ZFIN;Acc:ZDB-GENE-040426-2368]
ENSDARG00000005500	8.14622	8.07723	7.98845	8.0155	8.32115	8.23534	8.33086	8.16425	8.07507	8.17852	8.10163	8.33812	1	0.401568	8.05685	0	0.055056	0	8.2629	0	0.0570985	0	8.17334	0	0.0931813	0	dgcr6	DiGeorge syndrome critical region gene 6 [Source:ZFIN;Acc:ZDB-GENE-040912-125]
ENSDARG00000005510	5.77689	5.70537	5.46576	5.9294	5.7335	5.70516	5.67934	5.48841	5.77336	5.97736	6.06182	5.77059	ambiguous	0.246181	5.71935	0.383399	0.157915	0.61622	5.6516	0	0.0825043	0	5.89578	0.354912	0.102144	12.6245	gdf6b	growth differentiation factor 6b [Source:ZFIN;Acc:ZDB-GENE-980526-442]
ENSDARG00000005513	13.6406	13.7139	13.5908	13.8786	13.7083	13.7009	13.762	13.8549	13.8004	13.9137	13.853	14.1568	ambiguous	0.275403	13.706	0.18822	0.101639	20.6178	13.7565	0.18822	0.0541685	20.6178	13.931	0.18822	0.127384	20.6178	naca	nascent polypeptide-associated complex alpha polypeptide [Source:ZFIN;Acc:ZDB-GENE-020423-4]
ENSDARG00000005518	7.17476	6.98753	7.00607	7.17317	7.77008	7.34607	7.50567	7.63688	7.07324	7.14244	7.16132	7.62419	ambiguous	0.264629	7.08538	0.321935	0.0646218	23.8181	7.56468	0.321935	0.145941	23.8181	7.2503	0.489734	0.203204	20.3093	slc5a9	solute carrier family 5 (sodium/glucose cotransporter), member 9 [Source:ZFIN;Acc:ZDB-GENE-080513-3]
ENSDARG00000005522	5.81242	5.74817	6.04884	5.835	5.59244	5.92926	5.60455	5.76562	5.69107	5.81101	5.6285	4.79766	ambiguous	0.648249	5.86111	0	0.106801	0	5.72297	0	0.11956	0	5.48206	1.01528	0.306119	8.76444	galr1	galanin receptor 1 [Source:ZFIN;Acc:ZDB-GENE-060503-290]
ENSDARG00000005525	8.76759	8.88824	8.90397	9.10468	9.20069	8.978	9.29584	8.98223	9.07622	9.26131	9.00827	9.12353	1	0.453272	8.91612	0	0.118305	0	9.11419	0	0.111614	0	9.11733	0	0.0886956	0	acy3.2	aspartoacylase (aminocyclase) 3, tandem duplicate 2 [Source:ZFIN;Acc:ZDB-GENE-040718-37]
ENSDARG00000005526	12.2864	12.4123	12.1675	12.1593	12.6202	12.5172	12.6353	12.5107	12.5934	12.5726	12.5989	13.0054	8	0.514801	12.2564	0.279509	0.0893517	7.32096	12.5709	0	0.0432164	0	12.6926	0.432798	0.159637	20.9512	igfn1.1	immunoglobulin-like and fibronectin type III domain containing 1, tandem duplicate 1 [Source:ZFIN;Acc:ZDB-GENE-050327-30]
ENSDARG00000005536	10.3019	10.2474	9.84072	10.0935	10.2113	10.187	9.88422	10.0862	10.0591	10.1257	9.43596	9.96352	11	0.572183	10.1209	0.49055	0.153941	4.09683	10.0922	0.49055	0.109725	4.09683	9.89608	0.49055	0.219147	4.09683	ubr7	ubiquitin protein ligase E3 component n-recognin 7 [Source:ZFIN;Acc:ZDB-GENE-030131-1535]
ENSDARG00000005540	9.78325	10.0814	9.7888	9.92095	9.92672	9.78013	9.60175	9.65325	9.85278	9.76564	9.82527	9.62616	ambiguous	0.233197	9.89361	0	0.105963	0	9.74046	0.348858	0.114299	4.42187	9.76746	0	0.0769713	0	xpo7	exportin 7 [Source:ZFIN;Acc:ZDB-GENE-060628-2]
ENSDARG00000005541	8.85346	8.80965	8.61339	8.56524	8.71109	8.56471	8.42067	8.4293	8.91724	8.71459	8.71677	8.86958	14	0.52905	8.71043	0.326219	0.0996165	5.37342	8.53144	0.326219	0.102906	5.37342	8.80454	0.253395	0.0707063	0.486053	wif1	wnt inhibitory factor 1 [Source:ZFIN;Acc:ZDB-GENE-990712-17]
ENSDARG00000005544	7.94267	7.79974	7.61001	7.88551	7.78742	7.80544	8.04613	7.62885	7.98915	7.74571	8.0608	7.99493	ambiguous	0.206696	7.80948	0	0.1125	0	7.81696	0	0.146407	0	7.94765	0	0.105747	0	btbd3a	BTB (POZ) domain containing 3a [Source:ZFIN;Acc:ZDB-GENE-090312-7]
ENSDARG00000005547	7.91192	7.90078	8.0786	7.82866	7.86016	7.94703	7.88441	8.04977	7.98281	7.93934	7.61323	7.74907	4	0.438259	7.92999	0	0.0879842	0	7.93534	0	0.0665758	0	7.82111	0.415684	0.125734	4.81607	rint1	RAD50 interactor 1 [Source:ZFIN;Acc:ZDB-GENE-041210-174]
ENSDARG00000005549	8.44857	8.91578	9.02978	8.96682	8.36378	8.74842	8.83205	8.59698	8.60539	8.64189	8.91469	8.8931	14	0.450741	8.84024	0.527136	0.186829	14.6357	8.63531	0.527136	0.157655	14.6357	8.76377	0.39847	0.106617	17.6055	ZNF710 (1 of 2)	zinc finger protein 710 [Source:HGNC Symbol;Acc:HGNC:25352]
ENSDARG00000005551	11.0711	10.9795	10.7361	10.77	10.8251	10.8674	10.6144	10.6218	10.7193	10.7161	10.4615	10.6465	14	0.326988	10.8892	0.355247	0.116977	5.65491	10.7322	0.355247	0.0880381	5.65491	10.6359	0.267004	0.0864624	4.00674	hnrnph1l	heterogeneous nuclear ribonucleoprotein H1, like [Source:ZFIN;Acc:ZDB-GENE-030131-275]
ENSDARG00000005559	8.13033	8.16072	8.19385	8.30535	7.90312	8.01281	7.86212	8.20757	8.02662	7.94994	8.12162	8.09177	ambiguous	0.27768	8.19756	0.165122	0.0614889	20.085	7.99641	0.165122	0.122712	20.085	8.04749	0.165122	0.0589909	20.085	pou4f1	POU domain, class 4, transcription factor 1 [Source:ZFIN;Acc:ZDB-GENE-000523-2]
ENSDARG00000005560	11.9356	11.9063	11.9389	11.8363	11.7329	11.7977	11.8009	11.8805	11.8066	11.7228	11.8816	11.6582	1	0.448956	11.9043	0	0.0351384	0	11.803	0	0.0512646	0	11.7673	0	0.0774986	0	ywhah	tyrosine 3-monooxygenase/tryptophan 5-monooxygenase activation protein, eta polypeptide [Source:ZFIN;Acc:ZDB-GENE-040426-2191]
ENSDARG00000005561	8.56694	8.70689	8.55215	8.47427	8.34842	8.15048	8.33086	8.20223	8.82182	8.74206	8.67367	8.38645	7	0.555242	8.57506	0.305191	0.081442	7.96786	8.258	0	0.0681362	0	8.656	0.305191	0.145199	7.96786	gfm2	G elongation factor, mitochondrial 2 [Source:ZFIN;Acc:ZDB-GENE-060201-3]
ENSDARG00000005565	7.88683	7.50033	7.02969	8.46608	7.98529	7.65481	7.11306	8.37821	7.07324	6.8809	6.91061	7.43171	5	0.377529	7.72073	1.20871	0.494359	0.0449367	7.78284	1.20871	0.419603	0.0449367	7.07411	0	0.200894	0	entpd8	ectonucleoside triphosphate diphosphohydrolase 8 [Source:ZFIN;Acc:ZDB-GENE-040724-142]
ENSDARG00000005567	10.0533	9.90763	9.63002	9.80943	9.92157	9.75343	9.64589	9.90891	10.032	9.91744	9.56274	9.89047	13	0.810156	9.8501	0.450661	0.145553	3.53221	9.80745	0.316506	0.0938366	1.03848	9.85066	0.450661	0.156324	3.53221	map2k6	mitogen-activated protein kinase kinase 6 [Source:ZFIN;Acc:ZDB-GENE-010202-3]
ENSDARG00000005574	7.91812	8.05868	7.74094	7.86052	6.38534	6.36161	6.35572	6.45927	6.60315	6.44182	6.71645	6.54396	ambiguous	0.296738	7.89457	0.265821	0.110397	6.21319	6.39049	0	0.0363075	0	6.57635	0	0.0952805	0	vsx2	visual system homeobox 2 [Source:ZFIN;Acc:ZDB-GENE-001222-1]
ENSDARG00000005576	11.2643	11.2886	11.3607	11.3548	11.1969	11.1521	11.3528	11.3264	11.1773	11.3015	11.0782	11.3746	ambiguous	0.232123	11.3171	0.174238	0.0332935	17.9089	11.2571	0.174238	0.0692427	17.9089	11.2329	0	0.102095	0	mphosph8	M-phase phosphoprotein 8 [Source:ZFIN;Acc:ZDB-GENE-050309-191]
ENSDARG00000005578	10.2336	10.2939	9.88312	9.91347	10.3792	10.3973	10.0121	9.99111	9.99355	9.99912	10.0052	9.90042	14	0.77131	10.081	0.532399	0.142424	6.17512	10.1949	0.532399	0.139918	6.17512	9.97458	0.0993844	0.0357694	9.4497	ugp2a	UDP-glucose pyrophosphorylase 2a [Source:ZFIN;Acc:ZDB-GENE-090311-46]
ENSDARG00000005586	6.39821	6.49656	6.61997	6.57834	6.07779	6.56766	6.39074	6.43938	6.9574	6.56712	6.41698	6.42697	14	0.317533	6.52327	0.268369	0.0760515	14.6686	6.36889	0.268369	0.163978	14.6686	6.59212	0.558302	0.198817	3.96927	zbtb20	zinc finger and BTB domain containing 20 [Source:ZFIN;Acc:ZDB-GENE-070112-1992]
ENSDARG00000005590	8.87257	9.29162	9.19372	8.75177	8.98289	9.22706	9.08617	8.5683	9.04339	9.27805	9.19535	8.96144	15	0.600946	9.02742	0.62816	0.18525	11.0499	8.9661	0.666807	0.216609	9.59401	9.11956	0.351188	0.109558	10.7092	mtf2	metal response element binding transcription factor 2 [Source:ZFIN;Acc:ZDB-GENE-060512-94]
ENSDARG00000005595	7.24711	7.14127	7.05289	7.37537	7.55001	7.66858	7.87331	7.43924	7.21345	7.43175	7.64146	7.46876	15	0.426247	7.20416	0.304179	0.112379	23.6454	7.63279	0.396382	0.152522	12.6433	7.43886	0.429605	0.146895	15.3295	adgb	androglobin [Source:ZFIN;Acc:ZDB-GENE-041001-205]
ENSDARG00000005600	8.1723	7.99502	7.92902	8.1551	7.8102	7.93009	7.92259	7.9055	8.03889	7.89063	8.08136	8.28808	15	0.963864	8.06286	0.291222	0.0834879	0.776969	7.8921	0.115043	0.0409118	14.1772	8.07474	0.399713	0.138908	20.5933	bmpr1ba	bone morphogenetic protein receptor, type 1ba [Source:ZFIN;Acc:ZDB-GENE-991208-8]
ENSDARG00000005606	9.12165	9.22996	8.94616	8.87108	9.04111	9.15437	8.71689	8.83208	8.92381	8.99116	8.77123	8.47399	11	0.384176	9.04221	0.454788	0.124815	7.09593	8.93611	0.454788	0.15108	7.09593	8.79005	0.454788	0.171573	7.09593	paxip1	PAX interacting (with transcription-activation domain) protein 1 [Source:ZFIN;Acc:ZDB-GENE-041010-214]
ENSDARG00000005612	8.6726	8.8637	8.82864	8.48647	8.94272	8.85304	8.75032	8.83895	8.46325	8.73296	8.49844	8.33812	13	0.565848	8.71285	0.397701	0.127054	9.92738	8.84626	0.19292	0.0666692	3.27938	8.50819	0.397701	0.139202	9.92738	aph1b	anterior pharynx defective 1B [Source:ZFIN;Acc:ZDB-GENE-031118-31]
ENSDARG00000005616	8.38326	8.22302	8.52849	8.66869	8.74364	8.56833	8.83771	8.55999	8.38888	8.68972	8.39591	8.50056	2	0.49239	8.45087	0.468732	0.15352	19.7967	8.67742	0	0.097513	0	8.49376	0	0.107414	0	bfb	complement component bfb [Source:ZFIN;Acc:ZDB-GENE-990415-34]
ENSDARG00000005619	6.9178	7.59018	7.71996	6.61091	7.09301	7.38868	7.7016	6.90152	7.06086	7.2948	7.29363	6.99171	12	0.313983	7.20971	1.26587	0.363529	11.6215	7.2712	0.577146	0.280501	12.1196	7.16025	0.577146	0.103545	12.1196	nek2	NIMA (never in mitosis gene a)-related kinase 2 [Source:ZFIN;Acc:ZDB-GENE-040426-752]
ENSDARG00000005620	10.3525	10.5098	10.3156	10.0533	10.4577	10.279	10.2739	10.4857	10.4081	10.4601	10.3316	10.3169	15	0.999072	10.3078	0.457963	0.155008	8.69183	10.3741	0.276579	0.0735707	23.7771	10.3792	0.162347	0.0499352	7.1267	ehd1a	EH-domain containing 1a [Source:ZFIN;Acc:ZDB-GENE-040426-2518]
ENSDARG00000005625	9.06746	9.09204	9.25487	9.28943	9.10618	9.19468	9.40457	9.168	9.35677	9.36875	9.15503	9.20357	15	0.986285	9.17595	0.272185	0.0769633	18.099	9.21836	0.299579	0.105962	14.6594	9.27103	0.260739	0.073516	5.62052	tmem57a	transmembrane protein 57a [Source:ZFIN;Acc:ZDB-GENE-040426-1097]
ENSDARG00000005626	6.15824	6.20071	7.77522	6.32146	6.41846	6.13326	6.45776	6.58996	6.1535	6.05078	6.3806	6.22584	2	0.561964	6.61391	1.62148	0.665057	15.2847	6.39986	0	0.153783	0	6.20268	0	0.11519	0	RHOU (1 of 2)	ras homolog family member U [Source:HGNC Symbol;Acc:HGNC:17794]
ENSDARG00000005627	5.84657	5.66016	5.73441	5.69091	6.00869	6.03645	5.86955	6.00324	5.84836	5.24375	5.38916	5.8454	ambiguous	0.430327	5.73301	0.125655	0.0654888	3.03732	5.97948	0.125655	0.0567644	3.03732	5.58167	0.756864	0.202393	23.4902	CABZ01068209.1	Uncharacterized protein [Source:UniProtKB/TrEMBL;Acc:F1QUY8]
ENSDARG00000005628	6.70803	6.76579	6.69812	6.56172	6.91988	6.95733	6.80893	7.15226	6.78492	7.05415	7.21962	6.29694	4	0.622646	6.68342	0	0.0697322	0	6.9596	0	0.120567	0	6.83891	0.873119	0.299127	10.9906	evx1	even-skipped homeobox 1 [Source:ZFIN;Acc:ZDB-GENE-980526-364]
ENSDARG00000005629	10.0337	9.87826	9.68077	9.56614	10.3111	9.96264	9.5951	9.62579	9.85278	9.93336	9.77926	9.7525	ambiguous	0.268861	9.78972	0.471164	0.162646	5.7658	9.87364	0.791239	0.259404	4.67974	9.82947	0	0.0632318	0	smyd2b	SET and MYND domain containing 2b [Source:ZFIN;Acc:ZDB-GENE-041001-201]
ENSDARG00000005640	6.64567	6.25158	6.0217	6.62688	6.66801	6.45187	6.63881	6.57214	6.5298	6.59651	6.32379	6.70065	2	0.43543	6.38646	0.728136	0.206727	0.931648	6.58271	0	0.0736826	0	6.53769	0	0.128115	0	adat3	adenosine deaminase, tRNA-specific 3 [Source:ZFIN;Acc:ZDB-GENE-030616-531]
ENSDARG00000005642	9.7424	9.75818	9.91071	9.77191	9.72289	9.70177	9.9677	9.85251	9.65986	9.84213	10.0868	9.56275	14	0.513144	9.7958	0.222331	0.0595571	16.4472	9.81122	0.222331	0.0935532	16.4472	9.78788	0.510215	0.185531	12.7866	fbxw5	F-box and WD-40 domain protein 5 [Source:ZFIN;Acc:ZDB-GENE-040426-2571]
ENSDARG00000005643	9.72852	9.66409	9.38089	9.41973	9.76804	9.41135	9.11441	9.431	9.64205	9.62073	9.48267	9.53104	15	1	9.5483	0.424922	0.120651	5.3403	9.4312	0.653923	0.227111	2.88521	9.56912	0.182886	0.0549529	4.95774	gcat	glycine C-acetyltransferase [Source:ZFIN;Acc:ZDB-GENE-060518-3]
ENSDARG00000005645	10.2126	10.3654	10.5997	10.5469	10.103	10.4274	10.5845	10.6677	10.4092	10.4989	10.5878	10.4993	5	0.513704	10.4311	0.482872	0.131542	16.7266	10.4457	0.482872	0.186878	16.7266	10.4988	0	0.0618543	0	robo3	roundabout homolog 3 [Source:ZFIN;Acc:ZDB-GENE-000209-4]
ENSDARG00000005648	8.05374	7.65809	7.7954	7.78943	7.81584	7.59835	7.81064	7.74469	8.06311	7.92329	8.00264	7.97601	ambiguous	0.20156	7.82416	0.289814	0.139906	1.20341	7.74238	0	0.0734926	0	7.99126	0	0.0485117	0	olfml2a	olfactomedin-like 2A [Source:ZFIN;Acc:ZDB-GENE-081105-107]
ENSDARG00000005651	9.83436	9.80301	10.0315	9.92541	9.8339	9.98846	10.2327	9.94901	9.81973	10.0548	10.055	9.89213	15	0.784417	9.89857	0.232042	0.0801489	17.1224	10.001	0.40078	0.141072	14.6235	9.9554	0.28598	0.0804012	12.6896	hrasb	-Ha-ras Harvey rat sarcoma viral oncogene homolog b [Source:ZFIN;Acc:ZDB-GENE-050522-466]
ENSDARG00000005652	10.6671	10.7278	10.6758	10.5594	10.6666	10.6809	10.5912	10.6099	10.7306	10.6757	10.6932	10.7045	15	0.665719	10.6575	0.16862	0.0577824	9.19613	10.6372	0.103563	0.0310449	5.88685	10.701	0.0471621	0.0190534	0.490154	man1a1	mannosidase, alpha, class 1A, member 1 [Source:ZFIN;Acc:ZDB-GENE-041014-321]
ENSDARG00000005670	8.56694	8.60468	8.55995	8.49051	8.4309	8.62165	8.67635	8.59291	8.58057	8.33161	8.35442	8.43319	15	0.576524	8.55552	0.114381	0.0393449	8.76651	8.58045	0.247121	0.0834334	14.5549	8.42495	0.247927	0.0880738	1.38738	ttbk2	tau tubulin kinase 2 [Source:ZFIN;Acc:ZDB-GENE-120928-3]
ENSDARG00000005673	6.78186	6.96007	6.71317	6.73323	6.85285	6.50288	6.47394	6.85939	7.04836	6.68068	6.77119	6.93852	12	0.678741	6.79708	0.237015	0.0878488	7.8769	6.67226	0.449406	0.132385	0.125441	6.85969	0.449406	0.127575	0.125441	f3b	coagulation factor IIIb [Source:ZFIN;Acc:ZDB-GENE-050417-234]
ENSDARG00000005675	9.67886	9.38066	9.26204	9.69379	9.664	9.17585	9.25417	9.41733	9.35435	9.28221	9.04509	9.38018	11	0.564947	9.50384	0.436671	0.146292	1.00817	9.37784	0.436671	0.17353	1.00817	9.26546	0.436671	0.111752	1.00817	sec61al2	Sec61 alpha like 2 [Source:ZFIN;Acc:ZDB-GENE-021016-2]
ENSDARG00000005679	9.21182	9.4807	9.62262	9.3877	9.06001	9.50668	9.51978	9.25772	9.51737	9.44297	9.38563	9.20089	14	0.680011	9.42571	0.467662	0.141264	13.5703	9.33604	0.467662	0.15366	13.5703	9.38672	0.275608	0.107475	7.09643	TRIP10 (1 of 2)	thyroid hormone receptor interactor 10 [Source:HGNC Symbol;Acc:HGNC:12304]
ENSDARG00000005690	9.92233	9.84113	10.1063	10.4645	9.838	9.93215	9.96254	9.99264	9.73456	9.81946	9.77145	9.97613	2	0.444294	10.0836	0.649924	0.225178	19.9038	9.93133	0	0.0529873	0	9.8254	0	0.085398	0	SLC25A41 (1 of 2)	solute carrier family 25, member 41 [Source:HGNC Symbol;Acc:HGNC:28533]
ENSDARG00000005699	10.2747	10.0242	9.90919	10.0735	10.1488	10.0005	9.78978	9.83207	9.75311	9.97881	9.58253	9.79405	11	0.374	10.0704	0.315116	0.128389	4.25018	9.9428	0.315116	0.126443	4.25018	9.77713	0.315116	0.137453	4.25018	ddx19	DEAD/H (Asp-Glu-Ala-Asp/His) box polypeptide 19 (DBP5 homolog, yeast) [Source:ZFIN;Acc:ZDB-GENE-020419-30]
ENSDARG00000005704	9.13224	9.05848	8.97264	8.63989	9.3112	8.92255	9.16927	8.88279	9.03734	9.00633	9.03205	9.1292	2	0.315565	8.95081	0.447989	0.162606	7.60856	9.07145	0	0.150542	0	9.05123	0	0.043066	0	eps8l3	EPS8-like 3 [Source:ZFIN;Acc:ZDB-GENE-040426-1335]
ENSDARG00000005713	8.85666	9.04296	9.2234	9.24244	9.09478	9.32429	9.41972	9.61984	9.54532	9.36484	9.62997	9.78512	14	0.411113	9.09137	0.425285	0.129521	17.3727	9.36466	0.425285	0.180506	17.3727	9.58131	0.428725	0.144736	20.2408	ethe1	ethylmalonic encephalopathy 1 [Source:ZFIN;Acc:ZDB-GENE-040426-2503]
ENSDARG00000005716	8.41847	8.40483	8.49225	8.22979	8.60874	8.54276	9.05979	8.45642	8.81475	8.92885	8.85369	8.67382	ambiguous	0.184867	8.38633	0	0.0893054	0	8.66693	0.459241	0.221327	14.2776	8.81778	0	0.0873219	0	olfml2ba	olfactomedin-like 2Ba [Source:ZFIN;Acc:ZDB-GENE-041014-329]
ENSDARG00000005738	9.20932	8.96275	8.85735	9.31917	9.55019	8.92819	8.98017	9.31045	9.01903	9.18791	8.68373	9.18738	11	0.329984	9.08715	0.485984	0.159547	0.972174	9.19225	0.485984	0.220944	0.972174	9.01951	0.485984	0.164116	0.972174	rpf1	ribosome production factor 1 homolog (S. cerevisiae) [Source:ZFIN;Acc:ZDB-GENE-040625-177]
ENSDARG00000005739	10.2664	10.5299	10.7284	10.6458	9.74782	9.96811	10.0245	10.0033	10.2591	10.16	10.2259	10.2652	5	0.443364	10.5426	0.377011	0.15475	15.7707	9.93595	0.377011	0.0925164	15.7707	10.2275	0	0.0360881	0	gpm6ba	glycoprotein M6Ba [Source:ZFIN;Acc:ZDB-GENE-030710-9]
ENSDARG00000005749	9.70744	9.7001	9.815	10.0244	9.95344	9.8895	10.275	10.2441	9.79488	9.72505	9.84177	10.278	11	0.366973	9.81175	0.440211	0.116172	19.5917	10.0905	0.440211	0.13229	19.5917	9.90992	0.440211	0.20303	19.5917	cand2	cullin-associated and neddylation-dissociated 2 (putative) [Source:ZFIN;Acc:ZDB-GENE-060503-645]
ENSDARG00000005754	11.7524	11.7344	12.005	11.7307	11.8515	11.8582	12.054	11.9564	12.0384	11.9496	12.1654	12.0255	11	0.460328	11.8056	0.202124	0.0990998	16.0875	11.93	0.202124	0.0712063	16.0875	12.0447	0.202124	0.075408	16.0875	ptprfb	protein tyrosine phosphatase, receptor type, f, b [Source:ZFIN;Acc:ZDB-GENE-060503-530]
ENSDARG00000005756	9.77315	9.87476	9.61891	9.65488	9.617	9.91949	9.86222	9.67638	9.79488	9.86721	9.48267	9.9476	ambiguous	0.18725	9.73042	0	0.0895849	0	9.76877	0	0.10459	0	9.77309	0	0.154345	0	dync1i2a	dynein, cytoplasmic 1, intermediate chain 2a [Source:ZFIN;Acc:ZDB-GENE-060929-1086]
ENSDARG00000005762	9.67162	9.45047	9.71247	9.6259	9.52325	9.67523	9.76924	9.62975	9.90346	9.82374	9.9647	9.84134	ambiguous	0.190967	9.61512	0	0.0886211	0	9.64937	0.250162	0.0850141	14.3017	9.88331	0	0.0492053	0	col14a1a	collagen, type XIV, alpha 1a [Source:ZFIN;Acc:ZDB-GENE-030131-9889]
ENSDARG00000005772	8.81117	8.44805	8.12689	8.95811	8.801	8.37884	8.09932	8.73233	8.62977	8.3635	7.79978	8.44236	11	0.442574	8.58605	0.802674	0.276533	1.46404	8.50287	0.802674	0.232386	1.46404	8.30885	0.802674	0.267386	1.46404	tsr2	TSR2, 20S rRNA accumulation, homolog (S. cerevisiae) [Source:ZFIN;Acc:ZDB-GENE-021231-2]
ENSDARG00000005774	12.1386	12.0087	11.9933	12.1505	11.9851	11.9167	11.8499	11.9708	11.8533	11.5982	11.7223	11.8346	14	0.37353	12.0728	0.171073	0.054405	0.671056	11.9306	0.171073	0.0464045	0.671056	11.7521	0.270335	0.086728	22.933	pl10	pl10 [Source:ZFIN;Acc:ZDB-GENE-980526-150]
ENSDARG00000005775	11.0902	11.1646	11.1993	11.2602	10.9236	11.2863	11.1528	11.1677	11.3078	11.152	11.2941	11.1962	ambiguous	0.254449	11.1786	0	0.0587581	0	11.1326	0	0.123147	0	11.2375	0	0.0536777	0	scn8aa	sodium channel, voltage-gated, type VIII, alpha a [Source:ZFIN;Acc:ZDB-GENE-000828-1]
ENSDARG00000005776	9.6029	9.45282	10.1339	10.1093	7.01437	6.17849	7.02279	6.58996	5.2023	5.92514	5.92953	5.97871	ambiguous	0.25475	9.82472	0.722357	0.228125	16.9625	6.7014	0	0.269151	0	5.75892	0.722357	0.236881	16.9625	guk1b	guanylate kinase 1b [Source:ZFIN;Acc:ZDB-GENE-020916-1]
ENSDARG00000005780	6.08242	5.74817	6.2657	5.98744	5.7335	6.08599	6.14069	5.68395	6.09946	6.07411	5.98461	6.00931	ambiguous	0.4015	6.02093	0	0.177114	0	5.91103	0.572226	0.157522	12.0243	6.04187	0	0.0397995	0	npy8br	neuropeptide Y receptor Y8b [Source:ZFIN;Acc:ZDB-GENE-980526-208]
ENSDARG00000005783	8.37432	8.51729	8.76941	8.66512	8.62473	9.0625	9.14438	8.98533	8.86007	8.55844	8.66693	8.71593	14	0.354424	8.58154	0.458735	0.135712	15.2945	8.95423	0.458735	0.170981	15.2945	8.70034	0.249213	0.105078	0.387006	ncanb	neurocan b [Source:ZFIN;Acc:ZDB-GENE-050208-586]
ENSDARG00000005785	6.39821	6.22644	6.69812	6.40078	6.41846	6.64407	6.45776	6.60753	6.04245	6.11923	6.13357	6.14979	2	0.303233	6.43089	0.346897	0.166631	17.0112	6.53196	0	0.0780619	0	6.11126	0	0.0368055	0	elovl7b	ELOVL family member 7, elongation of long chain fatty acids (yeast) b [Source:ZFIN;Acc:ZDB-GENE-030131-5485]
ENSDARG00000005786	6.9178	7.04079	6.72805	7.13096	6.84133	7.32865	6.90331	6.99481	7.38022	7.04397	6.89854	7.27252	ambiguous	0.223394	6.9544	0	0.136953	0	7.01702	0	0.176324	0	7.14881	0.533154	0.165212	1.30778	ppm1f	protein phosphatase 1F (PP2C domain containing) [Source:ZFIN;Acc:ZDB-GENE-051128-2]
ENSDARG00000005789	9.74757	9.70601	9.91828	9.54113	9.8339	9.94331	10.3975	10.0018	9.7895	9.84072	9.94816	9.63414	13	0.385872	9.72825	0.248228	0.130648	11.7708	10.0441	0.56667	0.204261	15.3951	9.80313	0.248228	0.107816	11.7708	enpp1	ectonucleotide pyrophosphatase/phosphodiesterase 1 [Source:ZFIN;Acc:ZDB-GENE-040724-172]
ENSDARG00000005791	12.3889	12.293	12.2402	12.2271	12.6738	12.6324	12.553	12.7294	12.2132	12.215	12.3728	12.386	15	0.72796	12.2873	0.162624	0.0568301	4.59353	12.6471	0.154925	0.0608709	0.413958	12.2967	0.233899	0.059934	18.1322	rpl28	ribosomal protein L28 [Source:ZFIN;Acc:ZDB-GENE-040930-10]
ENSDARG00000005799	8.21808	8.429	8.59454	8.26335	8.4309	8.26253	8.39007	8.42473	8.30535	8.54809	8.50981	8.33319	15	0.703668	8.37624	0.411293	0.132882	13.4166	8.37706	0.167264	0.0571092	21.9419	8.42411	0.296621	0.0841507	11.905	smim14	small integral membrane protein 14 [Source:ZFIN;Acc:ZDB-GENE-040426-22]
ENSDARG00000005800	8.6432	8.59191	9.13507	8.80134	8.63107	8.76429	9.0255	8.69115	8.16167	8.33563	8.90327	8.38645	11	0.420279	8.79288	0.546203	0.196645	15.4371	8.778	0.546203	0.141196	15.4371	8.44676	0.546203	0.270501	15.4371	ampd3a	adenosine monophosphate deaminase 3a [Source:ZFIN;Acc:ZDB-GENE-110407-2]
ENSDARG00000005814	5.27497	5.20894	4.79766	5.18351	4.79766	4.79766	5.37188	4.79766	4.79766	5.16238	5.32744	4.79766	ambiguous	0.498662	5.11627	0.477982	0.155964	3.20331	4.94122	0.581341	0.217815	13.7813	5.02129	0.581341	0.187561	13.7813	klhl10a	kelch-like family member 10a [Source:ZFIN;Acc:ZDB-GENE-131015-1]
ENSDARG00000005821	6.08242	5.82774	6.10104	5.899	6.5714	6.34268	6.30109	6.45927	6.43131	6.30151	6.03674	6.29694	9	0.642305	5.97755	0	0.0936908	0	6.41861	0.33713	0.0947198	2.36248	6.26663	0.33713	0.133465	2.36248	ncf2	neutrophil cytosolic factor 2 [Source:ZFIN;Acc:ZDB-GENE-070209-29]
ENSDARG00000005823	9.8664	9.54373	9.53272	9.94019	10.1266	9.60313	9.50919	10.1673	10.1103	9.92542	9.80857	9.9524	15	0.998906	9.72076	0.518195	0.142075	23.6724	9.85157	0.836397	0.223205	0.172009	9.94918	0.302957	0.105224	2.65941	slc39a10	solute carrier family 39 (zinc transporter), member 10 [Source:ZFIN;Acc:ZDB-GENE-040426-1157]
ENSDARG00000005827	9.17898	9.18826	8.92522	9.24483	9.23225	9.25423	8.9929	9.11814	8.89732	8.77198	8.66015	8.92931	11	0.329006	9.13432	0.244803	0.106885	2.5946	9.14938	0.244803	0.0888569	2.5946	8.81469	0.244803	0.0918852	2.5946	eif2s1a	eukaryotic translation initiation factor 2, subunit 1 alpha a [Source:ZFIN;Acc:ZDB-GENE-030131-526]
ENSDARG00000005828	7.82206	7.68272	7.57916	8.10832	7.577	7.45421	7.65678	7.44845	7.64684	7.39288	7.45474	7.5658	7	0.497611	7.79807	0.369954	0.188514	23.4006	7.53411	0	0.0730621	0	7.51506	0.369954	0.0882194	23.4006	faima	Fas apoptotic inhibitory molecule a [Source:ZFIN;Acc:ZDB-GENE-040718-323]
ENSDARG00000005832	7.91192	7.87264	7.76161	7.6501	7.65495	7.87802	7.8048	7.50245	7.77787	7.79374	8.07625	7.59947	ambiguous	0.263281	7.79907	0	0.089512	0	7.71005	0.362501	0.128114	11.5459	7.81183	0.362501	0.167818	11.5459	anapc2	anaphase promoting complex subunit 2 [Source:ZFIN;Acc:ZDB-GENE-081104-256]
ENSDARG00000005834	8.75391	9.11002	8.83507	8.96392	8.34456	8.96159	8.70454	8.76154	8.73465	8.65159	8.70694	9.09487	ambiguous	0.292319	8.91573	0	0.124585	0	8.69306	0	0.207178	0	8.79701	0	0.161367	0	gatad2b	GATA zinc finger domain containing 2B [Source:ZFIN;Acc:ZDB-GENE-060503-655]
ENSDARG00000005840	11.1578	11.0431	10.9025	10.9968	11.1868	10.8431	10.8194	10.8965	10.8627	10.6145	10.8482	10.9155	14	0.702061	11.025	0.311313	0.0887077	2.95623	10.9364	0.311313	0.132976	2.95623	10.8102	0.301329	0.100957	21.1839	got2b	glutamic-oxaloacetic transaminase 2b, mitochondrial (aspartate aminotransferase 2) [Source:ZFIN;Acc:ZDB-GENE-030131-7917]
ENSDARG00000005841	9.63116	9.41719	9.62447	9.59633	9.50959	9.48963	9.67142	9.84912	9.4999	9.51532	9.42205	9.46096	6	0.321175	9.56729	0.179261	0.0719065	21.1425	9.62994	0.394237	0.127718	19.3843	9.47455	0	0.0321907	0	tnni2a.2	troponin I, skeletal, fast 2a, tandem duplicate 2 [Source:ZFIN;Acc:ZDB-GENE-040426-970]
ENSDARG00000005842	8.21808	8.44805	8.52052	7.98699	8.1499	8.3538	8.45802	8.2129	8.30535	8.48073	8.6904	8.21493	11	0.404778	8.29341	0.440234	0.179067	12.2617	8.29365	0.440234	0.107381	12.2617	8.42285	0.440234	0.167636	12.2617	cd9a	CD9 antigen (p24) a [Source:ZFIN;Acc:ZDB-GENE-030131-1175]
ENSDARG00000005846	5.34798	5.20894	5.40844	5.0709	5.36316	5.17323	5.16226	5.36342	5.43436	5.0559	5.17332	5.08341	ambiguous	0.286828	5.25906	0	0.115215	0	5.26552	0	0.0694839	0	5.18675	0	0.136221	0	NA	NA
ENSDARG00000005853	7.84833	7.77711	7.82185	7.92818	7.64226	7.9244	7.61047	8.02572	7.97004	7.78188	8.0608	7.78591	1	0.543183	7.84387	0	0.0526639	0	7.80071	0	0.145049	0	7.89966	0	0.0979389	0	slc25a6	solute carrier family 25 (mitochondrial carrier; adenine nucleotide translocator), member 6 [Source:ZFIN;Acc:ZDB-GENE-070912-446]
ENSDARG00000005861	10.4306	10.5075	10.7481	10.6376	10.4299	10.596	10.7045	10.8224	10.7022	10.7283	10.7744	10.7465	5	0.715943	10.581	0.345522	0.110478	17.071	10.6382	0.345522	0.13465	17.071	10.7378	0	0.025006	0	ralgapa2	Ral GTPase activating protein, alpha subunit 2 (catalytic) [Source:ZFIN;Acc:ZDB-GENE-131122-56]
ENSDARG00000005865	5.46967	4.79766	5.27217	5.0709	5.05186	4.79766	5.16226	5.0819	5.2023	5.16238	4.79766	5.20111	ambiguous	0.290886	5.1526	0	0.228571	0	5.02342	0	0.122404	0	5.09086	0	0.131232	0	or131-1	odorant receptor, family H, subfamily 131, member 1 [Source:ZFIN;Acc:ZDB-GENE-070806-45]
ENSDARG00000005867	10.3559	10.5822	10.2843	10.5304	10.2467	10.382	10.3918	10.2848	10.1955	10.2903	9.82677	10.3366	1	0.347865	10.4382	0	0.102704	0	10.3263	0	0.0500167	0	10.1623	0	0.166416	0	gon4l	gon-4-like (C.elegans) [Source:ZFIN;Acc:ZDB-GENE-070117-2447]
ENSDARG00000005870	9.68606	9.55906	9.08743	9.58884	9.66862	9.34761	9.1237	9.37788	9.32735	9.47235	9.08857	9.38964	5	0.394527	9.48035	0.572559	0.193461	2.7996	9.37945	0.572559	0.190451	2.7996	9.31948	0	0.129222	0	mmadhc	methylmalonic aciduria (cobalamin deficiency) cblD type, with homocystinuria [Source:ZFIN;Acc:ZDB-GENE-040704-50]
ENSDARG00000005872	8.2478	8.16072	8.31898	8.1136	8.3714	8.25803	8.50515	8.46978	8.33043	8.41384	8.5617	8.68928	9	0.682083	8.21027	0	0.0714297	0	8.40109	0.304385	0.0844135	18.5438	8.49881	0.304385	0.125073	18.5438	arhgap28	Rho GTPase activating protein 28 [Source:ZFIN;Acc:ZDB-GENE-041114-147]
ENSDARG00000005879	6.79612	7.31147	7.25521	6.77618	6.40202	6.22189	6.30109	6.08942	6.07135	6.49036	6.24329	6.09588	7	0.478943	7.03475	0.561845	0.184987	11.2776	6.2536	0	0.107621	0	6.22522	0.561845	0.150427	11.2776	zgc:112334	zgc:112334 [Source:ZFIN;Acc:ZDB-GENE-050809-120]
ENSDARG00000005883	8.82431	9.00822	9.22828	9.07278	8.64681	9.0625	9.13981	9.06062	8.97221	9.18569	9.10858	8.8931	14	0.822664	9.0334	0.44958	0.139075	15.2665	8.97744	0.44958	0.160587	15.2665	9.0399	0.322805	0.101224	10.666	rfx1a	regulatory factor X, 1a (influences HLA class II expression) [Source:ZFIN;Acc:ZDB-GENE-070424-94]
ENSDARG00000005891	8.70497	8.679	8.35086	8.30075	8.96546	8.74202	8.46537	8.53055	8.81829	8.93679	9.06315	8.68543	14	0.501183	8.5089	0.518993	0.138834	5.30804	8.67585	0.518993	0.177358	5.30804	8.87592	0.350915	0.130521	11.9499	cyb5r3	cytochrome b5 reductase 3 [Source:ZFIN;Acc:ZDB-GENE-030131-3281]
ENSDARG00000005894	7.46938	7.26815	7.69148	8.68992	7.77588	7.47011	7.81064	8.77235	7.39	7.23414	7.54752	8.18239	11	0.666357	7.77973	1.23186	0.544306	20.5708	7.95724	1.23186	0.49129	20.5708	7.58851	1.23186	0.351681	20.5708	slc7a9	solute carrier family 7 (cationic amino acid transporter, y+ system), member 9 [Source:ZFIN;Acc:ZDB-GENE-080116-2]
ENSDARG00000005897	8.69426	8.25589	7.92294	8.08702	8.74072	8.16498	7.59013	8.14209	8.25905	8.07128	8.05561	7.87055	15	0.416555	8.24003	0.789591	0.277905	3.82327	8.15948	1.15081	0.395113	3.07598	8.06412	0.285798	0.134504	5.97429	dera	2-deoxyribose-5-phosphate aldolase homolog (C. elegans) [Source:ZFIN;Acc:ZDB-GENE-041010-200]
ENSDARG00000005901	9.53871	9.53489	9.0712	9.69728	9.64226	9.16634	9.24143	9.56512	9.83025	9.5206	9.30993	9.946	11	0.65298	9.46052	0.567813	0.204844	0.640564	9.40379	0.567813	0.164112	0.640564	9.65169	0.567813	0.215367	0.640564	AIM1L	absent in melanoma 1-like [Source:HGNC Symbol;Acc:HGNC:17295]
ENSDARG00000005908	10.2163	10.092	9.73665	10.1197	10.0731	9.89383	9.73333	9.76174	9.71955	9.7128	9.48075	9.83616	11	0.393311	10.0412	0.352797	0.158459	2.93151	9.86551	0.352797	0.120629	2.93151	9.68732	0.352797	0.120569	2.93151	clk4b	CDC-like kinase 4b [Source:ZFIN;Acc:ZDB-GENE-050227-19]
ENSDARG00000005913	9.06193	8.68703	9.40697	9.28016	8.93507	8.55377	9.90454	9.78143	9.50648	9.35501	9.52233	9.45646	6	0.779688	9.10902	0.686192	0.237371	18.9875	9.2937	1.56429	0.430997	18.4468	9.46007	0	0.0571088	0	TGM1 (1 of 6)	transglutaminase 1 [Source:HGNC Symbol;Acc:HGNC:11777]
ENSDARG00000005915	8.78114	8.96604	9.14802	8.7484	8.66238	8.9422	9.03538	8.87947	8.95626	8.90207	8.98679	9.2537	14	0.762415	8.9109	0.395613	0.141695	13.6164	8.87986	0.395613	0.126317	13.6164	9.02471	0.352947	0.126177	20.6692	tcf3a	transcription factor 3a [Source:ZFIN;Acc:ZDB-GENE-990415-51]
ENSDARG00000005916	8.78114	8.76867	9.38745	9.57564	8.66548	8.81394	9.46424	9.57131	8.77526	8.92354	9.15021	9.5095	11	0.389053	9.12823	0.93049	0.283175	18.3588	9.12874	0.93049	0.305377	18.3588	9.08963	0.93049	0.261819	18.3588	srpk3	serine/arginine-rich protein specific kinase 3 [Source:ZFIN;Acc:ZDB-GENE-101025-2]
ENSDARG00000005924	10.9775	10.7594	10.9505	11.1903	10.5949	10.8038	10.7885	10.7875	10.8772	11.1678	11.2996	11.2083	15	0.546197	10.9694	0.431715	0.149605	21.2387	10.7437	0.194216	0.0701462	14.6789	11.1382	0.424334	0.141103	15.3654	serpina10a	serpin peptidase inhibitor, clade A (alpha-1 antiproteinase, antitrypsin), member 10a [Source:ZFIN;Acc:ZDB-GENE-041014-246]
ENSDARG00000005926	10.3838	10.4143	10.3552	10.3104	10.4736	10.3457	10.4783	10.4548	10.5409	10.4828	10.4932	10.6612	12	0.349079	10.3659	0.107832	0.0359337	7.9727	10.4381	0.145361	0.0451321	21.5676	10.5445	0.145361	0.0629882	21.5676	ak2	adenylate kinase 2 [Source:ZFIN;Acc:ZDB-GENE-030131-512]
ENSDARG00000005927	9.18153	9.38066	9.32269	9.23766	9.44106	9.34551	9.31015	9.30055	9.20861	9.27597	9.37742	9.60194	8	0.327598	9.28064	0.200935	0.0689916	11.9752	9.34932	0	0.0494095	0	9.36599	0.367086	0.139754	19.1748	tbc1d17	TBC1 domain family, member 17 [Source:ZFIN;Acc:ZDB-GENE-050522-79]
ENSDARG00000005941	10.9199	10.9374	10.8417	10.8387	10.9197	10.7032	10.7745	10.659	10.7711	10.6381	10.6221	10.82	ambiguous	0.195756	10.8844	0.132583	0.034291	5.17419	10.7641	0.132583	0.0918468	5.17419	10.7128	0.23511	0.0689042	23.6231	yes1	v-yes-1 Yamaguchi sarcoma viral oncogene homolog 1 [Source:ZFIN;Acc:ZDB-GENE-050126-1]
ENSDARG00000005942	5.7398	5.44471	5.51824	6.06854	5.79573	5.74097	5.77975	5.48841	6.04245	5.7479	6.01102	6.00931	ambiguous	0.28497	5.69282	0.662004	0.224453	22.3036	5.70121	0	0.102056	0	5.95267	0	0.0979409	0	v2rl1	vomeronasal 2 receptor, l1 [Source:ZFIN;Acc:ZDB-GENE-050419-65]
ENSDARG00000005943	8.55119	8.64645	8.42117	8.39015	8.85343	8.93662	8.96473	8.90912	8.52529	8.90747	8.67367	8.61432	8	0.351413	8.50224	0.287388	0.0897081	7.20677	8.91598	0	0.0383848	0	8.68019	0.32856	0.135549	10.7899	htra4	HtrA serine peptidase 4 [Source:ZFIN;Acc:ZDB-GENE-131120-192]
ENSDARG00000005944	8.91311	9.25171	8.73197	8.73144	8.08634	8.51295	8.68894	8.77235	8.64581	8.29899	8.61878	8.73094	15	0.515377	8.90706	0.550891	0.19008	7.72026	8.51515	0.656063	0.222551	16.5527	8.57363	0.432797	0.143381	21.2386	gnb1b	guanine nucleotide binding protein (G protein), beta polypeptide 1b [Source:ZFIN;Acc:ZDB-GENE-040426-2855]
ENSDARG00000005945	11.5884	11.5928	11.4579	11.6704	11.4927	11.5625	11.6249	11.5607	11.5357	11.662	11.1274	11.7809	ambiguous	0.273799	11.5774	0	0.0729498	0	11.5602	0	0.045762	0	11.5265	0	0.214251	0	sart1	squamous cell carcinoma antigen recognised by T cells [Source:ZFIN;Acc:ZDB-GENE-040718-422]
ENSDARG00000005947	8.35173	8.38024	9.49674	8.95519	8.394	8.34112	9.06462	9.09254	8.53824	8.87753	9.42802	9.16825	15	0.362441	8.79597	1.28126	0.421327	16.7775	8.72307	1.00716	0.254452	18.2168	9.00301	0.936075	0.30108	16.2062	slc16a9b	solute carrier family 16 (monocarboxylic acid transporters), member 9b [Source:ZFIN;Acc:ZDB-GENE-040801-69]
ENSDARG00000005948	8.48222	8.37028	8.46341	7.95789	8.25263	8.23075	8.17779	8.13649	8.22733	8.07611	8.29422	8.18787	2	0.359269	8.31845	0.412815	0.168927	8.82588	8.19942	0	0.0401067	0	8.19638	0	0.0749641	0	ankmy2a	ankyrin repeat and MYND domain containing 2a [Source:ZFIN;Acc:ZDB-GENE-030131-6321]
ENSDARG00000005959	6.57999	6.66503	6.15073	6.56172	6.35124	6.48612	6.52118	6.53568	6.51074	6.50611	6.03674	6.70065	7	0.500886	6.48937	0.453929	0.167814	2.61551	6.47356	0	0.0625671	0	6.43856	0.453929	0.218136	2.61551	echdc1	enoyl Coenzyme A hydratase domain containing 1 [Source:ZFIN;Acc:ZDB-GENE-050522-370]
ENSDARG00000005966	7.768	7.24595	7.37797	8.00416	6.14251	5.70516	6.42473	6.45927	6.368	6.33823	6.74412	6.31966	15	0.547585	7.59902	0.85265	0.264739	22.8148	6.18292	0.80519	0.241443	19.6321	6.4425	0.376572	0.15587	14.8116	slc4a5	solute carrier family 4, sodium bicarbonate cotransporter, member 5 [Source:ZFIN;Acc:ZDB-GENE-091112-19]
ENSDARG00000005972	9.07846	9.30468	9.01853	9.21349	8.9554	9.26985	9.13293	9.08679	8.97221	9.15429	8.90614	9.05374	1	0.350453	9.15379	0	0.0995723	0	9.11124	0	0.108972	0	9.0216	0	0.0864456	0	ric8b	resistance to inhibitors of cholinesterase 8 homolog B [Source:ZFIN;Acc:ZDB-GENE-030131-6435]
ENSDARG00000005974	7.1641	7.23471	6.84116	6.21376	6.85285	7.311	6.89188	6.31226	6.90243	7.22525	6.91061	6.17574	11	0.576742	6.86343	1.02719	0.316386	8.65777	6.842	1.02719	0.335701	8.65777	6.80351	1.02719	0.3349	8.65777	atad5b	ATPase family, AAA domain containing 5b [Source:ZFIN;Acc:ZDB-GENE-030131-338]
ENSDARG00000005980	10.6097	10.7717	10.6803	10.7857	10.697	11.0319	11.1454	11.0069	11.2515	11.393	11.2876	11.4795	3	0.621134	10.7118	0	0.0603632	0	10.9703	0.449102	0.149847	14.7874	11.3529	0	0.0796289	0	sfswap	splicing factor, suppressor of white-apricot homolog (Drosophila) [Source:ZFIN;Acc:ZDB-GENE-040426-931]
ENSDARG00000005989	9.732	10.0226	10.0454	9.48171	9.76085	9.81702	10.1759	9.54222	9.70819	9.9595	10.0459	9.65194	11	0.62967	9.82044	0.516246	0.186643	11.9004	9.824	0.516246	0.223977	11.9004	9.84139	0.516246	0.13679	11.9004	rgl1	ral guanine nucleotide dissociation stimulator-like 1 [Source:ZFIN;Acc:ZDB-GENE-040426-1816]
ENSDARG00000005993	8.4697	9.14823	9.41342	7.78279	8.23183	9.09545	9.46971	7.51124	8.29519	8.81284	9.167	8.18239	11	0.439866	8.70353	1.56845	0.506223	11.6974	8.57706	1.56845	0.605592	11.6974	8.61436	1.56845	0.349057	11.6974	prc1b	protein regulator of cytokinesis 1b [Source:ZFIN;Acc:ZDB-GENE-040426-777]
ENSDARG00000006003	8.95552	8.89863	8.37764	8.25384	8.71408	8.55011	8.23067	8.5348	8.62169	8.4698	8.34173	8.41468	15	0.691872	8.62141	0.865855	0.237294	6.20881	8.50741	0.483659	0.163116	3.12097	8.46197	0.285335	0.0982654	3.74247	mycla	v-myc avian myelocytomatosis viral oncogene lung carcinoma derived homolog a [Source:ZFIN;Acc:ZDB-GENE-040426-2439]
ENSDARG00000006005	9.45053	9.63131	9.3431	9.45724	9.35389	9.24071	9.59008	9.4219	9.453	9.40729	9.51486	9.68304	9	0.38787	9.47054	0	0.10095	0	9.40165	0.27278	0.122068	18.7923	9.51455	0.27278	0.0975064	18.7923	nudcd3	NudC domain containing 3 [Source:ZFIN;Acc:ZDB-GENE-040426-2255]
ENSDARG00000006008	9.88528	9.47378	9.39833	9.21349	9.87041	10.1111	9.24994	9.11814	9.74015	9.71587	9.38358	9.09776	13	0.382569	9.49272	0.608918	0.240713	6.07736	9.58739	1.17084	0.343205	6.86658	9.48434	0.608918	0.211074	6.07736	dct	dopachrome tautomerase [Source:ZFIN;Acc:ZDB-GENE-000508-1]
ENSDARG00000006010	8.38326	8.61313	8.60211	8.42862	8.60229	8.62513	8.88497	8.71749	8.82885	8.98097	8.84476	8.93255	6	0.651317	8.50678	0.286248	0.0790797	12.3244	8.70747	0.29738	0.100311	16.2063	8.89678	0	0.0529914	0	bmi1a	B lymphoma Mo-MLV insertion region 1a [Source:ZFIN;Acc:ZDB-GENE-030131-224]
ENSDARG00000006011	7.81542	7.54599	7.43976	7.0537	8.01978	7.50138	7.40792	7.26187	7.92441	7.65093	7.3026	7.48692	11	0.582998	7.46372	0.61395	0.257166	4.9401	7.54774	0.61395	0.27763	4.9401	7.59121	0.61395	0.217778	4.9401	klhl42	kelch-like family, member 42 [Source:ZFIN;Acc:ZDB-GENE-041210-190]
ENSDARG00000006017	8.55119	8.46217	8.40392	8.27749	8.39774	8.4075	8.39393	8.51775	8.2112	8.30721	8.27209	8.0859	7	0.342498	8.42369	0.207539	0.0941631	8.19922	8.42923	0	0.0436954	0	8.2191	0.207539	0.0754569	8.19922	kat2a	K(lysine) acetyltransferase 2A [Source:ZFIN;Acc:ZDB-GENE-080403-11]
ENSDARG00000006019	11.572	11.2111	10.7675	10.9589	11.4558	10.9227	10.4528	11.0084	11.6749	11.5654	11.2549	11.5922	15	0.972796	11.1274	0.843172	0.284506	4.16034	10.96	1.00666	0.34278	2.67435	11.5218	0.420807	0.139579	2.75601	tktb	transketolase b [Source:ZFIN;Acc:ZDB-GENE-030909-13]
ENSDARG00000006021	9.27531	9.06771	9.26917	9.1639	9.19002	9.08791	9.07424	9.31045	9.24055	9.11288	8.98949	9.06266	ambiguous	0.253451	9.19402	0	0.070773	0	9.16566	0.250853	0.0833036	22.8324	9.10139	0.256026	0.0877659	3.75421	agtpbp1	ATP/GTP binding protein 1 [Source:ZFIN;Acc:ZDB-GENE-081104-267]
ENSDARG00000006025	8.36533	8.27739	8.39957	8.49857	8.5328	8.38297	8.42822	8.41094	8.34527	8.56187	8.11665	8.22562	8	0.409209	8.38521	0.223815	0.0767616	20.4133	8.43873	0	0.052604	0	8.31235	0.406609	0.156785	6.71922	tp53i11b	tumor protein p53 inducible protein 11b [Source:ZFIN;Acc:ZDB-GENE-030131-6328]
ENSDARG00000006029	10.5439	10.3851	10.2667	10.1403	10.756	10.4084	10.2068	10.4049	10.1189	10.1269	10.0588	10.2354	6	0.553459	10.334	0.369829	0.140351	5.76323	10.444	0.54923	0.194639	3.02432	10.135	0	0.0616743	0	lta4h	leukotriene A4 hydrolase [Source:ZFIN;Acc:ZDB-GENE-040426-2477]
ENSDARG00000006031	11.1224	10.9298	10.6927	10.9819	11.6307	11.3048	10.8435	11.1137	11.1718	10.9711	10.761	11.0188	13	0.912312	10.9317	0.423215	0.146171	2.54888	11.2232	0.810029	0.273406	3.90956	10.9807	0.423215	0.140725	2.54888	abat	4-aminobutyrate aminotransferase [Source:ZFIN;Acc:ZDB-GENE-031006-4]
ENSDARG00000006038	8.63948	8.57036	8.76605	8.66869	8.37519	8.60762	8.72303	8.79725	8.55956	8.25287	8.30733	8.39119	ambiguous	0.27501	8.66115	0	0.068122	0	8.62577	0.396167	0.141974	16.9065	8.37774	0.287667	0.108259	1.08397	aebp2	AE binding protein 2 [Source:ZFIN;Acc:ZDB-GENE-040426-2885]
ENSDARG00000006040	8.40537	8.49458	8.20388	8.28684	8.59582	8.51295	8.42067	8.23922	8.2166	8.05177	8.22676	7.98234	5	0.580474	8.34767	0.305649	0.100732	6.46441	8.44216	0.305649	0.121301	6.46441	8.11937	0	0.0837211	0	cyp20a1	cytochrome P450, family 20, subfamily A, polypeptide 1 [Source:ZFIN;Acc:ZDB-GENE-040426-2646]
ENSDARG00000006044	7.42597	7.58146	7.64019	7.55141	7.64226	7.53195	7.8565	7.6528	7.40934	7.68962	7.70296	7.74159	11	0.529834	7.54976	0.245354	0.0733519	15.7457	7.67088	0.245354	0.114173	15.7457	7.63588	0.245354	0.110222	15.7457	ust	uronyl-2-sulfotransferase [Source:ZFIN;Acc:ZDB-GENE-041001-163]
ENSDARG00000006052	7.29651	7.02768	7.28454	7.27323	7.54318	7.50138	7.32766	7.39224	7.21345	7.24297	7.61323	7.32429	15	0.368203	7.22049	0.245846	0.0893436	21.186	7.44111	0.241576	0.0743379	4.79044	7.34849	0.407963	0.144486	15.7665	malt1a	mucosa associated lymphoid tissue lymphoma translocation gene 1a [Source:ZFIN;Acc:ZDB-GENE-020801-2]
ENSDARG00000006060	8.75047	9.02095	9.14285	8.79483	8.7553	8.894	9.03292	8.88942	8.97221	8.85256	9.13809	9.1955	15	0.999917	8.92728	0.452878	0.13739	13.0031	8.89291	0.277654	0.09622	14.937	9.03959	0.380946	0.117339	19.2791	aim1b	absent in melanoma 1b [Source:ZFIN;Acc:ZDB-GENE-030131-7179]
ENSDARG00000006062	10.1371	9.99071	10.3293	10.6628	10.227	9.87355	10.0815	10.7224	10.2395	10.0907	10.4011	10.4673	15	0.603655	10.28	0.699012	0.23903	19.936	10.2261	0.861221	0.306111	21.6484	10.2996	0.409817	0.128388	19.4524	akap1b	A kinase (PRKA) anchor protein 1b [Source:ZFIN;Acc:ZDB-GENE-030131-6844]
ENSDARG00000006065	8.8341	8.95281	9.17865	8.87417	8.57292	8.55011	8.6952	8.62509	8.55956	8.49158	8.66354	8.6062	12	0.762623	8.95993	0.353415	0.123074	14.1429	8.61083	0.147598	0.0506814	17.6642	8.58022	0.147598	0.0594668	17.6642	znf385b	zinc finger protein 385B [Source:ZFIN;Acc:ZDB-GENE-030616-154]
ENSDARG00000006074	9.56434	9.54153	9.6772	9.38986	9.62177	9.60137	9.5951	9.37788	9.36645	9.60092	9.62131	9.04178	ambiguous	0.26419	9.54323	0	0.0988325	0	9.54903	0	0.0816008	0	9.40761	0.614484	0.189406	10.6335	uck2a	uridine-cytidine kinase 2a [Source:ZFIN;Acc:ZDB-GENE-030131-7158]
ENSDARG00000006079	6.15824	6.49656	6.636	6.57834	6.41846	6.64407	6.56664	6.57214	6.45168	6.74672	7.04733	6.6506	7	0.513604	6.46729	0.536755	0.157192	14.949	6.55033	0	0.0771208	0	6.72408	0.536755	0.209238	14.949	gpr37l1a	G protein-coupled receptor 37 like 1a [Source:ZFIN;Acc:ZDB-GENE-110411-20]
ENSDARG00000006092	8.55119	8.58763	8.91008	8.7484	8.98537	9.55298	9.50919	9.32761	8.5764	9.06784	8.49081	8.14346	15	0.795552	8.69932	0.393257	0.126811	16.6087	9.34379	0.570252	0.185856	13.448	8.56962	0.928335	0.325311	8.64734	rad21a	RAD21 homolog (S. pombe) a [Source:ZFIN;Acc:ZDB-GENE-030131-994]
ENSDARG00000006093	6.70803	7.00105	6.94509	6.71858	6.93073	6.89809	6.82111	7.15226	6.68907	6.73378	7.21008	6.66751	7	0.363047	6.84319	0.417221	0.102105	13.353	6.95055	0	0.117499	0	6.82511	0.417221	0.202081	13.353	cdk15	cyclin-dependent kinase 15 [Source:ZFIN;Acc:ZDB-GENE-060421-7193]
ENSDARG00000006094	10.158	10.3566	10.3585	10.056	9.86238	10.2735	10.2466	10.1217	10.1089	10.1118	10.2418	10.0346	5	0.309307	10.2323	0.369663	0.10282	12.4851	10.1261	0.369663	0.136477	12.4851	10.1243	0	0.0724784	0	igf2r	insulin-like growth factor 2 receptor [Source:ZFIN;Acc:ZDB-GENE-041014-300]
ENSDARG00000006109	5.57135	5.44471	5.73441	5.65054	5.66618	5.74097	5.7142	5.7258	5.54864	5.47554	6.03674	4.79766	ambiguous	0.422057	5.60025	0	0.0995582	0	5.71179	0	0.025773	0	5.46465	0.835323	0.409585	11.3837	si:dkeyp-104h9.7	si:dkeyp-104h9.7 [Source:ZFIN;Acc:ZDB-GENE-081104-450]
ENSDARG00000006110	7.10948	7.18881	7.51531	7.26355	6.99396	7.09988	7.40792	7.21909	7.56357	7.38497	7.69626	7.68803	14	0.892149	7.26929	0.421213	0.144569	15.8874	7.18021	0.421213	0.145209	15.8874	7.58321	0.330837	0.104559	19.4236	chd	chordin [Source:ZFIN;Acc:ZDB-GENE-990415-33]
ENSDARG00000006112	10.0195	10.0738	9.96288	9.83655	10.0486	9.70177	9.87189	9.79733	10.1289	10.1095	9.80704	10.0585	ambiguous	0.171733	9.9732	0	0.0811603	0	9.85489	0.250252	0.121703	2.6596	10.026	0.250252	0.106958	2.6596	myof	myoferlin [Source:ZFIN;Acc:ZDB-GENE-040426-1138]
ENSDARG00000006120	9.73721	9.69416	9.83913	9.7469	9.2488	9.04962	9.35419	9.13495	9.30739	9.2718	9.1836	9.44516	1	0.338504	9.75435	0	0.050661	0	9.19689	0	0.105785	0	9.30199	0	0.0913593	0	tbx2b	T-box 2b [Source:ZFIN;Acc:ZDB-GENE-990726-27]
ENSDARG00000006124	11.9636	12.0214	12.1161	12.0802	11.8301	12.027	12.0726	12.0441	11.9688	12.0046	11.8667	11.9703	5	0.473815	12.0453	0.201133	0.0526358	15.7254	11.9934	0.201133	0.0815587	15.7254	11.9526	0	0.0472324	0	kdm5c	lysine (K)-specific demethylase 5C [Source:ZFIN;Acc:ZDB-GENE-060810-94]
ENSDARG00000006125	11.6094	11.0662	10.8701	11.8733	11.5826	10.9616	10.8965	11.7658	11.5293	11.1012	10.5472	11.5258	11	0.430017	11.3548	1.05093	0.345216	0.318751	11.3016	1.05093	0.301638	0.318751	11.1759	1.05093	0.304105	0.318751	csnk1db	casein kinase 1, delta b [Source:ZFIN;Acc:ZDB-GENE-040426-2385]
ENSDARG00000006128	10.5319	10.7268	10.9667	10.4817	10.3393	10.8053	10.9606	10.6218	10.6178	10.7636	10.9746	10.5686	11	0.491844	10.6768	0.514794	0.172946	13.4123	10.6818	0.514794	0.209612	13.4123	10.7311	0.514794	0.144326	13.4123	cep170a	centrosomal protein 170a [Source:ZFIN;Acc:ZDB-GENE-090312-109]
ENSDARG00000006137	7.69007	7.78469	7.57916	7.80263	8.06293	7.91295	7.99085	7.91865	7.2994	7.32829	7.49416	7.27252	1	0.386444	7.71414	0	0.0761431	0	7.97134	0	0.0525568	0	7.34859	0	0.0786219	0	star	steroidogenic acute regulatory protein [Source:ZFIN;Acc:ZDB-GENE-001120-3]
ENSDARG00000006145	6.72315	6.59301	6.74275	6.79018	6.41846	6.6588	6.7202	6.6918	6.80021	6.74672	6.39893	6.22584	15	0.598654	6.71227	0.198143	0.067329	20.6215	6.62231	0.303542	0.100652	15.416	6.54293	0.657527	0.193625	6.49263	det1	de-etiolated homolog 1 (Arabidopsis) [Source:ZFIN;Acc:ZDB-GENE-030131-2809]
ENSDARG00000006151	7.29651	7.56383	7.23529	7.26355	7.45115	7.47011	7.69529	7.42064	7.5288	7.56321	7.64843	7.69581	ambiguous	0.222594	7.3398	0.306457	0.118431	8.23183	7.5093	0.18657	0.0983133	15.8581	7.60906	0.18657	0.0579808	15.8581	pde11al	phosphodiesterase 11a, like [Source:ZFIN;Acc:ZDB-GENE-031118-106]
ENSDARG00000006169	9.43779	9.64984	9.866	9.57943	9.58805	9.84258	9.81434	9.58563	9.67161	9.73113	9.79784	9.66173	15	0.997124	9.63326	0.433964	0.150016	14.3775	9.70765	0.342384	0.0892532	11.758	9.71558	0.144053	0.0476225	13.0798	lrrk2	leucine-rich repeat kinase 2 [Source:ZFIN;Acc:ZDB-GENE-071218-6]
ENSDARG00000006174	6.18235	6.14733	6.17472	6.11921	6.27981	6.08599	6.78421	5.97277	6.27774	6.18347	6.39893	6.70065	ambiguous	0.248056	6.1559	0	0.0218068	0	6.2807	0	0.297592	0	6.3902	0	0.185055	0	lrrc23	leucine rich repeat containing 23 [Source:ZFIN;Acc:ZDB-GENE-041010-153]
ENSDARG00000006181	7.37198	7.48163	7.77522	8.1345	6.84133	6.8103	7.25986	7.10577	7.03575	6.86927	7.12099	7.28303	ambiguous	0.299031	7.69083	0.545488	0.273231	18.7561	7.00431	0.545488	0.158459	18.7561	7.07726	0.545488	0.143013	18.7561	hif1aa	hypoxia-inducible factor 1, alpha subunit (basic helix-loop-helix transcription factor) a [Source:ZFIN;Acc:ZDB-GENE-080917-55]
ENSDARG00000006192	8.6543	8.55728	8.75251	8.60305	8.0956	8.40344	8.56453	8.42015	8.39839	8.43649	8.60119	8.16584	10	0.317746	8.64179	0	0.0682458	0	8.37093	0.469229	0.157598	15.136	8.40047	0.338201	0.14883	11.4563	gatad2ab	GATA zinc finger domain containing 2Ab [Source:ZFIN;Acc:ZDB-GENE-040426-2372]
ENSDARG00000006196	9.44417	9.4807	9.52281	9.40487	9.28536	9.43924	9.43844	9.56719	9.61391	9.49757	9.60028	9.67919	9	0.318423	9.46314	0	0.0408877	0	9.43256	0.169764	0.0971723	19.3834	9.59774	0.169764	0.0625157	19.3834	sav1	salvador homolog 1 (Drosophila) [Source:ZFIN;Acc:ZDB-GENE-040912-28]
ENSDARG00000006200	12.5844	12.3713	12.3413	12.5568	12.4694	12.2544	12.075	12.5169	12.2509	12.0645	11.9406	12.0997	ambiguous	0.275647	12.4634	0.305755	0.0840734	0.510527	12.3289	0.473706	0.149151	0.757153	12.0889	0.312289	0.107938	2.56827	EIF4G1 (1 of 3)	eukaryotic translation initiation factor 4 gamma, 1 [Source:HGNC Symbol;Acc:HGNC:3296]
ENSDARG00000006202	10.1618	10.2568	10.1824	10.3485	10.4754	10.2779	10.4684	10.4889	10.5537	10.3299	10.1982	10.5508	14	0.332687	10.2374	0.151521	0.0654617	20.8288	10.4277	0.151521	0.0708605	20.8288	10.4081	0.418541	0.12014	0.876543	erbb3a	v-erb-b2 erythroblastic leukemia viral oncogene homolog 3a [Source:ZFIN;Acc:ZDB-GENE-030916-3]
ENSDARG00000006206	6.85163	6.59301	6.81381	6.90972	6.07779	6.01073	6.30109	6.14309	5.77336	5.86987	5.95747	5.97871	12	0.791667	6.79204	0.318966	0.106569	21.4539	6.13317	0.236729	0.102113	17.0418	5.89485	0.236729	0.0701964	17.0418	pou4f3	POU domain, class 4, transcription factor 3 [Source:ZFIN;Acc:ZDB-GENE-990415-24]
ENSDARG00000006207	7.30618	7.54599	7.36891	7.67191	7.52248	7.76769	7.82224	8.2182	7.14519	7.36901	7.66226	7.5658	9	0.470088	7.47324	0	0.127846	0	7.83265	0.521112	0.246109	17.5597	7.43557	0.521112	0.174608	17.5597	gpx1b	glutathione peroxidase 1b [Source:ZFIN;Acc:ZDB-GENE-040912-60]
ENSDARG00000006212	8.08157	8.11362	8.48816	8.44122	7.83263	8.36638	8.51581	8.3203	8.29519	8.39082	8.32464	8.44692	6	0.819159	8.28114	0.522148	0.140592	17.5906	8.25878	0.684736	0.222042	14.7428	8.36439	0	0.0528113	0	MYT1L (1 of 2)	myelin transcription factor 1-like [Source:HGNC Symbol;Acc:HGNC:7623]
ENSDARG00000006215	10.4381	10.2755	8.7006	10.0021	10.7253	10.1928	8.89586	9.98495	9.38561	9.35304	8.56896	9.18194	14	0.412899	9.85407	1.79966	0.4775	3.51225	9.94974	1.79966	0.558971	3.51225	9.12239	0.83438	0.253233	3.78888	akr1b1	aldo-keto reductase family 1, member B1 (aldose reductase) [Source:ZFIN;Acc:ZDB-GENE-040625-7]
ENSDARG00000006219	10.827	9.96793	10.1221	11.0179	10.9255	10.2557	10.1703	11.1437	10.5851	10.1384	9.76044	10.3536	14	0.758563	10.4837	1.21321	0.356984	23.4663	10.6238	1.21321	0.337333	23.4663	10.2094	0.85224	0.276414	2.0249	gnl3	guanine nucleotide binding protein-like 3 (nucleolar) [Source:ZFIN;Acc:ZDB-GENE-030131-616]
ENSDARG00000006220	12.234	12.0968	11.4759	11.5069	12.1183	11.6784	10.9476	11.2712	11.9601	11.8592	11.5659	11.5263	15	0.999127	11.8284	0.960567	0.263299	5.52582	11.5039	1.23947	0.40608	4.27856	11.7279	0.515878	0.151247	5.67876	ugt1a7	UDP glucuronosyltransferase 1 family, polypeptide A7 [Source:ZFIN;Acc:ZDB-GENE-080227-6]
ENSDARG00000006225	10.7136	10.5154	10.2843	10.3217	10.6054	10.3861	10.1647	10.1969	10.3275	10.4098	10.3091	10.142	14	0.908166	10.4588	0.475239	0.152463	4.58369	10.3383	0.475239	0.157166	4.58369	10.2971	0.268487	0.0914036	8.73846	ddx39aa	DEAD (Asp-Glu-Ala-Asp) box polypeptide 39Aa [Source:ZFIN;Acc:ZDB-GENE-030131-4275]
ENSDARG00000006235	9.80656	9.87476	9.65923	9.99218	9.9547	9.88372	9.93383	9.94585	9.91503	9.92939	9.67758	10.0922	ambiguous	0.285991	9.83319	0.237989	0.114652	0.59597	9.92952	0	0.0244209	0	9.90354	0.237989	0.141585	0.59597	brms1la	breast cancer metastasis-suppressor 1-like a [Source:ZFIN;Acc:ZDB-GENE-050913-49]
ENSDARG00000006240	9.56043	9.60833	9.52082	9.4998	9.72879	9.55298	9.63457	9.71969	9.77324	9.73113	9.90883	9.71913	ambiguous	0.22118	9.54734	0	0.0377835	0	9.65901	0.191495	0.060136	22.9649	9.78308	0	0.0671216	0	slc27a1a	solute carrier family 27 (fatty acid transporter), member 1a [Source:ZFIN;Acc:ZDB-GENE-050320-112]
ENSDARG00000006242	11.3703	11.3153	11.4114	11.3907	11.2827	11.0015	11.2121	11.0737	11.2515	11.3132	11.3926	11.4017	1	0.368796	11.3719	0	0.0331294	0	11.1425	0	0.0972694	0	11.3397	0	0.0515347	0	ptp4a1	protein tyrosine phosphatase type IVA, member 1 [Source:ZFIN;Acc:ZDB-GENE-041121-11]
ENSDARG00000006251	9.76127	9.73522	9.54059	9.99502	9.74491	9.482	9.21561	9.66293	9.71578	9.18569	9.27274	9.50516	11	0.500983	9.75802	0.471545	0.158224	0.832957	9.52636	0.471545	0.176955	0.832957	9.41984	0.471545	0.186793	0.832957	ell2	elongation factor, RNA polymerase II, 2 [Source:ZFIN;Acc:ZDB-GENE-030131-1717]
ENSDARG00000006253	8.98214	9.12189	9.13767	8.96392	8.80661	8.9996	9.00049	8.99764	8.89397	9.16333	8.91753	9.12637	ambiguous	0.246977	9.0514	0	0.0601376	0	8.95109	0	0.0649603	0	9.0253	0	0.0933796	0	mier3	mesoderm induction early response 1, family member 3 [Source:ZFIN;Acc:ZDB-GENE-050913-97]
ENSDARG00000006257	10.4487	10.6119	10.9094	10.5925	10.5828	10.7008	10.6967	10.8199	10.6107	10.6235	10.8549	10.6739	12	0.349869	10.6406	0.461033	0.163514	14.8391	10.7	0.19811	0.0821997	16.688	10.6907	0.19811	0.0870349	16.688	vldlr	very low density lipoprotein receptor [Source:ZFIN;Acc:ZDB-GENE-040426-803]
ENSDARG00000006260	12.0671	12.2556	11.8602	11.4939	11.7781	11.9905	11.4992	11.4595	11.778	12.031	11.7296	11.5343	15	0.565959	11.9192	0.789271	0.254176	7.98695	11.6818	0.599729	0.188523	7.15313	11.7682	0.499052	0.173413	8.62884	tuba8l4	tubulin, alpha 8 like 4 [Source:ZFIN;Acc:ZDB-GENE-040426-860]
ENSDARG00000006266	10.5626	10.5908	10.4099	10.5216	10.7625	10.9416	10.8166	10.7224	10.6419	10.7606	10.8121	10.7167	15	0.90494	10.5212	0.167616	0.0617606	4.62551	10.8108	0.225793	0.0770476	9.92405	10.7328	0.175856	0.0587598	14.0366	stat1a	signal transduction and activation of transcription 1a [Source:ZFIN;Acc:ZDB-GENE-980526-499]
ENSDARG00000006272	9.70035	9.68819	9.815	9.70249	9.60581	9.55844	9.58505	9.56306	9.48221	9.57915	9.4884	9.45195	8	0.584296	9.72651	0.115536	0.0447038	15.4739	9.57809	0	0.0164647	0	9.50043	0.127347	0.0445376	9.18575	mpp5a	membrane protein, palmitoylated 5a (MAGUK p55 subfamily member 5a) [Source:ZFIN;Acc:ZDB-GENE-020712-1]
ENSDARG00000006275	9.86481	10.0477	9.87536	9.92541	9.57171	9.77389	9.76628	10.1034	9.94438	9.86859	9.86398	10.1489	9	0.382804	9.92832	0	0.0645818	0	9.80382	0.310214	0.188004	20.293	9.95647	0.310214	0.102066	20.293	irf2bp2b	interferon regulatory factor 2 binding protein 2b [Source:ZFIN;Acc:ZDB-GENE-040426-2574]
ENSDARG00000006279	6.87851	7.18881	7.01793	7.00745	7.05428	7.02504	7.25114	7.04528	6.84502	6.91519	7.19079	6.92487	ambiguous	0.284798	7.02317	0.232887	0.108216	14.1654	7.09393	0.232887	0.0807108	14.1654	6.96897	0.232887	0.123733	14.1654	rragd	ras-related GTP binding D [Source:ZFIN;Acc:ZDB-GENE-070620-6]
ENSDARG00000006281	6.54578	6.59301	6.75729	7.14164	6.51256	6.77076	7.26852	7.17491	6.90243	6.86927	6.5361	7.21868	ambiguous	0.215141	6.75943	0.678932	0.217486	17.9708	6.93168	0.678932	0.251951	17.9708	6.88162	0.506247	0.234779	0.0902914	myh11b	myosin, heavy polypeptide 11, smooth muscle b [Source:ZFIN;Acc:ZDB-GENE-101124-2]
ENSDARG00000006283	10.4956	10.3364	10.3751	10.0063	10.4345	10.4695	10.4756	10.126	10.5399	10.6145	10.3443	10.3107	11	0.551617	10.3034	0.338466	0.163048	7.95309	10.3764	0.338466	0.114724	7.95309	10.4523	0.338466	0.105814	7.95309	waslb	Wiskott-Aldrich syndrome-like b [Source:ZFIN;Acc:ZDB-GENE-040426-718]
ENSDARG00000006288	7.67542	7.81463	7.82839	7.71453	7.60348	7.9014	7.78119	7.51124	7.82843	7.84017	7.78095	7.74907	15	0.999997	7.75824	0.182808	0.0527527	12.7866	7.69933	0.428726	0.135537	10.6326	7.79966	0.102733	0.0314578	7.16459	prdm5	PR domain containing 5 [Source:ZFIN;Acc:ZDB-GENE-040708-1]
ENSDARG00000006290	10.3727	10.2242	10.0591	10.0492	10.0858	10.0949	9.98434	10.2089	10.1402	10.2055	9.90597	9.93151	7	0.46541	10.1763	0.354148	0.114603	5.62238	10.0935	0	0.0779443	0	10.0458	0.354148	0.104276	5.62238	ndufs5	NADH dehydrogenase (ubiquinone) Fe-S protein 5 [Source:ZFIN;Acc:ZDB-GENE-050522-437]
ENSDARG00000006292	6.67724	6.69952	6.51912	6.93485	7.01437	6.82322	6.99127	6.91526	6.94387	6.92642	6.56806	6.97861	ambiguous	0.286756	6.70768	0.303215	0.145745	1.1132	6.93603	0	0.0654228	0	6.85424	0.303215	0.134126	1.1132	MAATS1	MYCBP-associated, testis expressed 1 [Source:HGNC Symbol;Acc:HGNC:24010]
ENSDARG00000006299	9.72852	9.63545	9.65199	9.59259	9.44466	9.57469	9.61003	9.63566	9.55803	9.74473	9.62651	9.63613	ambiguous	0.233611	9.65213	0	0.0473741	0	9.56626	0	0.0649745	0	9.64135	0	0.0651311	0	arhgef7a	Rho guanine nucleotide exchange factor (GEF) 7a [Source:ZFIN;Acc:ZDB-GENE-060322-11]
ENSDARG00000006300	8.52319	8.35016	8.06213	8.17036	8.54966	8.31972	8.31871	8.09091	8.25381	8.31131	8.15108	7.87055	ambiguous	0.295348	8.27646	0.387734	0.161079	6.12685	8.31975	0.387734	0.158715	6.12685	8.14669	0.387734	0.146553	6.12685	psmd9	proteasome (prosome, macropain) 26S subunit, non-ATPase, 9 [Source:ZFIN;Acc:ZDB-GENE-030131-431]
ENSDARG00000006301	9.53672	9.90934	10.0646	9.81746	9.36342	9.68191	9.61003	9.60384	9.58935	9.5206	9.46145	9.392	5	0.311628	9.83203	0.396463	0.178465	14.1749	9.5648	0.396463	0.107057	14.1749	9.49085	0	0.0683531	0	raph1	Ras association (RalGDS/AF-6) and pleckstrin homology domains 1 [Source:ZFIN;Acc:ZDB-GENE-070912-156]
ENSDARG00000006307	7.83526	7.7149	7.61001	7.88551	7.3759	7.66858	7.44635	7.78845	7.73302	7.75787	7.66913	7.40324	1	0.325569	7.76142	0	0.0944638	0	7.56982	0	0.143741	0	7.64081	0	0.117631	0	shisa4	shisa homolog 4 (Xenopus laevis) [Source:ZFIN;Acc:ZDB-GENE-050417-419]
ENSDARG00000006308	6.35822	6.32376	6.30852	6.47501	6.26122	6.17849	6.61045	6.49809	6.1535	6.79716	6.36197	6.039	10	0.664523	6.36638	0	0.0586976	0	6.38706	0.473396	0.149941	17.8309	6.33791	0.7863	0.275166	10.025	ptpn18	protein tyrosine phosphatase, non-receptor type 18 [Source:ZFIN;Acc:ZDB-GENE-050320-12]
ENSDARG00000006314	11.8946	11.8607	11.8778	11.4336	11.9352	11.8471	11.8285	11.5545	12.0309	12.0654	12.0798	11.9949	5	0.540801	11.7667	0.365156	0.148194	8.35008	11.7913	0.365156	0.127542	8.35008	12.0427	0	0.0293115	0	itgav	integrin, alpha V [Source:ZFIN;Acc:ZDB-GENE-060616-382]
ENSDARG00000006316	14.1066	13.9111	14.0824	14.1791	14.104	14.1104	14.171	14.228	14.0853	14.2778	14.4937	14.3346	15	0.979225	14.0698	0.269008	0.0911993	21.3444	14.1534	0.135336	0.0433223	19.0229	14.2978	0.412354	0.140481	15.5284	rpl23a	ribosomal protein L23a [Source:ZFIN;Acc:ZDB-GENE-030131-7479]
ENSDARG00000006331	7.768	7.72283	7.48224	7.34827	7.44381	7.20958	7.43875	7.15226	7.12163	7.31165	7.51728	7.35444	8	0.594792	7.58033	0.471119	0.142739	6.51064	7.3111	0	0.0998867	0	7.32625	0.397956	0.136258	15.4115	mif4gdb	MIF4G domain containing b [Source:ZFIN;Acc:ZDB-GENE-050227-7]
ENSDARG00000006332	9.50653	9.72943	9.68787	9.57375	9.51814	9.45688	9.6619	9.55476	9.60577	9.70818	9.66076	9.66173	6	0.422806	9.62439	0.239003	0.0768398	12.2903	9.54792	0.173915	0.0715839	17.2832	9.65911	0	0.035435	0	snx14	sorting nexin 14 [Source:ZFIN;Acc:ZDB-GENE-040724-144]
ENSDARG00000006341	5.94193	5.56076	5.61237	5.46207	5.85377	5.87079	6.18307	5.87507	5.69107	5.81101	5.84034	5.29099	ambiguous	0.207755	5.64428	0	0.172497	0	5.94568	0	0.119727	0	5.65836	0.54102	0.17766	10.0677	tas1r3	taste receptor, type 1, member 3 [Source:ZFIN;Acc:ZDB-GENE-070917-3]
ENSDARG00000006345	8.49051	8.4854	8.56384	8.20039	8.25675	8.47093	8.30647	8.40166	8.42189	8.34365	8.66693	8.53093	ambiguous	0.194621	8.43503	0	0.1212	0	8.35895	0	0.0744245	0	8.49085	0	0.112999	0	MED17	mediator complex subunit 17 [Source:HGNC Symbol;Acc:HGNC:2375]
ENSDARG00000006350	5.57135	5.61214	5.84061	5.72933	6.00869	6.01073	5.64286	5.90878	5.95033	5.84093	5.95747	6.039	ambiguous	0.691739	5.68836	0.293658	0.094349	16.568	5.89277	0.379767	0.121486	4.03813	5.94693	0.198204	0.0682898	20.8624	nkx1.2la	NK1 transcription factor related 2-like,a [Source:ZFIN;Acc:ZDB-GENE-040615-1]
ENSDARG00000006353	9.07022	8.99537	9.23072	9.10993	9.08097	8.95332	9.42536	9.25516	9.31241	9.18569	9.43398	9.3146	ambiguous	0.248681	9.10156	0.186308	0.0821647	17.7199	9.1787	0.457944	0.164283	17.7488	9.31167	0.186308	0.0858884	17.7199	itga5	integrin, alpha 5 (fibronectin receptor, alpha polypeptide) [Source:ZFIN;Acc:ZDB-GENE-031116-52]
ENSDARG00000006356	9.69679	9.53489	9.51484	9.68679	9.31513	9.47432	9.60341	9.51682	9.48221	9.44853	9.50547	9.29459	15	0.591998	9.60833	0.237021	0.0628844	0.342877	9.47742	0.291394	0.0985684	15.5591	9.4327	0.155687	0.0713983	9.57269	slc18a3a	solute carrier family 18 (vesicular acetylcholine), member 3a [Source:ZFIN;Acc:ZDB-GENE-060929-990]
ENSDARG00000006368	6.79612	6.55535	6.50146	6.54487	6.62753	6.77076	6.82111	6.51703	6.81532	6.83372	6.77119	6.58055	15	0.473411	6.59945	0.294851	0.105513	3.13571	6.68411	0.319138	0.10413	11.4895	6.7502	0.256989	0.0850695	8.34072	crlf1b	cytokine receptor-like factor 1b [Source:ZFIN;Acc:ZDB-GENE-080108-1]
ENSDARG00000006370	10.9426	10.7044	10.8144	10.7058	10.703	10.6565	10.6381	10.6179	10.5871	10.5685	10.7523	10.5872	1	0.408898	10.7918	0	0.0843077	0	10.6539	0	0.0296544	0	10.6238	0	0.0652955	0	atp6v1h	ATPase, H+ transporting, lysosomal, V1 subunit H [Source:ZFIN;Acc:ZDB-GENE-021219-2]
ENSDARG00000006372	5.41202	5.37735	5.73441	6.04223	5.9598	5.7753	6.05042	6.00324	5.69107	5.89792	6.01102	6.12318	ambiguous	0.441205	5.6415	0.738911	0.239412	19.2755	5.94719	0.305758	0.09301	18.1884	5.9308	0.305758	0.146981	18.1884	ugt5c2	UDP glucuronosyltransferase 5 family, polypeptide C2 [Source:ZFIN;Acc:ZDB-GENE-060825-206]
ENSDARG00000006375	4.79766	5.20894	5.27217	5.0709	5.05186	4.79766	5.16226	5.0819	4.79766	5.0559	5.2571	4.79766	ambiguous	0.688133	5.08742	0.507266	0.158058	13.4673	5.02342	0.304926	0.122404	19.5848	4.97708	0.507266	0.16408	13.4673	nsfl1c	NSFL1 (p97) cofactor (p47) [Source:ZFIN;Acc:ZDB-GENE-041114-160]
ENSDARG00000006383	9.25365	9.08903	9.04649	9.33717	9.06469	9.33918	9.09565	9.19765	9.31491	9.12913	9.24815	9.44289	7	0.611532	9.18158	0.312559	0.101289	22.7325	9.17429	0	0.0968441	0	9.28377	0.312559	0.108788	22.7325	stxbp5l	syntaxin binding protein 5-like [Source:ZFIN;Acc:ZDB-GENE-041210-220]
ENSDARG00000006385	8.69068	8.93273	8.7593	8.76182	8.82331	9.03662	9.23288	8.88942	9.01288	8.96553	8.82975	9.36346	10	0.379049	8.78613	0	0.0853249	0	8.99556	0.435218	0.144795	13.6821	9.0429	0.438047	0.191235	22.6474	triobp	TRIO and F-actin binding protein [Source:ZFIN;Acc:ZDB-GENE-061215-80]
ENSDARG00000006389	9.02544	9.21619	9.10615	9.12296	9.05059	9.28311	9.33034	9.19498	9.09673	9.21425	9.13565	9.27173	3	0.344111	9.11768	0	0.06623	0	9.21475	0.293298	0.095226	13.8342	9.17959	0	0.060815	0	smad2	MAD homolog 2 (Drosophila) [Source:ZFIN;Acc:ZDB-GENE-990603-7]
ENSDARG00000006392	8.74356	8.35016	8.17868	8.56524	8.79536	8.60056	8.0112	8.37821	8.54681	8.47709	8.08646	8.63443	13	0.774985	8.45941	0.545391	0.195112	1.66907	8.44633	0.815079	0.261802	4.05537	8.4362	0.545391	0.179469	1.66907	exosc9	exosome component 9 [Source:ZFIN;Acc:ZDB-GENE-041010-180]
ENSDARG00000006395	11.251	11.3991	11.2227	11.3564	11.0018	11.2328	11.3414	11.1299	11.1531	11.2076	10.7202	11.2684	ambiguous	0.253989	11.3073	0	0.0612446	0	11.1765	0.354818	0.117118	13.8761	11.0873	0.437131	0.17731	2.46631	rbm25	RNA binding motif protein 25 [Source:ZFIN;Acc:ZDB-GENE-030131-5547]
ENSDARG00000006396	10.6378	10.9129	11.0176	11.0765	10.3613	10.8122	10.7914	10.7715	10.8873	10.7893	10.9093	10.943	5	0.583744	10.9112	0.409563	0.146073	15.5754	10.6841	0.409563	0.145502	15.5754	10.8822	0	0.0526594	0	nrcama	neuronal cell adhesion molecule a [Source:ZFIN;Acc:ZDB-GENE-041210-235]
ENSDARG00000006397	10.5684	10.6604	10.5104	10.6148	10.8395	10.5898	10.699	10.5662	10.6178	10.7207	10.6436	10.8138	1	0.490712	10.5885	0	0.0518482	0	10.6736	0	0.0965233	0	10.699	0	0.0686939	0	laptm4a	lysosomal-associated protein transmembrane 4 alpha [Source:ZFIN;Acc:ZDB-GENE-030131-1024]
ENSDARG00000006399	12.5009	12.6137	12.5969	12.5909	12.6156	12.552	12.6856	12.5048	12.4825	12.6507	12.2312	12.6741	1	0.471661	12.5756	0	0.038602	0	12.5895	0	0.0628838	0	12.5096	0	0.147084	0	ywhae1	tyrosine 3-monooxygenase/tryptophan 5-monooxygenase activation protein, epsilon polypeptide 1 [Source:ZFIN;Acc:ZDB-GENE-030131-779]
ENSDARG00000006408	10.9568	10.4022	10.1999	10.8339	11.2435	10.5401	10.5254	10.8276	10.684	10.4268	10.0716	10.7073	11	0.704023	10.5982	0.771474	0.255867	1.29387	10.7842	0.771474	0.263895	1.29387	10.4724	0.771474	0.206543	1.29387	hmgb3b	high-mobility group box 3b [Source:ZFIN;Acc:ZDB-GENE-050417-290]
ENSDARG00000006409	5.94193	5.74817	5.7713	5.60791	5.59244	5.58673	5.5212	5.76562	5.73324	6.02691	6.13357	5.68853	ambiguous	0.408647	5.76733	0	0.116237	0	5.6165	0	0.0862356	0	5.89556	0.524178	0.155182	12.3196	mapk12b	mitogen-activated protein kinase 12b [Source:ZFIN;Acc:ZDB-GENE-041210-123]
ENSDARG00000006413	12.6254	12.6984	12.563	12.8539	12.7903	12.5581	12.644	12.5904	12.5051	12.858	12.9288	12.8263	4	0.448265	12.6852	0	0.102332	0	12.6457	0	0.0819956	0	12.7795	0.42487	0.14025	14.715	rpl38	ribosomal protein L38 [Source:ZFIN;Acc:ZDB-GENE-030131-8752]
ENSDARG00000006420	10.366	10.512	10.7023	10.6203	10.2902	10.5346	10.5342	10.714	10.4116	10.4555	10.6866	10.7492	11	0.635775	10.5502	0.344719	0.115095	17.2806	10.5183	0.344719	0.144982	17.2806	10.5757	0.344719	0.117073	17.2806	atrnl1b	attractin-like 1b [Source:ZFIN;Acc:ZDB-GENE-030131-8092]
ENSDARG00000006422	9.35659	9.30208	9.27862	9.14102	9.75363	9.47624	9.50919	9.31291	9.64205	9.64672	9.15503	9.57732	9	0.315206	9.26958	0	0.0736008	0	9.51299	0.383795	0.154568	4.17663	9.50528	0.383795	0.157776	4.17663	esyt3	extended synaptotagmin-like protein 3 [Source:ZFIN;Acc:ZDB-GENE-050809-35]
ENSDARG00000006427	13.9131	13.8182	13.3186	13.6825	13.952	13.6823	13.138	13.4846	13.0226	13.0453	12.6532	12.7767	15	0.377081	13.6831	0.609784	0.195735	3.85691	13.5642	0.837668	0.276274	3.90982	12.8745	0.456724	0.133068	5.40088	fabp2	fatty acid binding protein 2, intestinal [Source:ZFIN;Acc:ZDB-GENE-991019-5]
ENSDARG00000006434	8.59794	7.76948	7.64019	8.5537	8.35996	7.59835	7.66327	8.23922	8.3793	8.09529	7.83671	7.87738	15	0.785446	8.14033	1.23785	0.318353	0.379257	7.9652	0.946613	0.262373	0.159309	8.04717	0.584714	0.19506	4.45874	polr1e	polymerase (RNA) I polypeptide E [Source:ZFIN;Acc:ZDB-GENE-050522-251]
ENSDARG00000006447	6.70803	6.34683	6.78586	7.37537	6.5714	6.56766	6.73326	7.12922	6.04245	6.20405	6.32379	6.6506	12	0.600715	6.80402	1.03149	0.366175	20.7115	6.75039	0.550616	0.206892	19.4179	6.30522	0.550616	0.215846	19.4179	slc19a3a	solute carrier family 19, member 3a [Source:ZFIN;Acc:ZDB-GENE-110411-41]
ENSDARG00000006456	8.82104	8.62572	8.72852	8.41591	8.92221	8.6527	8.66364	8.65266	8.84974	8.94731	8.70365	8.55647	ambiguous	0.220876	8.6478	0.323153	0.137297	7.55563	8.7228	0	0.0975191	0	8.76429	0.323153	0.134006	7.55563	pdgfrl	platelet-derived growth factor receptor-like [Source:ZFIN;Acc:ZDB-GENE-040426-901]
ENSDARG00000006462	8.52319	8.79488	8.47171	8.49454	8.79254	9.03923	8.80629	8.67588	8.40312	8.67396	8.78997	8.46952	14	0.860557	8.57108	0.33238	0.11669	8.78305	8.82848	0.33238	0.128285	8.78305	8.58414	0.43755	0.134851	13.143	CECR5	cat eye syndrome chromosome region, candidate 5 [Source:HGNC Symbol;Acc:HGNC:1843]
ENSDARG00000006467	8.57085	8.69898	9.29035	8.83028	5.9344	5.98433	6.61045	5.7258	5.54864	5.89792	6.1102	5.94711	11	0.606723	8.84762	0.652891	0.261971	14.8478	6.06374	0.652891	0.325623	14.8478	5.87597	0.652891	0.187797	14.8478	pcdh8	protocadherin 8 [Source:ZFIN;Acc:ZDB-GENE-980526-242]
ENSDARG00000006468	6.49257	6.34683	6.32934	6.27962	6.59979	6.67335	6.45776	6.55405	6.41059	6.52166	6.45225	5.88056	4	0.40047	6.36209	0	0.0749923	0	6.57124	0	0.074385	0	6.31627	0.642449	0.20384	9.24787	grap2a	GRB2-related adaptor protein 2a [Source:ZFIN;Acc:ZDB-GENE-050417-275]
ENSDARG00000006474	5.81242	5.50531	5.40844	5.835	5.7335	5.7753	5.97701	6.03279	5.73324	5.95161	5.66789	5.88056	ambiguous	0.712367	5.64029	0.521441	0.145263	0.385458	5.87965	0.3544	0.103758	18.1066	5.80833	0	0.0982815	0	fam154b	family with sequence similarity 154, member B [Source:ZFIN;Acc:ZDB-GENE-051127-27]
ENSDARG00000006477	9.84083	9.83034	9.97164	9.65488	9.84753	9.86183	9.77219	9.82519	9.80736	9.77597	9.82527	9.60398	7	0.343754	9.82442	0.188975	0.108825	10.5448	9.82668	0	0.0308533	0	9.75314	0.188975	0.0746098	10.5448	ddi2	DNA-damage inducible protein 2 [Source:ZFIN;Acc:ZDB-GENE-031030-15]
ENSDARG00000006487	12.6502	12.8089	12.4386	12.4919	12.6419	12.6224	12.6363	12.2678	12.5211	12.6749	12.1814	12.6272	ambiguous	0.236015	12.5974	0.303249	0.13039	6.48368	12.5421	0.303249	0.121674	6.48368	12.5012	0.303249	0.162011	6.48368	anp32a	acidic (leucine-rich) nuclear phosphoprotein 32 family, member A [Source:ZFIN;Acc:ZDB-GENE-030131-7850]
ENSDARG00000006491	8.39215	8.44331	8.17358	8.24427	8.27719	8.3154	8.10878	7.97635	8.33043	8.66441	8.25864	8.26239	11	0.479036	8.31333	0.348693	0.0930365	7.26589	8.16943	0.348693	0.115363	7.26589	8.37897	0.348693	0.148363	7.26589	agpat9l	1-acylglycerol-3-phosphate O-acyltransferase 9, like [Source:ZFIN;Acc:ZDB-GENE-060531-19]
ENSDARG00000006494	8.64691	8.59191	8.7006	8.4537	8.64994	8.78933	8.61494	8.72121	8.53824	8.38695	8.67367	8.27272	1	0.442439	8.59828	0	0.0842573	0	8.69386	0	0.0607574	0	8.4679	0	0.139148	0	asb7	ankyrin repeat and SOCS box-containing 7 [Source:ZFIN;Acc:ZDB-GENE-040426-2429]
ENSDARG00000006497	13.006	13.0104	12.9195	13.0311	13.1834	13.0961	13.0925	13.0597	13.0782	13.1545	13.0192	13.0832	ambiguous	0.296211	12.9918	0.0839741	0.0382475	4.34647	13.1079	0.0839741	0.0432657	4.34647	13.0838	0.0839741	0.0469652	4.34647	rtn1a	reticulon 1a [Source:ZFIN;Acc:ZDB-GENE-030131-2426]
ENSDARG00000006501	5.41202	5.30053	4.79766	4.79766	5.82523	5.44456	5.81071	5.5928	5.2023	5.16238	5.06367	5.20111	ambiguous	0.651241	5.07697	0.793919	0.214587	5.62005	5.66833	0	0.128511	0	5.15736	0	0.0472225	0	cyp2x10.2	cytochrome P450, family 2, subfamily X, polypeptide 10.2 [Source:ZFIN;Acc:ZDB-GENE-060818-12]
ENSDARG00000006503	5.81242	5.61214	5.65521	5.69091	5.3041	5.7753	5.64286	5.90878	5.49403	5.60479	5.87105	5.8454	ambiguous	0.531219	5.69267	0	0.0703247	0	5.65776	0.403821	0.201347	16.8395	5.70382	0.403821	0.128338	16.8395	CABZ01067175.1	Uncharacterized protein [Source:UniProtKB/TrEMBL;Acc:E7EZN7]
ENSDARG00000006508	8.53526	8.36528	7.89834	8.77842	8.74364	8.36638	8.11818	8.64876	8.54681	8.58905	8.07625	8.44692	11	0.332866	8.39432	0.606385	0.29094	1.81929	8.46924	0.606385	0.209745	1.81929	8.41476	0.606385	0.1672	1.81929	pip5k1bb	phosphatidylinositol-4-phosphate 5-kinase, type I, beta b [Source:ZFIN;Acc:ZDB-GENE-040912-141]
ENSDARG00000006514	9.03676	9.04608	8.96387	9.21105	9.21551	8.93101	9.18044	9.05769	9.09382	9.35895	9.43794	9.37065	ambiguous	0.288509	9.06444	0	0.0869792	0	9.09616	0	0.0969155	0	9.31534	0.344317	0.115052	15.1298	her6	hairy-related 6 [Source:ZFIN;Acc:ZDB-GENE-980526-144]
ENSDARG00000006518	6.22901	6.20071	6.44685	6.16753	5.3041	5.84009	5.95127	5.90878	6.43131	6.85753	6.4695	6.70065	3	0.36516	6.26103	0	0.0998149	0	5.75106	0.650801	0.204487	15.4039	6.61475	0	0.150228	0	afap1l1a	actin filament associated protein 1-like 1a [Source:ZFIN;Acc:ZDB-GENE-050913-76]
ENSDARG00000006522	6.62958	6.49656	6.48353	6.51045	6.89792	6.93395	6.58142	6.92886	6.30099	6.02691	5.84034	5.94711	9	0.44776	6.53003	0	0.0515334	0	6.83554	0.39089	0.115469	3.41559	6.02884	0.39089	0.163869	3.41559	otop2	otopetrin 2 [Source:ZFIN;Acc:ZDB-GENE-050104-2]
ENSDARG00000006524	11.7859	11.9267	11.8978	12.0389	11.7036	11.8678	11.902	11.8333	11.8013	11.7986	11.6204	11.886	ambiguous	0.253214	11.9123	0	0.0876497	0	11.8267	0	0.0675958	0	11.7766	0	0.0905111	0	supt6h	suppressor of Ty 6 homolog [Source:ZFIN;Acc:ZDB-GENE-030131-7949]
ENSDARG00000006526	13.0804	13.1347	13.0918	12.6927	13.5559	13.4987	13.3505	13.1577	13.5005	13.1967	13.1313	13.0738	ambiguous	0.261374	12.9999	0.403369	0.143813	8.07178	13.3907	0.403369	0.134487	8.07178	13.2256	0.389179	0.15386	4.22673	fn1b	fibronectin 1b [Source:ZFIN;Acc:ZDB-GENE-030131-6545]
ENSDARG00000006527	10.0295	10.1262	9.90004	9.99502	9.77233	9.94747	9.91926	9.72525	9.88844	10.0092	9.72528	9.74515	13	0.605604	10.0127	0.24587	0.0783674	6.56567	9.84108	0.266407	0.0766783	11.2315	9.84201	0.24587	0.0999625	6.56567	brd3a	bromodomain containing 3a [Source:ZFIN;Acc:ZDB-GENE-030131-6141]
ENSDARG00000006544	5.94193	5.56076	5.61237	5.69091	5.55259	5.66768	5.5212	5.80364	5.73324	6.02691	5.6285	5.59694	ambiguous	0.321825	5.70149	0.354326	0.136421	1.56337	5.63628	0	0.0995392	0	5.7464	0.442544	0.155404	8.08729	CABZ01084570.1	Uncharacterized protein [Source:UniProtKB/TrEMBL;Acc:F1R342]
ENSDARG00000006545	7.21658	7.20043	7.19456	7.57482	6.96272	7.2286	7.13232	6.95564	6.90243	6.8809	7.32916	7.0553	15	0.424199	7.2966	0.375035	0.139585	21.2244	7.06982	0.321349	0.0959039	11.1236	7.04195	0.460996	0.161668	16.4819	rgp1	RGP1 retrograde golgi transport homolog (S. cerevisiae) [Source:ZFIN;Acc:ZDB-GENE-040718-352]
ENSDARG00000006546	9.32924	9.42439	9.33407	9.21105	9.5113	9.58185	9.82148	9.3896	9.81621	9.66114	9.76044	9.73406	ambiguous	0.259517	9.32469	0	0.0735477	0	9.57606	0.364927	0.152413	12.8806	9.74296	0	0.0535696	0	ak4	adenylate kinase 4 [Source:ZFIN;Acc:ZDB-GENE-040426-2505]
ENSDARG00000006553	9.20179	9.29686	9.38089	9.16642	9.57827	9.35808	9.50032	9.26027	9.53249	9.55876	9.61433	9.49204	ambiguous	0.294232	9.26149	0	0.074898	0	9.42424	0	0.109654	0	9.5494	0	0.0424874	0	rras	related RAS viral (r-ras) oncogene homolog [Source:ZFIN;Acc:ZDB-GENE-041010-217]
ENSDARG00000006560	5.81242	5.56076	5.7713	5.34173	5.82523	5.70516	5.74762	6.00324	5.73324	5.78004	5.44472	5.91443	ambiguous	0.355019	5.62155	0	0.15757	0	5.82031	0	0.105613	0	5.71811	0	0.158109	0	irf4a	interferon regulatory factor 4a [Source:ZFIN;Acc:ZDB-GENE-070912-330]
ENSDARG00000006566	10.375	10.7547	10.8825	10.3825	10.0591	10.3457	10.326	10.0645	10.1819	10.3429	10.3209	10.1683	15	0.97625	10.5987	0.62941	0.178367	12.5832	10.1988	0.387712	0.0992781	11.9004	10.2535	0.223224	0.0605428	11.5696	nlk1	nemo like kinase, type 1 [Source:ZFIN;Acc:ZDB-GENE-040701-1]
ENSDARG00000006567	7.1316	7.35346	6.91988	7.0537	7.18518	6.93395	7.13232	7.20818	6.73791	6.89243	6.74412	6.70065	ambiguous	0.263255	7.11466	0.266387	0.152233	7.48738	7.11491	0.279276	0.0920815	21.7275	6.76878	0.266387	0.0677205	7.48738	dus4l	dihydrouridine synthase 4-like (S. cerevisiae) [Source:ZFIN;Acc:ZDB-GENE-040801-233]
ENSDARG00000006568	6.72315	6.88877	6.69812	6.6582	6.84133	6.45187	6.77166	6.85939	6.73791	6.72072	6.88636	6.97861	15	0.394338	6.74206	0.231923	0.0816015	8.58689	6.73106	0.413424	0.133648	21.6467	6.8309	0.297569	0.0904203	19.0049	kcnmb2	potassium large conductance calcium-activated channel, subfamily M, beta member 2 [Source:ZFIN;Acc:ZDB-GENE-050320-97]
ENSDARG00000006577	6.90483	6.49656	6.72805	6.61091	6.90895	6.91015	6.73326	6.60753	7.39	7.35287	6.82366	6.8102	ambiguous	0.277318	6.68509	0	0.142725	0	6.78997	0.349925	0.102434	6.99088	7.09418	0.784362	0.199423	5.91848	nadka	NAD kinase a [Source:ZFIN;Acc:ZDB-GENE-050417-39]
ENSDARG00000006580	5.46967	5.37735	5.34476	5.34173	5.05186	5.17323	4.79766	4.79766	5.2023	5.31209	4.79766	4.79766	ambiguous	0.6662	5.38338	0.129886	0.0450172	4.06134	4.9551	0.453498	0.132447	6.72723	5.02743	0.654492	0.180307	6.45416	cldnd	claudin d [Source:ZFIN;Acc:ZDB-GENE-010328-4]
ENSDARG00000006584	10.6228	10.8618	10.8014	10.7049	10.3594	10.5827	10.6478	10.5652	10.5653	10.682	10.6072	10.6883	5	0.504921	10.7477	0.249191	0.0824204	13.6351	10.5388	0.249191	0.0974222	13.6351	10.6357	0	0.0423602	0	phf8	PHD finger protein 8 [Source:ZFIN;Acc:ZDB-GENE-060419-1]
ENSDARG00000006585	7.69007	7.59018	7.82185	7.66468	7.33666	7.76129	7.65678	7.60448	7.51109	7.40074	7.48637	7.67234	ambiguous	0.203686	7.6917	0	0.0810412	0	7.5898	0.356464	0.142754	13.2601	7.51763	0.272725	0.0952889	21.3467	CABZ01113899.1	Uncharacterized protein [Source:UniProtKB/TrEMBL;Acc:E7F1C9]
ENSDARG00000006588	9.47153	9.5193	9.8036	9.17145	11.3271	11.637	11.0915	10.875	8.75325	8.74508	8.86551	8.44236	13	0.448432	9.49147	0.393911	0.217608	11.2889	11.2326	0.797537	0.266293	7.85483	8.70155	0.393911	0.141585	11.2889	zgc:111983	zgc:111983 [Source:ZFIN;Acc:ZDB-GENE-050417-335]
ENSDARG00000006598	8.93144	8.37527	8.62459	8.35949	9.36152	9.12521	8.63136	8.78307	8.61763	8.50592	8.15593	8.0074	9	0.451359	8.5727	0	0.207066	0	8.97529	0.729253	0.254475	5.34641	8.32172	0.729253	0.208611	5.34641	sgk2b	serum/glucocorticoid regulated kinase 2b [Source:ZFIN;Acc:ZDB-GENE-060929-44]
ENSDARG00000006600	10.7277	10.826	10.9572	10.8852	10.6527	10.6013	10.4765	10.4703	10.8343	10.8174	11.0069	10.7747	13	0.656579	10.849	0.201218	0.0791213	15.1559	10.5502	0.219511	0.0636596	5.44169	10.8583	0.201218	0.0822426	15.1559	lsm14aa	LSM14 homolog Aa (SCD6, S. cerevisiae) [Source:ZFIN;Acc:ZDB-GENE-040426-1567]
ENSDARG00000006601	8.24289	8.4242	8.42117	8.46196	8.2485	8.3622	8.42067	8.54325	8.51222	8.38307	8.31601	8.73094	14	0.411653	8.38755	0.206579	0.0740452	17.1319	8.39365	0.206579	0.10221	17.1319	8.48556	0.399388	0.147236	22.9616	KAZN (1 of 3)	kazrin, periplakin interacting protein [Source:HGNC Symbol;Acc:HGNC:29173]
ENSDARG00000006602	6.70803	6.53607	6.9941	6.6582	6.40202	6.22189	6.58142	6.55405	6.81532	6.9704	7.02551	7.04283	11	0.388961	6.7241	0.285569	0.162866	17.5293	6.43984	0.285569	0.121076	17.5293	6.96352	0.285569	0.0769203	17.5293	chrna2a	cholinergic receptor, nicotinic, alpha polypeptide 2a (neuronal) [Source:ZFIN;Acc:ZDB-GENE-040108-2]
ENSDARG00000006603	8.76077	8.51278	8.55606	8.64714	8.80661	8.55011	8.46537	8.72493	8.72714	8.54462	8.52856	8.47399	14	0.398418	8.61919	0.313706	0.086916	1.03174	8.63675	0.313706	0.117955	1.03174	8.56858	0.210763	0.0896161	4.30524	csrp1a	cysteine and glycine-rich protein 1a [Source:ZFIN;Acc:ZDB-GENE-030909-4]
ENSDARG00000006604	7.51973	7.35346	7.80206	7.48698	7.52248	7.55444	7.47633	7.62885	7.43784	7.54921	7.50191	7.5658	2	0.324647	7.54056	0.312308	0.15913	16.6874	7.54552	0	0.0531041	0	7.51369	0	0.0439731	0	pvrl3b	poliovirus receptor-related 3b [Source:ZFIN;Acc:ZDB-GENE-050327-14]
ENSDARG00000006607	8.27209	8.50825	8.56771	8.5264	8.04392	8.01281	8.29411	8.38764	7.98915	8.37527	8.26762	8.27272	13	0.629018	8.46861	0.290128	0.0989164	14.4424	8.18462	0.450659	0.130878	18.7518	8.22619	0.290128	0.129565	14.4424	gpr27	G protein-coupled receptor 27 [Source:ZFIN;Acc:ZDB-GENE-071022-3]
ENSDARG00000006609	10.1463	10.1292	10.0217	10.0762	9.93568	9.93075	9.93515	9.92669	10.0396	10.0389	10.1179	9.89545	8	0.345075	10.0933	0.135363	0.0428863	4.53489	9.93207	0	0.00311222	0	10.023	0.163439	0.0761937	10.9091	map2k2a	mitogen-activated protein kinase kinase 2a [Source:ZFIN;Acc:ZDB-GENE-041027-1]
ENSDARG00000006615	8.87572	8.88127	9.16597	8.95519	9.38416	9.20401	9.29173	9.18425	9.57273	9.57746	9.77458	9.58351	7	0.601958	8.96954	0.249273	0.104053	15.6154	9.26604	0	0.0701127	0	9.62707	0.249273	0.0721803	15.6154	hnf1ba	HNF1 homeobox Ba [Source:ZFIN;Acc:ZDB-GENE-020104-1]
ENSDARG00000006617	9.06746	9.086	9.00149	9.05928	8.92994	9.03662	8.80917	9.0694	9.02821	8.95515	9.1836	9.05076	1	0.408787	9.05356	0	0.0290862	0	8.96128	0	0.0887251	0	9.05443	0	0.079953	0	napgl	N-ethylmaleimide-sensitive factor attachment protein, gamma, like [Source:ZFIN;Acc:ZDB-GENE-050320-46]
ENSDARG00000006621	10.2323	10.1965	10.3729	10.3879	9.99199	10.2217	10.2884	10.0185	10.3013	10.4454	10.0355	10.2275	15	0.713925	10.2974	0.237452	0.0660195	18.58	10.1302	0.359399	0.103226	12.7043	10.2524	0.343673	0.140612	5.62344	pspc1	paraspeckle component 1 [Source:ZFIN;Acc:ZDB-GENE-030131-9530]
ENSDARG00000006624	9.24879	9.28109	9.16342	9.05656	9.1597	9.17822	8.94127	9.00376	9.08798	8.98352	8.84177	9.05672	15	0.75213	9.18746	0.240209	0.0767551	7.6121	9.07074	0.279547	0.081391	5.57426	8.9925	0.256858	0.0836335	1.89615	ppp2r2ab	protein phosphatase 2, regulatory subunit B, alpha b [Source:ZFIN;Acc:ZDB-GENE-030131-5474]
ENSDARG00000006636	7.65316	7.76181	7.55556	7.65741	7.58367	7.93009	7.8048	7.76674	7.73302	7.87958	8.06597	7.91103	9	0.462089	7.65698	0	0.0715353	0	7.77132	0.284782	0.118716	14.1073	7.8974	0.284782	0.115428	14.1073	slitrk2	SLIT and NTRK-like family, member 2 [Source:ZFIN;Acc:ZDB-GENE-080327-7]
ENSDARG00000006639	8.44431	8.45277	8.57927	8.53033	8.449	8.26701	8.37842	8.36395	8.60539	8.4698	8.60119	8.63043	ambiguous	0.288528	8.50167	0.155655	0.0470832	16.9924	8.3646	0.134107	0.062763	22.0791	8.5767	0.134107	0.0546341	22.0791	lnpb	limb and neural patterns b [Source:ZFIN;Acc:ZDB-GENE-030131-9455]
ENSDARG00000006640	8.3788	8.36025	8.51651	8.40738	8.38274	8.46315	8.55078	8.46534	8.42655	8.33161	8.62576	8.58981	14	0.838993	8.41574	0.154849	0.05499	15.6108	8.4655	0.154849	0.05827	15.6108	8.49343	0.326125	0.100738	18.4899	eomesa	eomesodermin homolog a [Source:ZFIN;Acc:ZDB-GENE-001228-1]
ENSDARG00000006642	9.2168	8.91919	8.69353	9.21836	9.26517	8.78311	8.75032	9.10113	8.82534	8.89122	8.45203	8.81079	14	0.649926	9.01197	0.603863	0.17393	0.951179	8.97493	0.603863	0.181439	0.951179	8.74484	0.381873	0.144255	3.81054	drg2	developmentally regulated GTP binding protein 2 [Source:ZFIN;Acc:ZDB-GENE-040808-29]
ENSDARG00000006666	8.54324	8.8637	8.49632	8.96971	8.69907	8.63553	8.84054	8.45642	8.39839	8.55499	8.02937	8.67382	1	0.495617	8.71824	0	0.164861	0	8.65789	0	0.13205	0	8.41414	0	0.21274	0	BUD13	BUD13 homolog (S. cerevisiae) [Source:HGNC Symbol;Acc:HGNC:28199]
ENSDARG00000006672	8.44857	8.78744	8.42117	8.48647	8.45617	8.28037	8.26486	8.22875	8.26947	8.39469	8.54338	8.29317	ambiguous	0.153308	8.53591	0.23599	0.132745	11.099	8.30754	0	0.0806825	0	8.37518	0.23599	0.0968801	11.099	znf395	zinc finger protein 395 [Source:ZFIN;Acc:ZDB-GENE-031002-50]
ENSDARG00000006677	7.56033	7.35346	7.18418	6.98369	7.74662	7.60553	7.4539	7.30333	7.70229	7.64438	7.48637	7.40324	11	0.662526	7.27041	0.423821	0.199233	6.06016	7.52735	0.423821	0.152973	6.06016	7.55907	0.423821	0.103023	6.06016	ripk1l	receptor (TNFRSF)-interacting serine-threonine kinase 1, like [Source:ZFIN;Acc:ZDB-GENE-070705-132]
ENSDARG00000006678	5.84657	6.14733	5.90493	5.56266	5.7335	6.32343	5.60455	5.68395	5.95033	5.92514	6.06182	6.00931	ambiguous	0.761928	5.86537	0.613092	0.200481	8.77996	5.83636	0.613092	0.269354	8.77996	5.98665	0	0.0475785	0	pth2r	parathyroid hormone 2 receptor [Source:ZFIN;Acc:ZDB-GENE-991123-10]
ENSDARG00000006683	9.32232	9.44341	9.68077	9.2848	9.42659	9.49534	9.70734	9.61984	9.63006	9.68171	9.90883	9.54381	13	0.396838	9.43282	0.35141	0.141675	13.3364	9.56228	0.30712	0.0974947	16.5944	9.6911	0.35141	0.129397	13.3364	arhgef6	Rac/Cdc42 guanine nucleotide exchange factor (GEF) 6 [Source:ZFIN;Acc:ZDB-GENE-101013-2]
ENSDARG00000006686	8.32413	7.99502	7.92294	8.07084	8.22343	7.9014	7.91179	8.10244	7.98281	8.04685	7.79353	7.45959	14	0.802813	8.07823	0.382352	0.143129	1.58497	8.03476	0.382352	0.113499	1.58497	7.82069	0.617002	0.193225	7.80903	zmynd19	zinc finger, MYND domain containing 19 [Source:ZFIN;Acc:ZDB-GENE-030131-4460]
ENSDARG00000006687	8.59025	8.92259	8.50038	9.04838	8.35612	8.31972	9.13523	8.60103	9.00049	8.60577	9.167	9.05672	ambiguous	0.277865	8.7654	0	0.1899	0	8.60302	0.597996	0.303921	17.5169	8.9575	0.597996	0.184415	17.5169	h2afy2	H2A histone family, member Y2 [Source:ZFIN;Acc:ZDB-GENE-050913-114]
ENSDARG00000006691	13.3084	13.244	13.2708	13.2011	13.353	13.1987	13.191	13.4045	13.2248	13.312	13.7769	13.4869	10	0.844461	13.2561	0	0.037146	0	13.2868	0.261886	0.0744537	23.5485	13.4501	0.579129	0.197223	16.172	rpl12	ribosomal protein L12 [Source:ZFIN;Acc:ZDB-GENE-030131-5297]
ENSDARG00000006693	8.75047	8.85305	8.76941	8.60305	8.88823	8.76429	9.02302	8.79018	8.92053	9.0846	9.40598	9.36586	8	0.438434	8.744	0.250714	0.0856322	9.28886	8.86643	0	0.091269	0	9.19424	0.561043	0.163872	17.0058	tmprss4a	transmembrane protease, serine 4a [Source:ZFIN;Acc:ZDB-GENE-061103-631]
ENSDARG00000006705	9.70035	9.69018	9.72806	9.63138	9.88105	9.91666	9.85528	9.8148	9.75863	9.75223	9.83579	9.96984	14	0.45715	9.68749	0.0803344	0.0333245	9.04615	9.86695	0.0803344	0.0352655	9.04615	9.82912	0.230881	0.0770314	19.6983	pkn2	protein kinase N2 [Source:ZFIN;Acc:ZDB-GENE-061207-42]
ENSDARG00000006712	8.6432	8.87427	8.83827	9.00395	8.74948	8.86192	8.75032	8.62111	8.80409	8.66441	8.88887	8.77505	ambiguous	0.243861	8.83992	0	0.123451	0	8.74571	0	0.0831685	0	8.7831	0	0.0774012	0	wipf2b	WAS/WASL interacting protein family, member 2b [Source:ZFIN;Acc:ZDB-GENE-040625-182]
ENSDARG00000006719	9.45897	9.73522	9.48046	9.66737	9.30528	9.53094	9.56135	9.68591	9.64603	9.624	9.55911	9.77433	1	0.33631	9.58551	0	0.0963374	0	9.52087	0	0.129424	0	9.65087	0	0.0753708	0	specc1la	sperm antigen with calponin homology and coiled-coil domains 1-like a [Source:ZFIN;Acc:ZDB-GENE-060810-139]
ENSDARG00000006729	11.7593	11.6764	11.6104	11.7179	11.7002	11.5729	11.6556	11.8061	11.6884	11.6739	11.8504	11.7938	15	0.999921	11.691	0.154528	0.0513578	1.96246	11.6837	0.237436	0.0810935	21.723	11.7516	0.201605	0.0615895	17.4337	eif3s6ip	eukaryotic translation initiation factor 3, subunit 6 interacting protein [Source:ZFIN;Acc:ZDB-GENE-040426-2138]
ENSDARG00000006747	7.33477	7.38412	7.69148	7.15223	6.99396	7.2286	7.28568	7.3135	7.26781	7.13291	7.21962	7.34446	5	0.317464	7.39065	0.332442	0.190327	14.1485	7.20543	0.332442	0.106672	14.1485	7.2412	0	0.0731523	0	tmem178b	transmembrane protein 178B [Source:ZFIN;Acc:ZDB-GENE-040718-92]
ENSDARG00000006754	8.31947	8.2119	8.55995	8.18545	8.11848	7.81163	8.15059	8.15875	8.24328	8.16498	8.11665	8.28808	ambiguous	0.205663	8.31919	0	0.134348	0	8.05986	0	0.113959	0	8.20325	0	0.0593499	0	mllt3	myeloid/lymphoid or mixed lineage-leukemia translocation to 3 homolog (Drosophila) [Source:ZFIN;Acc:ZDB-GENE-050417-356]
ENSDARG00000006757	11.7191	11.7483	11.7373	12.0175	11.9832	11.8899	12.1031	12.2116	12.0657	12.0289	12.0436	12.1328	5	0.540073	11.8055	0.303378	0.107814	20.1231	12.047	0.303378	0.111606	20.1231	12.0678	0	0.0363483	0	klhl41b	kelch-like 41b (Drosophila) [Source:ZFIN;Acc:ZDB-GENE-030131-9875]
ENSDARG00000006758	8.58252	8.87075	8.68286	8.80134	8.38274	8.45925	8.27328	8.3203	8.49017	8.39469	8.59764	8.69694	4	0.362517	8.73437	0	0.0992348	0	8.35889	0	0.0647529	0	8.54486	0.320796	0.104691	19.6951	zgc:77415	zgc:77415 [Source:ZFIN;Acc:ZDB-GENE-030131-3308]
ENSDARG00000006760	9.80656	9.58284	9.25247	9.94019	8.79254	9.08287	9.13752	9.18962	9.10832	8.95775	8.38359	9.32698	7	0.619511	9.64551	0.735407	0.228898	1.02641	9.05064	0	0.131746	0	8.94416	0.735407	0.304411	1.02641	slc24a3	solute carrier family 24 (sodium/potassium/calcium exchanger), member 3 [Source:ZFIN;Acc:ZDB-GENE-090312-67]
ENSDARG00000006766	12.0574	12.0646	11.7968	11.9087	12.0519	11.9589	11.8506	11.9405	11.8361	11.7406	11.5998	11.6949	12	0.770707	11.9569	0.303685	0.0910032	5.05872	11.9505	0.22109	0.069769	3.55496	11.7178	0.22109	0.0818278	3.55496	snd1	staphylococcal nuclease domain containing 1 [Source:ZFIN;Acc:ZDB-GENE-030131-3124]
ENSDARG00000006773	7.90569	8.14909	8.32816	8.30535	7.73474	7.72888	7.93864	7.74469	8.03277	8.03198	7.66913	8.03811	14	0.348183	8.17207	0.324787	0.140495	16.024	7.78674	0.324787	0.0750266	16.024	7.943	0.363686	0.119835	2.93558	elovl4a	elongation of very long chain fatty acids (FEN1/Elo2, SUR4/Elo3, yeast)-like 4a [Source:ZFIN;Acc:ZDB-GENE-040426-1767]
ENSDARG00000006775	6.47429	6.69952	7.39591	6.70376	6.35124	6.48612	7.31937	6.28963	6.67235	6.84568	7.24785	7.03023	11	0.526002	6.81837	0.821752	0.341599	14.9881	6.61159	0.821752	0.398248	14.9881	6.94903	0.821752	0.200103	14.9881	CASS4	Cas scaffolding protein family member 4 [Source:HGNC Symbol;Acc:HGNC:15878]
ENSDARG00000006782	9.23165	9.15402	8.43397	8.51454	9.1175	9.19935	8.37842	8.80428	8.89062	8.86093	8.32464	8.42859	11	0.523769	8.83354	0.854613	0.271288	5.32668	8.87489	0.854613	0.265285	5.32668	8.62619	0.854613	0.191952	5.32668	rb1	retinoblastoma 1 [Source:ZFIN;Acc:ZDB-GENE-040428-1]
ENSDARG00000006786	9.7145	9.83394	9.37208	9.43025	9.83253	9.67355	9.50742	9.2162	9.32982	9.62236	9.44974	9.39435	5	0.474917	9.58769	0.544746	0.161028	6.48106	9.55742	0.544746	0.207799	6.48106	9.44907	0	0.103183	0	copz2	zeta2-cop [Source:ZFIN;Acc:ZDB-GENE-000406-5]
ENSDARG00000006791	8.83734	9.83034	9.43047	6.94723	8.3368	9.51419	9.64105	7.57967	8.87712	9.51532	9.35248	8.01977	11	0.373887	8.76135	2.24811	0.721604	10.3732	8.76793	2.24811	0.593995	10.3732	8.94117	2.24811	0.446547	10.3732	arntl1a	aryl hydrocarbon receptor nuclear translocator-like 1a [Source:ZFIN;Acc:ZDB-GENE-000509-1]
ENSDARG00000006797	8.36533	8.30903	8.05659	8.28217	8.51231	8.26701	8.08501	8.18608	8.41254	8.35559	8.15108	8.37691	11	0.455249	8.25328	0.333744	0.103769	3.33029	8.2626	0.333744	0.151464	3.33029	8.32403	0.333744	0.0879083	3.33029	nt5dc1	5'-nucleotidase domain containing 1 [Source:ZFIN;Acc:ZDB-GENE-030131-8274]
ENSDARG00000006811	9.9465	9.58498	8.14262	9.49179	10.3179	9.80788	8.22199	9.60986	9.56014	9.44483	8.23136	9.38018	11	0.652022	9.29147	1.7469	0.510734	3.25957	9.48941	1.7469	0.601259	3.25957	9.15413	1.7469	0.375715	3.25957	sult1st6	sulfotransferase family 1, cytosolic sulfotransferase 6 [Source:ZFIN;Acc:ZDB-GENE-040718-343]
ENSDARG00000006812	10.9434	10.9573	10.9109	10.7298	10.8564	10.8914	10.7723	10.7325	10.8481	10.6772	10.7618	10.5634	11	0.423304	10.8853	0.17996	0.0765423	7.52794	10.8132	0.17996	0.0549794	7.52794	10.7126	0.17996	0.098128	7.52794	wdr26b	WD repeat domain 26b [Source:ZFIN;Acc:ZDB-GENE-041014-277]
ENSDARG00000006816	5.07407	4.79766	5.07244	5.34173	4.79766	5.0636	4.79766	5.0819	4.79766	5.16238	5.32744	4.79766	ambiguous	0.857077	5.07148	0.544066	0.187771	21.0115	4.93521	0	0.0985322	0	5.02129	0.643179	0.187561	12.697	gtf2f2b	general transcription factor IIF, polypeptide 2b [Source:ZFIN;Acc:ZDB-GENE-050417-374]
ENSDARG00000006818	8.91924	8.98241	8.32358	8.09238	8.88823	8.80169	8.36668	8.33012	8.77526	8.72074	8.49463	8.12072	12	0.44583	8.5794	1.07097	0.29417	6.74714	8.59668	0.669294	0.193401	6.54546	8.52784	0.669294	0.213201	6.54546	urod	uroporphyrinogen decarboxylase [Source:ZFIN;Acc:ZDB-GENE-000208-18]
ENSDARG00000006832	8.45282	8.66282	8.74911	8.63989	8.43817	8.60056	8.71689	8.58884	8.63781	8.5991	8.65675	8.87634	14	0.916595	8.62616	0.288026	0.100807	14.7701	8.58611	0.288026	0.0959491	14.7701	8.6925	0.277883	0.0990095	20.7395	GALNT9	polypeptide N-acetylgalactosaminyltransferase 9 [Source:HGNC Symbol;Acc:HGNC:4131]
ENSDARG00000006837	10.1696	10.227	10.2148	10.4706	10.0927	9.99786	9.96642	10.3316	10.4034	10.2368	9.94122	10.5059	ambiguous	0.261684	10.2705	0.291535	0.107806	21.533	10.0972	0.291535	0.130894	21.533	10.2718	0.534791	0.188442	0.986199	mycn	v-myc myelocytomatosis viral related oncogene, neuroblastoma derived (avian) [Source:ZFIN;Acc:ZDB-GENE-020711-1]
ENSDARG00000006838	6.05586	6.0911	6.0217	6.06854	6.36841	6.26363	6.52118	6.57214	6.91639	6.32002	6.51979	6.46726	ambiguous	0.215453	6.0593	0	0.0240016	0	6.43134	0.344261	0.105751	19.2437	6.55587	0.423048	0.214732	1.64216	eef1a2	eukaryotic translation elongation factor 1 alpha 2 [Source:ZFIN;Acc:ZDB-GENE-040718-64]
ENSDARG00000006840	10.1747	10.2049	9.77051	9.51568	10.4308	10.3298	10.0133	9.46018	10.0665	10.0812	9.70573	9.75799	14	0.370066	9.91644	0.881077	0.227453	7.14704	10.0585	0.881077	0.306908	7.14704	9.90286	0.484381	0.128728	5.79027	gnmt	glycine N-methyltransferase [Source:ZFIN;Acc:ZDB-GENE-040227-1]
ENSDARG00000006848	7.32531	7.22338	7.09811	7.26355	7.15819	7.238	7.31102	7.39224	7.38022	7.50633	7.74898	7.59947	15	0.959243	7.22759	0.230722	0.0778315	2.33155	7.27487	0.217132	0.0810772	18.0175	7.55875	0.380338	0.128111	15.945	PARP9	poly (ADP-ribose) polymerase family, member 9 [Source:HGNC Symbol;Acc:HGNC:24118]
ENSDARG00000006849	9.19675	9.14242	9.33633	9.47969	8.99767	9.14471	9.23288	9.28809	9.17044	9.25075	9.32282	9.48543	11	0.49711	9.2888	0.296198	0.118483	18.5741	9.16584	0.296198	0.0989454	18.5741	9.30736	0.296198	0.110595	18.5741	asic2	acid-sensing (proton-gated) ion channel 2 [Source:ZFIN;Acc:ZDB-GENE-040513-4]
ENSDARG00000006859	9.54268	9.79563	9.74349	9.86162	9.58968	9.98846	9.81577	9.871	9.86817	9.65635	9.69255	9.8888	ambiguous	0.280362	9.73586	0	0.10784	0	9.81623	0	0.135391	0	9.77647	0	0.0802271	0	nkain1	Na+/K+ transporting ATPase interacting 1 [Source:ZFIN;Acc:ZDB-GENE-040426-1472]
ENSDARG00000006862	10.2026	10.4813	10.4099	10.3126	10.162	10.4115	10.349	10.144	10.0366	10.3878	10.1616	10.1995	11	0.642112	10.3516	0.270729	0.0958666	11.6501	10.2666	0.270729	0.0932337	11.6501	10.1964	0.270729	0.122916	11.6501	kifap3b	kinesin-associated protein 3b [Source:ZFIN;Acc:ZDB-GENE-030131-2219]
ENSDARG00000006863	6.25161	6.41336	6.40899	6.43848	6.54234	6.38024	6.28227	6.47884	6.32377	6.50611	6.1102	6.36379	9	0.319821	6.37811	0	0.063259	0	6.42092	0.237825	0.089508	3.35157	6.32597	0.237825	0.135307	3.35157	CCDC108	coiled-coil domain containing 108 [Source:HGNC Symbol;Acc:HGNC:25325]
ENSDARG00000006865	7.4779	7.46267	7.60236	7.28284	7.61002	7.15086	7.13232	7.54588	7.82132	7.65746	7.63446	7.51372	3	0.313858	7.45645	0	0.109566	0	7.35977	0.619867	0.16571	0.360797	7.65674	0	0.107297	0	glra4a	glycine receptor, alpha 4a [Source:ZFIN;Acc:ZDB-GENE-010410-3]
ENSDARG00000006868	6.67724	7.07937	7.05289	7.04229	6.54234	6.99162	6.80893	6.90152	6.56703	6.49036	6.82366	6.99171	14	0.400765	6.96295	0.327354	0.131023	14.2532	6.8111	0.327354	0.150633	14.2532	6.71819	0.56321	0.175701	19.1928	trh	thyrotropin-releasing hormone [Source:ZFIN;Acc:ZDB-GENE-020930-1]
ENSDARG00000006869	7.01713	7.12912	6.65182	7.0537	6.96272	7.07892	6.95898	6.88763	6.72184	6.89243	7.03647	6.79512	ambiguous	0.203257	6.96294	0.373009	0.156805	3.77764	6.97206	0	0.0667886	0	6.86147	0.329337	0.110236	13.8542	stx17	syntaxin 17 [Source:ZFIN;Acc:ZDB-GENE-041114-164]
ENSDARG00000006874	4.79766	4.79766	4.79766	4.79766	5.05186	4.79766	5.24362	4.79766	5.08425	5.16238	4.79766	4.79766	ambiguous	0.437804	4.79766	0	0	0	4.9727	0	0.159044	0	4.96049	0.463838	0.127624	6.45602	BX664605.1	Uncharacterized protein [Source:UniProtKB/TrEMBL;Acc:F1QNK6]
ENSDARG00000006877	8.44431	8.43856	8.52849	8.32816	8.58932	8.3622	8.5299	8.42015	8.52095	8.44395	8.69704	8.52232	1	0.390919	8.43488	0	0.069086	0	8.47539	0	0.0786641	0	8.54607	0	0.0891378	0	enpp4	ectonucleotide pyrophosphatase/phosphodiesterase 4 [Source:ZFIN;Acc:ZDB-GENE-050417-444]
ENSDARG00000006878	8.77099	8.91919	8.96093	8.92572	8.553	8.56471	8.71381	8.60103	8.60539	8.63213	8.50224	8.57324	14	0.666374	8.89421	0.176678	0.0645175	15.4643	8.60814	0.176678	0.0566903	15.4643	8.57825	0.118776	0.044663	4.98164	phf21aa	PHD finger protein 21Aa [Source:ZFIN;Acc:ZDB-GENE-050208-99]
ENSDARG00000006889	8.94954	9.02412	9.13767	9.00395	8.78118	9.08287	9.00301	9.18155	8.94983	8.96553	9.15262	8.85596	11	0.301214	9.02882	0.204511	0.0658439	14.8067	9.01215	0.204511	0.135567	14.8067	8.98099	0.204511	0.104377	14.8067	mpped2a	metallophosphoesterase domain containing 2a [Source:ZFIN;Acc:ZDB-GENE-050417-241]
ENSDARG00000006891	7.06411	6.79766	7.04134	7.14164	6.8297	6.91015	6.96983	6.75533	7.2245	6.89243	6.88636	7.174	15	0.956625	7.01119	0.344726	0.115654	21.2525	6.86625	0.208819	0.0741012	11.8099	7.04432	0.440025	0.117678	0.347743	KCNS3	potassium voltage-gated channel, delayed-rectifier, subfamily S, member 3 [Source:HGNC Symbol;Acc:HGNC:6302]
ENSDARG00000006892	7.57624	7.63301	7.32268	8.39879	7.0042	7.1307	7.10333	7.42997	7.13346	7.04397	6.84911	7.01752	ambiguous	0.292165	7.73268	0.806663	0.400088	22.2213	7.16705	0	0.152367	0	7.01101	0	0.0971249	0	myo3b	myosin IIIB [Source:ZFIN;Acc:ZDB-GENE-070706-2]
ENSDARG00000006894	6.29547	6.11959	6.28732	6.14364	6.26122	6.15611	6.26313	6.33445	6.27774	6.07411	6.3806	6.36379	9	0.494522	6.21151	0	0.0607325	0	6.25373	0.239801	0.0614258	20.1588	6.27406	0.239801	0.102673	20.1588	oprk1	opioid receptor, kappa 1 [Source:ZFIN;Acc:ZDB-GENE-030729-1]
ENSDARG00000006896	8.36533	8.4097	8.64306	8.6326	8.58932	8.72913	8.96473	9.00376	8.72714	8.82144	8.75225	8.98038	5	0.519003	8.51267	0.41053	0.0954722	17.4865	8.82174	0.41053	0.140661	17.4865	8.8203	0	0.08973	0	lhx6	LIM homeobox 6 [Source:ZFIN;Acc:ZDB-GENE-041025-1]
ENSDARG00000006899	8.83084	8.4854	8.47996	8.54983	8.86692	8.63553	8.54038	8.70626	8.70819	8.49158	8.56896	8.58981	11	0.319511	8.58651	0.283115	0.127215	1.93666	8.68727	0.283115	0.114311	1.93666	8.58964	0.283115	0.0755675	1.93666	far1	fatty acyl CoA reductase 1 [Source:ZFIN;Acc:ZDB-GENE-040426-2908]
ENSDARG00000006900	9.53473	9.40996	9.38963	9.60934	9.67015	9.3911	9.2069	9.8643	9.77868	9.75969	9.85366	9.87034	6	0.354562	9.48592	0.246587	0.0767878	23.4029	9.53311	0.662217	0.226723	23.9594	9.81559	0	0.0383209	0	impdh2	IMP (inosine monophosphate) dehydrogenase 2 [Source:ZFIN;Acc:ZDB-GENE-030114-5]
ENSDARG00000006901	10.5655	10.3466	10.0605	10.1493	10.8265	10.7292	10.4738	10.2286	10.6137	10.6104	9.93982	10.3132	13	0.380985	10.2805	0.639198	0.17827	4.51704	10.5645	0.612422	0.200852	6.65603	10.3693	0.639198	0.217202	4.51704	AEBP1 (1 of 2)	AE binding protein 1 [Source:HGNC Symbol;Acc:HGNC:303]
ENSDARG00000006911	6.45573	6.78183	7.05289	7.03078	6.61374	6.79726	6.90331	6.92886	6.97079	7.09412	7.03647	6.88306	15	0.366114	6.8303	0.646979	0.195103	16.5087	6.81079	0.318071	0.106091	16.6294	6.99611	0.221042	0.0727244	10.1524	wnt8b	wingless-type MMTV integration site family, member 8b [Source:ZFIN;Acc:ZDB-GENE-990415-279]
ENSDARG00000006915	8.90385	9.03984	8.93722	9.14102	9.09935	8.75161	8.97504	8.97602	8.77526	8.93151	9.02153	8.99287	ambiguous	0.229768	9.00548	0	0.0830869	0	8.9505	0	0.118292	0	8.93029	0	0.0834055	0	arl8ba	ADP-ribosylation factor-like 8Ba [Source:ZFIN;Acc:ZDB-GENE-030131-9370]
ENSDARG00000006916	6.10831	6.17435	6.28732	5.98744	6.03226	5.87079	5.95127	6.0615	6.1535	5.95161	5.92953	6.12318	12	0.61915	6.13936	0.258798	0.103679	11.9175	5.97895	0.236774	0.0654735	23.6726	6.03945	0.236774	0.0776241	23.6726	VMAC	vimentin-type intermediate filament associated coiled-coil protein [Source:HGNC Symbol;Acc:HGNC:33803]
ENSDARG00000006921	10.9804	10.9095	11.109	10.9355	11.0795	11.2282	11.2422	11.1561	11.1327	11.0321	11.2386	11.1895	ambiguous	0.209254	10.9836	0.137479	0.0703361	16.0432	11.1765	0.137479	0.0557667	16.0432	11.1482	0.137479	0.0708755	16.0432	lrp5	low density lipoprotein receptor-related protein 5 [Source:ZFIN;Acc:ZDB-GENE-050518-2]
ENSDARG00000006923	8.97921	8.9986	9.27154	9.23526	8.74657	9.3539	8.9929	9.2162	9.29731	8.96811	9.30343	9.35624	ambiguous	0.242191	9.12115	0	0.101353	0	9.07739	0	0.205498	0	9.23127	0	0.127911	0	cacna1ab	calcium channel, voltage-dependent, P/Q type, alpha 1A subunit, b [Source:ZFIN;Acc:ZDB-GENE-090514-3]
ENSDARG00000006924	8.53926	8.73811	8.51651	8.59932	8.15433	8.53165	8.53689	8.46089	8.50344	8.44395	8.50224	8.32329	3	0.416392	8.5983	0	0.0782965	0	8.42094	0.389052	0.125495	14.3013	8.44323	0	0.0611175	0	FBXO38	Uncharacterized protein [Source:UniProtKB/TrEMBL;Acc:E7F2P7]
ENSDARG00000006926	8.17746	8.11959	8.1216	7.99846	8.07234	8.39937	8.32682	8.28034	8.15043	8.26137	8.06597	8.25198	3	0.332489	8.10428	0	0.0613159	0	8.26972	0.280947	0.110564	13.3288	8.18244	0	0.0667948	0	btd	biotinidase [Source:ZFIN;Acc:ZDB-GENE-060825-186]
ENSDARG00000006939	5.57135	5.37735	5.18567	5.0709	5.23681	5.0636	4.79766	5.5426	5.43436	5.60479	5.38916	5.64411	ambiguous	0.436251	5.30132	0.49261	0.175178	5.56465	5.16017	0.649836	0.258265	23.8343	5.5181	0	0.0881367	0	tbx6l	T-box gene 6-like [Source:ZFIN;Acc:ZDB-GENE-980526-171]
ENSDARG00000006944	6.89174	7.06663	6.69812	6.70376	6.79418	6.78408	6.58142	6.62485	6.90243	6.73378	6.78451	6.73293	5	0.36737	6.84006	0.33081	0.131135	6.47363	6.69613	0.33081	0.0732233	6.47363	6.78841	0	0.0599118	0	gdpd3b	glycerophosphodiester phosphodiesterase domain containing 3b [Source:ZFIN;Acc:ZDB-GENE-121210-2]
ENSDARG00000006963	10.2348	10.1189	10.009	9.72998	9.97967	10.0045	9.79994	9.81133	9.83548	9.9491	9.77301	9.66563	11	0.517539	10.0232	0.327992	0.169559	7.10664	9.89887	0.327992	0.0709805	7.10664	9.80581	0.327992	0.09826	7.10664	cse1l	chromosome segregation 1-like (S. cerevisiae) [Source:ZFIN;Acc:ZDB-GENE-990603-1]
ENSDARG00000006978	8.26727	7.72283	8.15302	8.09771	7.74662	7.64788	7.65026	8.06165	8.23267	8.29899	7.7425	8.44236	ambiguous	0.262976	8.06021	0.388697	0.179693	23.4626	7.7766	0.388697	0.150823	23.4626	8.17913	0.388697	0.227052	23.4626	zak	sterile alpha motif and leucine zipper containing kinase AZK [Source:ZFIN;Acc:ZDB-GENE-070912-386]
ENSDARG00000006981	6.35822	6.32376	6.10104	6.16753	6.55696	6.26363	6.707	6.16894	6.1535	6.28269	6.0863	6.12318	1	0.405488	6.23764	0	0.0885128	0	6.42413	0	0.187232	0	6.16142	0	0.069125	0	ccdc113	coiled-coil domain containing 113 [Source:ZFIN;Acc:ZDB-GENE-041010-163]
ENSDARG00000006982	8.07051	7.7541	7.82839	7.78279	8.08634	7.87802	7.88993	8.09091	7.87037	8.16044	8.0134	8.06221	5	0.370437	7.85895	0.25033	0.113577	1.07676	7.9863	0.25033	0.0735683	1.07676	8.02661	0	0.0996616	0	msxd	muscle segment homeobox D [Source:ZFIN;Acc:ZDB-GENE-980526-492]
ENSDARG00000006983	8.2478	8.11959	8.16334	7.88551	7.66753	7.6957	7.73275	7.81689	7.88408	7.82294	7.85481	7.93738	ambiguous	0.268475	8.10406	0	0.12215	0	7.72822	0	0.0522504	0	7.8748	0	0.039804	0	celf3b	cugbp, Elav-like family member 3b [Source:ZFIN;Acc:ZDB-GENE-110408-50]
ENSDARG00000006990	8.08707	8.25589	8.22372	8.16529	7.81584	8.28037	7.98571	8.10817	8.04498	8.06642	7.60608	8.27786	1	0.323234	8.183	0	0.0580181	0	8.04752	0	0.160639	0	7.99884	0	0.222759	0	CABZ01112331.1	Uncharacterized protein [Source:UniProtKB/TrEMBL;Acc:E7F4A7]
ENSDARG00000007009	7.4779	7.57267	7.5396	7.55141	7.64226	7.43	7.53441	7.46669	7.62238	7.56321	7.77461	7.60775	1	0.390569	7.5354	0	0.0326115	0	7.51834	0	0.0744257	0	7.64199	0	0.0745972	0	hoxa11b	homeo box A11b [Source:ZFIN;Acc:ZDB-GENE-990415-4]
ENSDARG00000007015	7.5523	7.5279	7.61001	7.63537	7.3525	7.62687	7.59013	7.6607	7.60583	7.70857	7.49416	7.92427	1	0.347122	7.5814	0	0.0372423	0	7.55755	0	0.102951	0	7.68321	0	0.151408	0	olfm2b	olfactomedin 2b [Source:ZFIN;Acc:ZDB-GENE-040426-2402]
ENSDARG00000007018	6.39821	5.96839	6.28732	5.8012	6.09981	5.98433	6.20364	6.08942	6.20491	6.14108	5.7412	5.73059	4	0.37084	6.11378	0	0.20356	0	6.0943	0	0.0759567	0	5.95445	0.6193	0.164743	5.76776	ms4a17a.6	membrane-spanning 4-domains, subfamily A, member 17A.6 [Source:ZFIN;Acc:ZDB-GENE-070209-265]
ENSDARG00000007024	10.5635	10.6014	10.1622	10.316	10.9541	10.6144	10.344	10.2935	10.3213	10.514	10.2885	10.3082	5	0.539334	10.4108	0.589621	0.14861	5.06248	10.5515	0.589621	0.238721	5.06248	10.358	0	0.0804582	0	uox	urate oxidase [Source:ZFIN;Acc:ZDB-GENE-030826-24]
ENSDARG00000007025	6.96841	6.98753	6.96982	6.70376	6.89792	7.07892	6.85698	6.91526	6.84502	6.93755	6.55218	6.83984	ambiguous	0.200885	6.90738	0.212825	0.0940776	6.90872	6.93727	0.212825	0.0785119	6.90872	6.79365	0.212825	0.128873	6.90872	ttc9c	tetratricopeptide repeat domain 9C [Source:ZFIN;Acc:ZDB-GENE-040426-1053]
ENSDARG00000007034	9.6423	9.64369	9.3431	9.50975	9.74637	9.70177	9.40837	9.50825	9.46205	9.56047	9.79938	9.60601	14	0.854978	9.53471	0.358208	0.101054	4.81327	9.59119	0.358208	0.115759	4.81327	9.60698	0.340387	0.118683	15.5126	hnrpkl	heterogeneous nuclear ribonucleoprotein K, like [Source:ZFIN;Acc:ZDB-GENE-040426-1923]
ENSDARG00000007040	6.56301	6.71642	6.53652	7.84786	6.84133	6.61408	6.59602	7.46669	6.368	6.33823	6.55218	6.96538	11	0.469937	6.91595	0.870892	0.526082	21.1281	6.87953	0.870892	0.329659	21.1281	6.55595	0.870892	0.23047	21.1281	tmigd1	transmembrane and immunoglobulin domain containing 1 [Source:ZFIN;Acc:ZDB-GENE-080303-6]
ENSDARG00000007045	9.51666	9.62299	9.75368	9.62224	9.5435	9.77546	9.60507	9.74178	9.54105	9.68014	9.39381	9.44969	ambiguous	0.227023	9.62889	0.237022	0.0824556	14.9878	9.66645	0	0.079914	0	9.51617	0.273472	0.100554	6.8282	CNOT4 (1 of 2)	CCR4-NOT transcription complex, subunit 4 [Source:HGNC Symbol;Acc:HGNC:7880]
ENSDARG00000007065	8.2478	7.92151	8.08404	8.33268	8.07702	7.9693	7.75112	8.23399	8.11035	8.20961	8.44809	8.18239	14	0.626801	8.14651	0.417299	0.140242	23.3949	8.00786	0.417299	0.165145	23.3949	8.23761	0.33884	0.120277	14.6929	mrps18b	mitochondrial ribosomal protein S18B [Source:ZFIN;Acc:ZDB-GENE-050417-278]
ENSDARG00000007067	4.79766	4.79766	4.79766	4.79766	4.79766	5.25699	5.05582	5.36342	4.79766	5.0559	4.79766	4.79766	ambiguous	0.441286	4.79766	0	0	0	5.11847	0	0.190127	0	4.86222	0	0.093428	0	BX004840.1	Uncharacterized protein [Source:UniProtKB/TrEMBL;Acc:E7F262]
ENSDARG00000007077	8.58252	8.69898	8.50847	8.71429	8.82607	8.85897	8.98782	8.76154	8.87712	8.8243	9.09861	8.98352	ambiguous	0.228894	8.62606	0	0.0705467	0	8.8586	0.194096	0.0792522	15.6106	8.94589	0.194096	0.0959879	15.6106	si:dkey-145p14.5	si:dkey-145p14.5 [Source:ZFIN;Acc:ZDB-GENE-041008-117]
ENSDARG00000007080	8.9375	7.86552	7.01793	8.94348	8.84255	8.08587	7.30263	8.10244	6.97079	6.42519	6.36197	6.61608	15	0.686301	8.19111	2.20153	0.539196	1.04554	8.08337	1.54001	0.517742	2.95889	6.59351	0.638037	0.220479	1.83944	rhcgl1	Rhesus blood group, C glycoprotein, like 1 [Source:ZFIN;Acc:ZDB-GENE-060209-2]
ENSDARG00000007081	10.0167	9.99876	9.95112	9.8507	9.84073	9.97493	9.8441	9.88099	9.93466	9.95431	9.91735	9.64405	ambiguous	0.283606	9.95432	0.232878	0.0566865	8.31659	9.88519	0	0.0472287	0	9.86259	0.232878	0.102718	8.31659	pias4a	protein inhibitor of activated STAT, 4a [Source:ZFIN;Acc:ZDB-GENE-040426-2734]
ENSDARG00000007086	7.10948	7.26815	7.20486	7.58253	7.3446	7.26584	6.99127	7.39224	6.27774	6.58191	6.26397	6.74877	1	0.352932	7.29125	0	0.169723	0	7.24849	0	0.133289	0	6.4681	0	0.171577	0	aqp10a	aquaporin 10a [Source:ZFIN;Acc:ZDB-GENE-040718-40]
ENSDARG00000007092	9.13751	9.02727	8.86366	9.00113	9.08789	8.79861	8.89586	8.90258	9.03126	9.00633	8.82673	9.02363	11	0.589761	9.00739	0.225711	0.0943912	2.46153	8.92124	0.225711	0.101698	2.46153	8.97199	0.225711	0.0687472	2.46153	xab2	XPA binding protein 2 [Source:ZFIN;Acc:ZDB-GENE-040426-685]
ENSDARG00000007096	5.41202	5.37735	5.51824	5.40506	5.41636	5.25699	5.24362	5.2884	5.36806	4.79766	5.32744	5.20111	ambiguous	0.281035	5.42817	0	0.0494803	0	5.30134	0	0.0610358	0	5.17357	0.40549	0.184688	21.3832	MAD2L2 (1 of 2)	MAD2 mitotic arrest deficient-like 2 (yeast) [Source:HGNC Symbol;Acc:HGNC:6764]
ENSDARG00000007097	7.24711	7.37398	7.37797	7.21409	7.33666	7.16083	7.31102	6.98189	7.60583	7.47698	7.0794	7.0553	4	0.411421	7.30329	0	0.0564674	0	7.1976	0	0.11947	0	7.30438	0.674489	0.192751	5.57969	her13	hairy-related 13 [Source:ZFIN;Acc:ZDB-GENE-050228-1]
ENSDARG00000007098	13.0845	13.3016	13.1527	13.3087	13.4137	13.2171	13.538	13.3625	13.1892	13.4019	13.205	13.6839	1	0.41162	13.2119	0	0.0768029	0	13.3828	0	0.1107	0	13.37	0	0.178671	0	itm2ba	integral membrane protein 2Ba [Source:ZFIN;Acc:ZDB-GENE-030131-2352]
ENSDARG00000007099	10.0181	9.91616	9.60958	9.56232	9.88899	9.7116	9.68402	9.57746	9.78591	9.82232	9.73495	9.62616	12	0.494273	9.77654	0.540471	0.158684	5.72643	9.71552	0.208918	0.109178	6.48201	9.74233	0.208918	0.0671008	6.48201	cx43.4	connexin 43.4 [Source:ZFIN;Acc:ZDB-GENE-990415-38]
ENSDARG00000007108	8.13033	7.79974	8.20887	7.75588	8.1499	8.03407	8.02127	7.98885	8.33539	8.57212	8.32033	8.20956	1	0.349046	7.9737	0	0.157096	0	8.04852	0	0.0566053	0	8.35935	0	0.128215	0	zgc:91985	zgc:91985 [Source:ZFIN;Acc:ZDB-GENE-040801-242]
ENSDARG00000007125	8.67624	8.77621	8.59833	8.54595	8.56631	8.70301	8.45433	8.34955	8.66952	8.57212	8.79307	8.50494	5	0.546469	8.64918	0.306915	0.0804009	7.79862	8.5183	0.306915	0.122975	7.79862	8.63491	0	0.100721	0	asb6	ankyrin repeat and SOCS box containing 6 [Source:ZFIN;Acc:ZDB-GENE-050522-338]
ENSDARG00000007127	9.30838	9.25171	8.95504	8.72803	8.90401	8.82609	8.56794	8.7543	8.72337	8.81284	8.82673	8.38645	15	0.49961	9.06079	0.631731	0.194076	6.73277	8.76308	0.343652	0.114145	3.80386	8.68735	0.438736	0.143788	9.90843	acat2	acetyl-CoA acetyltransferase 2 [Source:ZFIN;Acc:ZDB-GENE-990714-22]
ENSDARG00000007129	9.77989	9.39294	8.72159	9.18643	10.058	9.58364	8.9929	9.49095	9.84242	9.33115	8.85961	9.32944	15	0.935456	9.27021	1.07826	0.357536	3.73611	9.53136	1.06908	0.363444	3.33157	9.34066	0.982811	0.339714	3.00666	NA	NA
ENSDARG00000007130	9.82298	9.05229	8.7593	9.74353	9.89818	9.22477	8.80339	9.83207	9.4255	9.15656	8.50603	9.00217	14	0.905353	9.34452	1.25948	0.34646	0.931263	9.4396	1.25948	0.348669	0.931263	9.02256	0.932337	0.303637	3.63543	mrto4	mRNA turnover 4 homolog (S. cerevisiae) [Source:ZFIN;Acc:ZDB-GENE-050417-142]
ENSDARG00000007135	10.436	10.5886	10.4595	10.6028	10.2528	10.3267	10.4783	10.317	10.3484	10.423	10.399	10.5145	ambiguous	0.294611	10.5217	0	0.0576593	0	10.3437	0.225708	0.0792957	14.8364	10.4212	0	0.0579723	0	cnot3a	CCR4-NOT transcription complex, subunit 3a [Source:ZFIN;Acc:ZDB-GENE-040927-6]
ENSDARG00000007136	9.89463	10.0585	10.2123	10.182	9.84481	10.201	10.2166	10.1782	10.0959	10.0812	10.0665	10.0255	5	0.713259	10.0869	0.348366	0.107395	15.5537	10.1101	0.348366	0.121613	15.5537	10.0673	0	0.0242806	0	sh3bp5lb	SH3-binding domain protein 5-like, b [Source:ZFIN;Acc:ZDB-GENE-060503-310]
ENSDARG00000007141	11.2876	11.248	11.3041	11.0965	11.3445	11.2052	11.1979	11.1229	11.011	11.0853	11.0674	10.9935	ambiguous	0.178963	11.234	0	0.070244	0	11.2176	0	0.0776189	0	11.0393	0	0.0318298	0	psmc3	proteasome (prosome, macropain) 26S subunit, ATPase, 3 [Source:ZFIN;Acc:ZDB-GENE-030131-666]
ENSDARG00000007149	10.4242	10.5574	10.5997	10.612	10.3012	10.7008	10.5912	10.5978	10.6811	10.5289	10.7853	10.7177	ambiguous	0.186931	10.5483	0.195601	0.0637022	15.9231	10.5478	0.195601	0.133801	15.9231	10.6782	0.195601	0.0874798	15.9231	nadl1.2	neural adhesion molecule L1.2 [Source:ZFIN;Acc:ZDB-GENE-990415-10]
ENSDARG00000007151	7.36278	7.24595	7.39591	7.5115	7.53631	7.56185	7.31102	7.67635	7.58063	7.44699	6.92257	7.62419	4	0.300574	7.37903	0	0.0919441	0	7.52139	0	0.124022	0	7.39359	0.681502	0.221999	1.9953	kcnk2b	potassium channel, subfamily K, member 2b [Source:ZFIN;Acc:ZDB-GENE-051120-69]
ENSDARG00000007169	7.41712	7.57267	7.26506	7.2538	7.39129	7.25663	7.63051	7.54588	7.57212	7.61114	7.43053	7.77862	ambiguous	0.26697	7.37716	0.35327	0.113074	7.3003	7.45607	0.375358	0.128186	18.3606	7.5981	0	0.121026	0	itgb1bp1	integrin beta 1 binding protein 1 [Source:ZFIN;Acc:ZDB-GENE-051113-264]
ENSDARG00000007171	6.66156	6.88877	6.98202	6.76202	6.80613	6.84866	6.78421	6.85939	7.15681	7.13291	6.89854	6.85441	8	0.891969	6.82359	0.344614	0.110757	13.5614	6.8246	0	0.0260023	0	7.01067	0.379824	0.104169	6.14392	aig1	androgen-induced 1 (H. sapiens) [Source:ZFIN;Acc:ZDB-GENE-041014-358]
ENSDARG00000007172	11.1191	11.2069	11.4221	11.4221	10.971	11.3113	11.3552	11.3452	11.2626	11.3248	11.4108	11.4728	11	0.348456	11.2926	0.308339	0.103192	16.695	11.2457	0.308339	0.125381	16.695	11.3677	0.308339	0.0728264	16.695	plxna3	plexin A3 [Source:ZFIN;Acc:ZDB-GENE-070613-1]
ENSDARG00000007173	11.9181	11.6404	11.3579	10.9603	12.1571	11.6253	11.2618	11.2106	12.1998	12.3326	11.6234	11.3852	11	0.462514	11.4692	0.960262	0.321517	6.00965	11.5637	0.960262	0.350141	6.00965	11.8853	0.960262	0.316488	6.00965	cyp2y3	cytochrome P450, family 2, subfamily Y, polypeptide 3 [Source:ZFIN;Acc:ZDB-GENE-050522-490]
ENSDARG00000007175	9.19928	9.12189	9.01004	9.17145	9.30132	9.31787	9.23502	9.12657	9.07917	9.32311	8.99488	9.1292	ambiguous	0.236102	9.12566	0	0.0646025	0	9.24519	0.206796	0.0652116	7.57659	9.13159	0.206796	0.115775	7.57659	recql	RecQ protein-like (DNA helicase Q1-like) [Source:ZFIN;Acc:ZDB-GENE-050809-134]
ENSDARG00000007177	7.34417	7.55494	7.61762	7.80263	7.36034	7.52437	7.35224	7.72979	7.45652	7.18907	7.62742	7.54866	ambiguous	0.286673	7.57984	0.30746	0.157835	19.1183	7.49168	0.30746	0.135003	19.1183	7.45542	0.30746	0.14666	19.1183	CABZ01088933.1	Uncharacterized protein [Source:UniProtKB/TrEMBL;Acc:E7F3Q0]
ENSDARG00000007179	10.2591	10.3949	10.8265	10.4366	10.3345	10.5665	10.7508	10.4725	10.5715	10.651	10.8732	10.43	11	0.342197	10.4793	0.438063	0.20455	14.1997	10.5311	0.438063	0.145154	14.1997	10.6315	0.438063	0.15541	14.1997	sash1a	SAM and SH3 domain containing 1a [Source:ZFIN;Acc:ZDB-GENE-030131-9960]
ENSDARG00000007180	9.49016	9.98424	9.79704	10.1184	9.84209	9.85741	9.99575	10.1809	9.61391	9.55017	9.72204	10.0194	11	0.322651	9.84746	0.362467	0.210237	18.8979	9.96903	0.362467	0.120645	18.8979	9.72638	0.362467	0.168731	18.8979	slc30a4	solute carrier family 30 (zinc transporter), member 4 [Source:ZFIN;Acc:ZDB-GENE-040426-1408]
ENSDARG00000007181	8.20298	8.35016	8.15819	8.46196	8.08169	7.96376	8.04613	8.17521	7.95715	7.96046	8.00803	8.61837	4	0.405247	8.29332	0	0.106333	0	8.0667	0	0.0733871	0	8.136	0.65987	0.251717	20.7052	nadk2	NAD kinase 2, mitochondrial [Source:ZFIN;Acc:ZDB-GENE-040801-202]
ENSDARG00000007184	7.66062	7.7541	8.13215	7.92217	7.52248	7.74194	8.08021	7.99507	8.08693	8.12358	8.03993	8.15469	5	0.669146	7.86726	0.556053	0.16619	16.4837	7.83492	0.556053	0.187883	16.4837	8.10128	0	0.0396577	0	zbtb16a	zinc finger and BTB domain containing 16a [Source:ZFIN;Acc:ZDB-GENE-030131-1989]
ENSDARG00000007186	7.09828	6.61141	6.86794	6.8711	6.86426	6.93395	6.86872	6.78594	6.85961	6.85753	6.86164	6.79512	2	0.452746	6.86218	0.347126	0.167488	23.7716	6.86322	0	0.0511703	0	6.84348	0	0.0228131	0	ppp1r8a	protein phosphatase 1, regulatory (inhibitor) subunit 8a [Source:ZFIN;Acc:ZDB-GENE-060503-681]
ENSDARG00000007195	8.16712	8.26129	8.20887	8.46196	8.15433	8.26701	8.31871	8.42015	8.66559	8.44768	8.67367	8.5774	ambiguous	0.261078	8.27481	0.176285	0.10489	19.4071	8.29005	0.176285	0.0918736	19.4071	8.59109	0.176285	0.0766192	19.4071	GRM2 (2 of 2)	glutamate receptor, metabotropic 2 [Source:HGNC Symbol;Acc:HGNC:4594]
ENSDARG00000007196	9.30604	9.16265	9.01853	8.84926	9.27328	9.18294	8.95435	9.03397	9.12553	9.04355	9.15503	8.86958	5	0.512767	9.08412	0.381296	0.157177	5.48823	9.11114	0.381296	0.11055	5.48823	9.04842	0	0.0963594	0	rae1	RAE1 RNA export 1 homolog (S. pombe) [Source:ZFIN;Acc:ZDB-GENE-040426-1029]
ENSDARG00000007198	8.79122	8.77621	9.00435	9.17396	8.69302	8.89688	8.90668	9.10398	8.92053	8.86926	8.82975	8.82484	5	0.661924	8.93643	0.37013	0.141114	18.6529	8.90014	0.37013	0.142025	18.6529	8.86109	0	0.0334245	0	MTA1	metastasis associated 1 [Source:HGNC Symbol;Acc:HGNC:7410]
ENSDARG00000007199	4.79766	4.79766	4.79766	4.79766	5.05186	4.79766	4.79766	4.79766	5.08425	4.79766	4.79766	4.79766	ambiguous	0.765403	4.79766	0	0	0	4.86121	0.270389	0.0919073	3	4.86931	0.270389	0.104153	3	CR846090.1	Uncharacterized protein [Source:UniProtKB/TrEMBL;Acc:F1QZZ1]
ENSDARG00000007204	9.76807	9.99716	9.95848	10.0396	9.77946	9.8381	10.111	9.81133	9.91009	9.88915	9.67423	10.0525	ambiguous	0.22094	9.94083	0.261082	0.0916354	15.1148	9.88497	0.261082	0.119538	15.1148	9.8815	0.286915	0.12928	0.68598	si:ch211-195b21.5	si:ch211-195b21.5 [Source:ZFIN;Acc:ZDB-GENE-030131-954]
ENSDARG00000007207	7.77487	7.48163	7.72698	7.4536	7.623	7.62687	7.12273	7.33362	7.21345	7.57708	6.88636	7.00468	9	0.659481	7.60927	0	0.111412	0	7.42655	0.598727	0.167642	6.08634	7.17039	0.598727	0.247913	6.08634	cnpy2	canopy 2 [Source:ZFIN;Acc:ZDB-GENE-060315-4]
ENSDARG00000007216	10.8432	10.457	10.2619	10.5897	10.7917	10.4413	9.98689	10.5765	10.2772	10.128	10.0394	9.95876	14	0.507099	10.5379	0.705853	0.202676	2.27067	10.4491	0.705853	0.265708	2.27067	10.1009	0.291828	0.111512	5.36373	abce1	ATP-binding cassette, sub-family E (OABP), member 1 [Source:ZFIN;Acc:ZDB-GENE-040426-1995]
ENSDARG00000007217	9.44205	8.74197	8.47584	9.42184	9.20706	8.60056	8.3429	9.01592	9.34703	8.86093	8.32033	8.74948	15	0.898871	9.02042	1.18143	0.313572	0.657867	8.79161	0.958801	0.292423	1.28857	8.81944	1.03273	0.355359	3.41303	wdr55	WD repeat domain 55 [Source:ZFIN;Acc:ZDB-GENE-040924-7]
ENSDARG00000007219	11.221	11.0555	10.987	10.567	11.2837	11.0253	10.813	10.963	11.3252	11.2731	10.929	11.0482	12	0.362466	10.9576	0.541641	0.215836	7.29311	11.0212	0.456593	0.16577	4.22245	11.1439	0.456593	0.135295	4.22245	actn1	actinin, alpha 1 [Source:ZFIN;Acc:ZDB-GENE-081113-4]
ENSDARG00000007220	9.27531	9.3381	9.31122	9.51766	9.12648	9.2765	9.07184	9.16528	9.42086	9.27389	9.12587	9.20357	ambiguous	0.277498	9.36057	0	0.086024	0	9.16003	0	0.0715891	0	9.25605	0.303255	0.103355	3.89377	ncam1b	neural cell adhesion molecule 1b [Source:ZFIN;Acc:ZDB-GENE-010822-2]
ENSDARG00000007221	8.67624	9.18261	8.83185	7.87307	8.77261	9.25648	9.15348	7.96373	8.57221	9.07983	8.76809	8.06221	11	0.6776	8.64094	1.23108	0.412608	9.76251	8.78657	1.23108	0.387533	9.76251	8.62058	1.23108	0.337044	9.76251	pbk	PDZ binding kinase [Source:ZFIN;Acc:ZDB-GENE-030523-2]
ENSDARG00000007222	8.97332	8.94281	9.19871	9.03464	8.99767	9.13743	9.47153	9.33732	9.2846	9.2465	9.25265	9.39435	15	0.691159	9.03737	0.24338	0.0906677	16.4779	9.23599	0.514291	0.163506	16.5248	9.29453	0.15126	0.0521461	21.8129	rest	RE1-silencing transcription factor [Source:ZFIN;Acc:ZDB-GENE-080415-1]
ENSDARG00000007231	9.01402	9.086	9.0072	8.90169	9.00012	8.93101	8.90398	8.89272	8.93688	9.02878	9.36915	8.93579	4	0.346125	9.00223	0	0.0634846	0	8.93196	0	0.0375892	0	9.06765	0.442157	0.158623	14.1907	ryk	receptor-like tyrosine kinase [Source:ZFIN;Acc:ZDB-GENE-070209-277]
ENSDARG00000007241	9.93899	9.6842	9.77886	9.79161	10.045	9.76448	9.93252	10.0395	9.58521	9.60424	9.43991	9.84822	11	0.442682	9.79841	0.250995	0.0890504	23.2475	9.94537	0.250995	0.0943842	23.2475	9.61939	0.250995	0.143675	23.2475	mycb	myelocytomatosis oncogene b [Source:ZFIN;Acc:ZDB-GENE-040426-780]
ENSDARG00000007244	9.52673	9.55688	9.61705	9.70249	9.78514	9.89957	10.1837	10.092	9.5769	9.56217	9.68758	9.78333	13	0.712314	9.60079	0.209112	0.061472	19.0851	9.9901	0.442575	0.13722	16.7179	9.6525	0.209112	0.0776544	19.0851	ACP2	acid phosphatase 2, lysosomal [Source:HGNC Symbol;Acc:HGNC:123]
ENSDARG00000007245	6.9178	6.82876	6.89417	6.93485	7.21164	7.50138	7.56255	7.24065	6.97079	6.9704	7.00332	6.97861	15	0.547156	6.89389	0.108693	0.0364564	21.8371	7.37906	0.437168	0.121894	12.5592	6.98078	0.0335594	0.0114602	15.9448	RUNDC3A (2 of 2)	RUN domain containing 3A [Source:HGNC Symbol;Acc:HGNC:16984]
ENSDARG00000007247	9.44205	9.46683	9.41984	9.80459	8.68084	8.56471	8.69832	8.64876	8.57221	8.69285	8.43622	8.36731	8	0.510139	9.53333	0.338489	0.140384	21.2508	8.64816	0	0.0457629	0	8.51715	0.352801	0.113649	7.48856	ric8a	resistance to inhibitors of cholinesterase 8 homolog A [Source:ZFIN;Acc:ZDB-GENE-040927-18]
ENSDARG00000007250	8.09255	7.9885	8.10026	7.8793	8.1002	7.76769	7.70789	7.87883	8.00801	7.93934	8.0134	7.75652	3	0.400939	8.01515	0	0.0751728	0	7.86365	0.407753	0.139489	1.94553	7.92932	0	0.0862267	0	use1	unconventional SNARE in the ER 1 homolog (S. cerevisiae) [Source:ZFIN;Acc:ZDB-GENE-040426-1015]
ENSDARG00000007257	9.63488	9.58284	9.77886	9.70422	9.43926	9.41135	9.34231	9.34937	9.45979	9.61415	9.17651	9.3967	4	0.332536	9.6752	0	0.068165	0	9.38557	0	0.0337133	0	9.41179	0.357118	0.14965	5.50072	rab5ab	RAB5A, member RAS oncogene family, b [Source:ZFIN;Acc:ZDB-GENE-040122-3]
ENSDARG00000007264	11.3825	11.4587	11.3366	11.4019	11.3305	11.272	11.3611	11.4092	11.3894	11.3737	11.2175	11.4861	ambiguous	0.21461	11.3949	0	0.0423619	0	11.3432	0	0.047461	0	11.3667	0.205426	0.0920811	0.787608	gbas	glioblastoma amplified sequence [Source:ZFIN;Acc:ZDB-GENE-991008-18]
ENSDARG00000007265	5.84657	5.61214	5.73441	5.34173	5.4651	5.54261	6.11885	6.00324	5.81166	5.71447	5.54279	5.73059	ambiguous	0.371715	5.63371	0	0.169693	0	5.78245	0.799736	0.225667	17.3446	5.69988	0	0.0916567	0	RGS13 (1 of 2)	regulator of G-protein signaling 13 [Source:HGNC Symbol;Acc:HGNC:9995]
ENSDARG00000007271	10.1053	10.1247	10.0245	10.0077	9.95595	10.0594	10.1168	9.80435	10.0152	10.1812	9.78858	10.1377	ambiguous	0.24147	10.0656	0	0.0405696	0	9.98413	0	0.106382	0	10.0307	0	0.131517	0	mynn	myoneurin [Source:ZFIN;Acc:ZDB-GENE-030131-5378]
ENSDARG00000007275	12.8157	13.128	12.5504	12.5953	13.1128	13.3619	13.077	12.7167	12.824	13.0922	12.6131	12.531	11	0.520222	12.7724	0.604289	0.208348	7.90636	13.0671	0.604289	0.218435	7.90636	12.7651	0.604289	0.199831	7.90636	si:ch211-251b21.1	si:ch211-251b21.1 [Source:ZFIN;Acc:ZDB-GENE-060809-5]
ENSDARG00000007276	12.7661	12.9533	13.3385	13.7599	13.0919	13.2956	13.7404	13.9216	12.0141	12.5997	12.9136	13.3077	11	0.7227	13.2045	1.00434	0.353021	18.0181	13.5124	1.00434	0.282828	18.0181	12.7088	1.00434	0.425788	18.0181	ela3l	elastase 3 like [Source:ZFIN;Acc:ZDB-GENE-060710-2]
ENSDARG00000007277	6.49257	6.51648	6.75729	6.38145	6.66801	6.32343	6.44136	6.53568	6.65541	6.69417	6.91061	6.58055	13	0.436893	6.53695	0.288156	0.132978	13.2961	6.49212	0.310512	0.119545	0.125273	6.71019	0.288156	0.117053	13.2961	myf5	myogenic factor 5 [Source:ZFIN;Acc:ZDB-GENE-000616-6]
ENSDARG00000007278	7.93657	8.38519	8.65402	7.42802	7.82146	8.31107	8.55423	7.17491	7.60583	8.23141	8.45596	7.22962	11	0.774914	8.10095	1.28545	0.399559	11.4414	7.96542	1.28545	0.434893	11.4414	7.8807	1.28545	0.403523	11.4414	ect2	epithelial cell transforming sequence 2 oncogene [Source:ZFIN;Acc:ZDB-GENE-040831-2]
ENSDARG00000007279	9.36783	9.2544	9.27862	8.99263	9.35389	9.24297	9.19593	9.20031	9.0343	9.15656	9.01359	8.68157	7	0.435065	9.22337	0.372457	0.125984	8.43424	9.24828	0	0.0557378	0	8.9715	0.372457	0.158316	8.43424	yipf5	Yip1 domain family, member 5 [Source:ZFIN;Acc:ZDB-GENE-040426-1057]
ENSDARG00000007285	9.54665	8.80228	8.84466	8.96392	9.22808	9.01293	8.76526	8.79372	9.10254	9.0411	8.92884	8.53522	ambiguous	0.274738	9.03938	0.720355	0.279972	2.13555	8.95	0.482418	0.164972	6.24814	8.90192	0.482418	0.184745	6.24814	mrp63	mitochondrial ribosomal protein 63 [Source:ZFIN;Acc:ZDB-GENE-040426-1745]
ENSDARG00000007289	6.59675	6.62954	6.51912	6.79018	6.52754	6.58333	6.85698	6.91526	6.9574	6.58191	7.0794	7.61599	10	0.511259	6.6339	0	0.0952179	0	6.72078	0.467668	0.133931	18.0144	7.05868	1.04126	0.364024	20.5514	METRNL (1 of 2)	meteorin, glial cell differentiation regulator-like [Source:HGNC Symbol;Acc:HGNC:27584]
ENSDARG00000007294	13.332	13.2718	13.1079	13.141	13.4563	13.2927	13.2366	13.2711	13.2333	13.2148	13.1748	13.2677	5	0.386012	13.2132	0.234643	0.0779354	4.26401	13.3142	0.234643	0.0778283	4.26401	13.2227	0	0.0321681	0	aco2	aconitase 2, mitochondrial [Source:ZFIN;Acc:ZDB-GENE-030131-1390]
ENSDARG00000007302	8.79456	8.49915	8.85419	8.59557	9.02678	8.96159	9.09801	9.13774	8.78975	9.09645	8.92037	8.81079	1	0.303554	8.68587	0	0.121965	0	9.05603	0	0.0607502	0	8.90434	0	0.109	0	sh3gl3b	SH3-domain GRB2-like 3b [Source:ZFIN;Acc:ZDB-GENE-040121-4]
ENSDARG00000007315	9.601	9.57208	9.69847	9.24721	9.41747	9.64134	9.61332	9.22145	9.16212	9.58588	9.65057	9.07445	14	0.413406	9.52969	0.400221	0.14996	10.4331	9.4734	0.400221	0.140895	10.4331	9.36826	0.707205	0.197162	11.9122	tmpoa	thymopoietin a [Source:ZFIN;Acc:ZDB-GENE-030131-6003]
ENSDARG00000007320	14.3382	14.2614	14.2775	14.371	14.5407	14.3465	14.3353	14.4519	14.3262	14.4744	14.4899	14.6617	ambiguous	0.27775	14.312	0.171063	0.0381045	0.402727	14.4186	0.171063	0.0720964	0.402727	14.4881	0.248758	0.116623	18.2555	rpl7	ribosomal protein L7 [Source:ZFIN;Acc:ZDB-GENE-030131-8654]
ENSDARG00000007323	11.2929	11.2594	11.2355	11.0932	11.5984	11.4275	11.4002	11.3404	11.2812	11.4872	11.1163	11.2627	11	0.393263	11.2202	0.212172	0.0678799	6.24439	11.4416	0.212172	0.0910753	6.24439	11.2868	0.212172	0.129658	6.24439	chmp4b	chromatin modifying protein 4B [Source:ZFIN;Acc:ZDB-GENE-040426-2812]
ENSDARG00000007329	5.84657	5.90073	5.18567	6.04223	5.76519	5.6283	5.7142	5.90878	5.84836	5.78004	6.20073	5.73059	ambiguous	0.29751	5.7438	0.675875	0.268744	2.19437	5.75412	0	0.0980928	0	5.88993	0	0.171026	0	tbx16	T-box gene 16 [Source:ZFIN;Acc:ZDB-GENE-990615-5]
ENSDARG00000007344	9.55257	8.84948	9.53272	9.47156	9.96848	9.37055	8.45063	9.77608	9.91174	9.28013	9.2549	9.13766	ambiguous	0.239048	9.35158	0	0.217566	0	9.39144	1.5711	0.45115	2.00277	9.39611	0	0.289922	0	tcap	titin-cap (telethonin) [Source:ZFIN;Acc:ZDB-GENE-070501-5]
[truncated: 24,056 more rows]

## Sheet: S1_2 DEX treatment
gene ID	wt.DEX_3	wt.DEX_9	wt.DEX_15	wt.DEX_21	strong.DEX_3	strong.DEX_9	strong.DEX_15	strong.DEX_21	model +DEX	BICW.DEX	mean_wt.DEX	amp_wt.DEX	relamp_wt.DEX	phase_wt.DEX	mean_strong.DEX	amp_strong.DEX	relamp_strong.DEX	phase_strong.DEX	external gene name	description
[truncated: 25,385 more rows]

[truncated: 1 more sheets: S1_3 rescued genes]
