# Supplementary material for: Extensive Regulation of Diurnal Transcription and Metabolism by Glucocorticoids
Source: PLoS Genet. 2016 Dec 12;12(12):e1006512. doi: 10.1371/journal.pgen.1006512 (PMC5191836; doi:10.1371/journal.pgen.1006512)
Supplement: S2 Table — (XLSX) [file pgen.1006512.s011.xlsx]

## Sheet: Legend
Table S2	Results of the rhythmicity analysis using multiple linear regression and model selection in siblings (sib), rx3 strong (rx3) mutants treated with Dexamethasone (DEX) or in solvent control (DMSO). Column description: gene ID (Ensembl gene ID), log2 transformed normalized levels of metabolites in the indicated sample (phenotype_timepoint in Zeitgeber Time (ZT)), model (selected model), BICW (Bayesi…

## Sheet: Table S2
	sib_DMSO_3	sib_DMSO_9	sib_DMSO_15	sib_DMSO_21	sib_DMSO_27	sib_DMSO_3.1	sib_DMSO_9.1	sib_DMSO_15.1	sib_DMSO_21.1	sib_DMSO_27.1	sib_DMSO_3.2	sib_DMSO_9.2	sib_DMSO_15.2	sib_DMSO_21.2	sib_DMSO_27.2	rx3_DMSO_3	rx3_DMSO_9	rx3_DMSO_15	rx3_DMSO_21	rx3_DMSO_27	rx3_DMSO_3.1	rx3_DMSO_9.1	rx3_DMSO_15.1	rx3_DMSO_21.1	rx3_DMSO_27.1	rx3_DMSO_3.2	rx3_DMSO_9.2	rx3_DMSO_15.2	rx3_DMSO_21.2	rx3_DMSO_27.2	sib_DEX_3	sib_DEX_9	sib_DEX_15	sib_DEX_21	sib_DEX_27	sib_DEX_3.1	sib_DEX_9.1	sib_DEX_15.1	sib_DEX_21.1	sib_DEX_27.1	sib_DEX_3.2	sib_DEX_9.2	sib_DEX_15.2	sib_DEX_21.2	sib_DEX_27.2	rx3_DEX_3	rx3_DEX_9	rx3_DEX_21	rx3_DEX_27
not rhythmic in all conditions
Succinat	-4.01547	-5.03852	-4.7452	-4.25668	-4.46988	-3.9227	-3.65	-4.16808	-3.78641	-4.19866	-4.033	-4.2299	-4.24514	-4.02202	-3.95366	-5.84422	-5.21482	-5.93192	-3.95158	-4.54647	-4.62902	-4.40283	-4.74339	-4.40411	-3.67644	-5.24004	-5.26831	-4.68508	-5.14154	-4.45316	-4.38866	-4.14407	-4.28514	-4.13813	-4.81739	-3.45799	-3.87352	-3.31177	-3.14288	-3.68768	-3.92372	-3.04462	-3.68248	-3.8365	-4.77438	-4.32502	-4.46095	-4.44473	-5.20734
GlyoxolicAcid	4.98152	5.20474	4.69419	5.17279	4.78087	5.12452	5.09672	5.07773	4.80319	4.8523	4.65414	4.87594	4.90099	4.63858	4.7686	7.51179	7.8917	7.81207	8.07892	8.03419	7.64728	7.88268	7.77014	7.8426	7.97778	7.43344	7.71522	7.81636	7.7351	7.7749	3.41704	3.61136	3.34017	2.79225	3.23224	4.23437	4.11674	3.70772	4.11361	3.11885	3.91874	3.64172	3.65037	3.63829	2.86721	4.53729	4.92004	4.39678	3.89064
Pyruvat	2.45315	2.78251	2.74093	2.74911	3.6216	2.57565	2.8743	2.81806	2.35882	3.71421	2.54682	2.91227	2.77082	2.81596	2.5014	2.77035	2.8984	2.95237	2.65404	3.23277	2.96959	3.30982	2.89876	3.05039	3.16678	2.93846	3.29384	2.97668	3.26564	3.0537	2.90244	4.04294	3.51999	3.87519	3.55302	3.46787	4.36371	3.48491	4.89545	3.32209	3.42042	3.86633	3.43877	4.67722	3.47246	4.05025	4.08306	4.27032	3.06473
rhythmic only in sib_DMSO and sib_DEX
Tyr	7.29925	6.36051	6.10035	6.47297	4.36776	7.7444	5.83773	5.54422	5.17018	4.35266	7.09939	5.85835	6.38688	5.44199	4.712	8.58965	7.90422	7.72764	7.44214	6.83798	8.46913	7.88948	7.84153	7.34613	7.21951	8.51015	8.05348	7.78542	7.3304	7.05894	8.33872	7.02462	6.36111	6.52432	4.33051	8.61457	7.5827	6.7017	6.28552	4.47181	7.96527	6.89298	5.91745	5.75861	4.69478	9.58313	9.3319	8.84984	8.11648
rhythmic in only in sib_ DEX and rx3_DEX
Cit	4.97959	3.81033	4.18748	3.27386	4.03003	5.07821	4.23131	3.62756	3.85405	3.4531	2.9973	4.16953	3.85556	3.78199	3.97054	4.52086	5.06208	4.77953	4.93151	4.83803	5.00725	5.07358	4.75745	4.40293	4.5167	4.67585	4.96555	5.19272	4.95139	4.82777	2.00741	2.89891	3.0573	3.16704	2.02004	3.35309	3.57663	3.10171	3.09377	2.766	2.73849	3.8017	3.11139	2.8053	1.43085	3.76723	3.99	3.53369	1.68477
not rhythmic only in sib_DEX
Pro	7.09862	7.15153	7.09103	6.05798	6.18137	7.32333	6.83904	6.75486	6.25496	6.17293	6.9685	7.09673	7.11826	6.78275	6.29031	6.89604	7.74634	7.48524	7.55057	7.2005	6.92628	7.66561	7.65108	7.54879	6.8916	7.01925	7.41592	7.35053	7.47277	7.20918	6.98606	6.62708	6.33578	6.00108	5.91043	7.25008	6.72555	6.54523	5.85764	5.84856	6.79241	6.74084	6.26073	6.01726	5.9962	7.06156	7.27269	6.6599	6.02856
not rhythmic only in sib_DEX, amplitude and phase different in sib_DMSO
Ser	8.54818	8.53866	8.80223	8.65458	8.42826	8.79038	8.45802	8.65001	8.68114	8.26387	8.24985	8.50453	8.60487	8.70579	8.57274	8.82827	9.28618	9.23139	9.16983	8.7781	8.95427	9.25749	9.10803	9.00835	8.9317	8.90725	9.16457	9.56132	9.07256	8.61897	8.08682	7.83199	7.80975	7.61932	7.55523	8.00673	7.78055	7.78658	7.6535	7.50739	7.94093	7.87872	7.82953	7.68672	7.54739	8.4203	8.25442	8.40992	7.9421
rhythmic in all, different phase and amplitude in sib_DMSO
Val	8.00815	7.45268	7.40553	6.4609	5.81455	8.17933	7.20714	6.85565	6.51439	5.77567	7.89839	7.34637	7.28655	7.07169	5.6464	7.93413	8.38657	8.05488	8.08454	7.8959	8.10645	8.47609	8.36616	8.23433	7.90172	8.22603	8.35012	8.48642	8.2271	7.9008	8.01361	7.82289	7.81421	7.19085	5.99747	8.22764	7.99209	7.95674	6.6657	6.14637	7.83281	8.02718	7.61762	6.75443	6.41447	8.33318	8.65861	8.47881	8.09253
Ile	7.09954	6.49137	6.31879	5.42245	4.67928	7.32882	6.29197	5.61181	5.13409	4.5128	6.89707	6.43995	6.39831	5.87638	4.35503	7.46478	7.99218	7.75264	7.46092	7.09724	7.54905	7.87685	7.81782	7.54228	7.09745	7.68637	7.72714	7.89794	7.50437	7.20838	6.90618	6.75216	6.77028	6.02081	4.90069	7.21624	6.90478	6.82424	5.38881	5.05546	6.49531	6.90105	6.53352	5.54386	5.11604	7.3783	7.78851	7.45045	6.99
Leu	7.76597	7.22713	7.20656	6.35588	5.54304	7.83053	7.15263	6.68869	6.30254	5.61078	7.61398	7.2534	7.29876	6.83472	5.70331	8.3029	8.6806	8.4354	8.21058	7.84672	8.17987	8.32675	8.48697	8.1767	7.99338	8.25079	8.4993	8.60316	8.14473	7.88776	7.78602	7.74748	7.67994	6.90444	5.9705	7.93096	7.74333	7.80524	6.25846	6.04983	7.54472	7.7776	7.4569	6.48829	6.23119	7.89581	8.47828	8.27242	7.86459
Phe	6.61991	6.40601	6.54536	6.19034	5.15556	6.97598	6.30319	6.12765	5.8314	5.04468	6.64933	6.38699	6.61493	6.0871	5.20579	7.54501	7.60384	7.41116	6.88334	6.65676	6.96384	7.5341	7.44853	6.78081	6.74001	7.44711	7.51476	7.59153	6.5236	6.53143	7.05143	6.71123	6.70066	5.81582	4.98078	7.18363	6.80687	6.69638	5.62786	4.93923	6.80501	6.70135	6.23576	5.47662	5.12285	7.34737	8.05059	7.70961	7.36691
rhythmic in all, different phase and amplitude between the sib and rx3 conditions
Arg	6.32813	5.9855	6.95785	6.50172	5.70978	6.45014	5.99777	6.72578	6.51668	5.65069	6.23576	6.06334	7.04134	6.74348	6.14165	6.26236	6.88746	6.91576	7.169	7.05281	6.27707	6.69708	6.88003	6.63127	6.80874	6.41864	6.64875	7.31525	7.06873	6.95157	6.1563	5.65342	6.5643	6.14085	5.10313	6.669	6.04422	6.44592	6.12335	5.13454	6.32453	5.88648	6.41415	5.98927	5.03656	6.33528	6.3883	5.99657	5.57308
rhythmic in all, different phases and amplitudes in rx3_DMSO and rx3_DEX
Ala	8.9634	8.56024	8.66181	8.66667	8.69759	9.03144	8.61921	8.6001	8.69015	8.56355	8.85667	8.59616	8.59525	8.68879	8.75738	8.84647	9.07887	8.72216	8.87401	9.01873	8.75503	9.18282	8.86311	9.00237	8.99178	8.91173	8.9683	8.72508	8.80932	9.0072	9.01908	8.80016	8.71052	8.74629	8.49283	9.15402	8.89073	8.85624	8.67407	8.61286	9.10841	8.83788	8.76793	8.80345	8.6026	9.00205	9.17913	8.93442	8.6319
rhythmic in all, different phases and amplitudes in rx3_DMSO and sib_DEX
Gln	10.6866	10.7423	10.989	10.9184	10.5063	10.7586	10.727	10.9755	10.92	10.3183	10.5654	10.7912	10.8635	10.9213	10.496	12.3877	12.1941	12.3533	12.4012	11.9563	12.4258	11.8221	12.0078	12.2448	12.3601	12.3155	11.9868	12.1975	12.2207	12.2746	9.59264	9.84834	9.93234	9.53376	9.34031	9.72952	9.81397	9.90118	9.36884	9.24778	9.66925	9.72561	9.83297	9.52226	9.34196	9.67735	9.7843	10.0783	9.54476
ambiguous
Malat	-2.22959	-2.17445	-2.08575	-1.93887	-2.29581	-2.54333	-2.34867	-2.67429	-2.25603	-2.84277	-2.17566	-2.0955	-2.24514	-1.99279	-2.43779	-2.53745	-2.65254	-2.71526	-1.86884	-1.82978	-2.63236	-2.6572	-2.89239	-2.43757	-2.36419	-2.45614	-2.29383	-2.4591	-2.18438	-2.09798	-2.17445	-2.4039	-2.29182	-2.12986	-2.45725	-2.27253	-2.06871	-2.29714	-2.06617	-2.36523	-2.23211	-1.69398	-2.15573	-2.24227	-2.64494	-2.23956	-2.16838	-2.18268	-2.3357
Isocitrat	-5.42146	-5.21983	-5.19003	-4.81171	-5.25282	-5.66957	-5.2709	-5.11112	-4.78362	-5.19496	-5.26313	-5.20983	-5.05633	-4.9443	-5.11812	-5.42146	-5.36211	-5.15363	-4.91151	-4.96518	-5.44473	-5.41858	-5.13458	-4.95234	-4.92987	-5.34559	-5.33468	-5.34559	-4.92638	-5.49364	-5.65254	-5.21482	-5.68796	-5.77622	-5.96518	-5.86761	-5.70425	-6.05186	-5.99064	-6.39289	-5.52927	-5.22738	-5.70075	-5.53863	-5.98637	-5.43053	-5.22234	-5.60261	-6.09723
Glu	10.0324	9.41178	9.96553	9.77807	9.50235	10.141	9.77168	9.7955	9.90388	9.40972	9.91	9.7619	9.81215	10.0171	9.55254	9.67709	9.88723	9.77399	9.84576	9.6589	9.61721	9.8834	9.27125	9.90953	9.63255	9.33415	9.80176	9.90632	9.83652	9.60789	9.39877	9.21592	9.27613	9.14144	8.84648	9.41861	9.22414	8.91663	9.16549	8.85947	9.33904	9.22217	7.61223	9.16758	8.87939	9.2462	9.20651	9.04474	8.60983
His	10.1658	10.0527	9.95713	9.99689	9.70205	10.1552	10.1276	9.96704	9.89266	9.61222	10.1287	9.97982	10.0065	10.0721	9.72846	10.1963	10.5298	10.4491	10.567	10.3498	10.1077	10.3877	10.3525	10.6049	10.4784	10.259	10.4421	10.5429	10.4841	10.2876	10.3179	9.94103	9.63465	9.5258	8.75473	10.3498	9.91629	9.64666	9.21392	8.77396	10.2866	9.85453	9.56502	9.28271	9.00175	10.6241	10.8317	10.5401	10.4301
Met	7.27998	6.60561	6.7647	5.9324	5.52441	7.52485	6.42105	6.50719	6.06346	5.38171	7.20389	6.71682	6.76486	6.31413	5.70317	7.49738	7.85339	7.45447	7.13162	6.86345	7.38865	7.57148	7.4543	7.33356	6.72151	7.59827	7.60014	7.6103	6.95086	6.82517	7.72924	7.24873	7.0071	6.56149	5.79875	7.48925	7.12802	6.96263	5.84773	5.75872	7.41879	6.92438	6.72731	6.10393	6.10488	7.87491	8.04009	8.08566	7.42324
Lys	7.31763	7.12563	7.8477	7.51349	6.69882	7.65557	7.02358	7.55367	7.50269	6.67833	7.34957	7.11743	7.83164	7.78665	6.81936	8.3922	8.59673	8.45953	8.86871	8.53492	8.55134	8.39869	8.75935	8.76129	8.5164	8.65624	8.28334	8.77231	8.7966	8.67437	7.08813	6.62737	7.08106	6.19531	5.9709	7.88548	7.1844	6.82847	6.81855	6.02815	7.28994	6.8375	6.75769	5.91716	6.02112	7.14226	7.31797	6.70562	6.15971
KetoGlutarat	2.25715	3.14911	1.20024	2.6564	3.80163	1.99901	2.73665	1.74956	0.935332	4.11988	2.19731	2.62656	1.30355	2.60438	1.38931	2.35661	2.54582	1.14271	2.19739	2.32979	2.26297	3.14927	1.28312	2.26662	1.98862	2.25723	2.91017	0.595828	2.02649	2.48374	2.42697	3.1629	1.16431	3.65212	2.15587	2.19504	3.81526	1.97126	4.58938	2.25934	2.67737	3.15007	1.83599	4.10144	2.65308	4.14706	3.46528	4.27423	2.24574
KIC	0.525407	1.00349	-0.26734	0.259604	0.64417	0.907268	0.673701	0.128201	-0.470449	0.710234	0.834824	0.928351	-0.0793866	0.898495	0.0535562	0.437206	0.886636	0.233017	0.579402	0.697169	0.0894032	0.797079	0.228603	0.795218	0.723899	0.558718	0.739623	0.0805349	1.33509	0.779192	1.23287	1.72991	1.49457	1.50329	1.3839	1.79064	2.14833	1.96115	2.23759	1.4195	1.34316	1.84844	1.99753	1.78153	1.70314	1.65671	1.4168	1.66136	1.25809
Fumarat	-4.08919	-3.81455	-3.92066	-4.29581	-4.65085	-4.57186	-4.39714	-5.28922	-4.62404	-4.8974	-3.91253	-3.97468	-4.18635	-4.04963	-4.81929	-4.47137	-4.25925	-4.67989	-3.72993	-3.85977	-4.61576	-4.64073	-4.77438	-4.22305	-5.16325	-3.99386	-4.0721	-4.26183	-4.06329	-4.02677	-4.09263	-4.24386	-4.6112	-4.44327	-4.84809	-4.49395	-4.28003	-4.44767	-4.67644	-5.21482	-4.50766	-4.04963	-4.17658	-4.55436	-5.44767	-4.26373	-4.29581	-4.06532	-4.71836
Asn	7.8187	7.78449	7.81673	7.66714	7.59913	7.96812	7.69388	7.73567	7.77005	7.64668	7.771	7.52117	7.91355	7.66343	7.49724	8.3996	8.55293	8.5408	8.20479	8.09386	8.57214	8.44772	8.33604	8.43949	8.41953	8.3789	8.42782	8.57037	8.3004	8.38564	6.93674	6.53041	6.32254	6.44328	5.55282	7.05264	6.68267	6.49682	6.49241	5.96614	6.98644	6.5414	6.47942	6.45483	6.18154	6.98026	7.44118	7.48457	6.97581
Tau	9.45701	9.80652	9.98978	9.99088	9.98107	9.74392	9.85428	9.93788	9.85443	9.94281	9.58222	9.78714	9.72292	9.9376	10.1958	9.82363	10.2601	10.0973	10.22	10.187	9.98029	10.0876	10.023	10.1868	10.2462	9.90552	10.0621	10.1963	10.1693	10.2559	10.3053	10.4852	10.4447	10.4451	10.5186	10.2137	10.4044	10.5518	10.4645	10.4737	10.3926	10.4511	10.5297	10.3533	10.4972	10.5523	10.7384	10.5672	10.5101
Thr	7.08958	7.66243	8.13232	7.3993	6.71301	7.50354	7.29718	7.81336	7.59585	6.42297	7.26557	7.51222	8.03914	7.72932	6.54528	7.63272	7.84063	7.88484	8.25736	6.95133	6.94209	7.61728	7.76873	8.19565	6.98822	7.20288	7.54624	8.02376	8.20135	7.44911	7.03763	6.76216	7.52643	7.1554	6.42931	6.82233	6.87709	7.31128	7.24689	6.55538	6.5904	7.01483	7.11295	7.36365	6.47096	7.22531	7.29346	7.74266	7.08066
Oxalat	-2.31344	-2.71085	-2.49698	-2.38338	-2.50308	-2.62362	-2.89189	-2.52888	-2.03052	-2.56946	-2.6257	-2.60139	-2.38478	-2.55991	-2.35865	-3.24004	-3.0625	-2.74294	-2.45873	-2.11754	-3.19003	-2.70821	-2.90192	-2.63485	-2.7652	-2.89039	-2.67214	-2.97203	-2.93731	-2.77973	-2.79106	-2.73038	-2.67461	-2.56986	-2.56747	-2.51727	-2.91202	-2.57267	-2.41355	-2.44144	-2.64578	-1.96624	-2.84084	-2.79666	-2.74565	-3.14211	-2.92475	-3.21545	-2.85246
Citrat	-4.22486	-4.66444	-4.99708	-4.34285	-4.43888	-4.80982	-5.18268	-5.59935	-4.86369	-5.60589	-4.43305	-5.1705	-5.09954	-4.82692	-4.57347	-3.66273	-4.0755	-4.26831	-3.86271	-4.20858	-3.65	-4.29449	-4.62072	-4.76197	-4.41714	-3.81265	-4.16566	-4.16566	-4.20494	-4.51879	-4.62072	-4.32655	-4.33287	-4.90343	-4.87155	-4.3279	-4.59283	-5.01874	-4.70777	-5.11579	-4.06758	-4.38725	-4.46244	-4.31981	-5.29714	-4.24263	-4.34285	-4.78548	-4.73979
Asp	8.31867	8.09796	8.21918	8.36954	8.05678	8.36827	7.86383	7.98717	7.86546	7.9775	8.215	7.81771	8.12817	8.28302	8.07558	8.13837	8.30799	8.18202	8.3124	8.35571	8.31237	8.48722	7.71698	8.30808	8.23711	8.26225	8.09053	8.42663	8.2886	8.17354	7.15924	6.74536	6.7936	7.01474	6.28002	7.20074	6.82675	6.65259	7.04963	6.43396	7.11003	6.42498	6.39623	6.95837	6.32858	7.70377	7.4918	7.46814	6.45928
Orn	5.42736	4.92031	4.79534	5.01182	4.52285	5.75995	4.82951	4.48933	4.35555	4.47193	5.26121	4.81699	4.78658	4.86018	4.57876	8.01154	7.68867	7.78184	7.6037	7.02939	8.05138	7.61134	7.61784	7.37526	7.6371	8.07655	7.7908	7.75177	7.45087	7.32716	3.59843	3.38858	3.23592	3.16141	3.02299	4.04357	3.65438	3.0986	3.38559	2.99931	3.6125	3.29838	2.90331	3.22505	3.24252	3.74838	3.33862	3.20877	2.66081
Gly	9.83772	10.1371	10.1823	10.0173	9.93659	10.1069	10.1613	9.86915	9.96524	9.90692	9.86275	10.0865	10.1221	10.0886	10.0425	10.2824	11.1412	10.2476	10.1232	10.1835	10.3196	10.2762	10.1661	10.1591	10.1554	10.1428	10.2415	10.4188	10.1843	10.145	9.63343	9.30694	9.18852	8.79523	8.85374	9.65921	9.26118	9.05046	8.91058	8.87146	9.61228	9.4502	9.20772	8.98465	8.7593	9.81	9.96954	9.64703	9.08517
[truncated: 28 more columns]
