# Supplementary material for: Extensive Regulation of Diurnal Transcription and Metabolism by Glucocorticoids
Source: PLoS Genet. 2016 Dec 12;12(12):e1006512. doi: 10.1371/journal.pgen.1006512 (PMC5191836; doi:10.1371/journal.pgen.1006512)
Supplement: S3 Table — (XLSX) [file pgen.1006512.s012.xlsx]

## Sheet: metabolic_genes_ALL.TXT
Ensembl gene ID	Gene symbol	Gene name
Glycolysis/Gluconeogenesis
ENSDARG00000038703	hkdc1	hexokinase domain containing 1 [Source:ZFIN;Acc:ZDB-GENE-030131-9801]
ENSDARG00000026964	hk2	hexokinase 2 [Source:ZFIN;Acc:ZDB-GENE-040426-2017]
ENSDARG00000039452	hk1	hexokinase 1 [Source:ZFIN;Acc:ZDB-GENE-040426-2848]
ENSDARG00000068006	gck	glucokinase (hexokinase 4, maturity onset diabetes of the young 2) [Source:ZFIN;Acc:ZDB-GENE-060825-204]
ENSDARG00000063525	adpgk	ADP-dependent glucokinase [Source:ZFIN;Acc:ZDB-GENE-061103-421]
ENSDARG00000012987	gpia	glucose phosphate isomerase a [Source:ZFIN;Acc:ZDB-GENE-020513-2]
ENSDARG00000005161	gpib	glucose phosphate isomerase b [Source:ZFIN;Acc:ZDB-GENE-020513-3]
ENSDARG00000014179	pfkma	phosphofructokinase, muscle a [Source:ZFIN;Acc:ZDB-GENE-040912-135]
ENSDARG00000028000	pfkpa	phosphofructokinase, platelet a [Source:ZFIN;Acc:ZDB-GENE-091112-22]
ENSDARG00000012801	pfkpb	phosphofructokinase, platelet b [Source:ZFIN;Acc:ZDB-GENE-070912-634]
ENSDARG00000060797	pfkmb	phosphofructokinase, muscle b [Source:ZFIN;Acc:ZDB-GENE-081114-1]
ENSDARG00000060504	PFKL (2 of 2)	phosphofructokinase, liver [Source:HGNC Symbol;Acc:HGNC:8876]
ENSDARG00000042375	pfklb	phosphofructokinase, liver b [Source:ZFIN;Acc:ZDB-GENE-050417-62]
ENSDARG00000053684	aldob	aldolase b, fructose-bisphosphate [Source:ZFIN;Acc:ZDB-GENE-030131-383]
ENSDARG00000011665	aldoaa	aldolase a, fructose-bisphosphate, a [Source:ZFIN;Acc:ZDB-GENE-030131-8369]
ENSDARG00000019702	aldocb	aldolase C, fructose-bisphosphate, b [Source:ZFIN;Acc:ZDB-GENE-030821-1]
ENSDARG00000034470	aldoab	aldolase a, fructose-bisphosphate, b [Source:ZFIN;Acc:ZDB-GENE-040426-2299]
ENSDARG00000057661	aldoca	aldolase C, fructose-bisphosphate, a [Source:ZFIN;Acc:ZDB-GENE-050706-128]
ENSDARG00000025012	tpi1a	triosephosphate isomerase 1a [Source:ZFIN;Acc:ZDB-GENE-020416-3]
ENSDARG00000040988	tpi1b	triosephosphate isomerase 1b [Source:ZFIN;Acc:ZDB-GENE-020416-4]
ENSDARG00000043457	gapdh	glyceraldehyde-3-phosphate dehydrogenase [Source:ZFIN;Acc:ZDB-GENE-030115-1]
ENSDARG00000039914	gapdhs	glyceraldehyde-3-phosphate dehydrogenase, spermatogenic [Source:ZFIN;Acc:ZDB-GENE-020913-1]
ENSDARG00000054191	pgk1	phosphoglycerate kinase 1 [Source:ZFIN;Acc:ZDB-GENE-040426-2711]
ENSDARG00000070826	bpgm	2,3-bisphosphoglycerate mutase [Source:ZFIN;Acc:ZDB-GENE-040718-375]
ENSDARG00000005423	pgam1a	phosphoglycerate mutase 1a [Source:ZFIN;Acc:ZDB-GENE-030131-1827]
ENSDARG00000014068	pgam1b	phosphoglycerate mutase 1b [Source:ZFIN;Acc:ZDB-GENE-030131-5376]
ENSDARG00000057571	pgam2	phosphoglycerate mutase 2 (muscle) [Source:ZFIN;Acc:ZDB-GENE-040116-6]
ENSDARG00000022456	eno1a	enolase 1a, (alpha) [Source:ZFIN;Acc:ZDB-GENE-030131-6048]
ENSDARG00000039007	eno3	enolase 3, (beta, muscle) [Source:ZFIN;Acc:ZDB-GENE-031006-5]
ENSDARG00000013750	eno1b	enolase 1b, (alpha) [Source:ZFIN;Acc:ZDB-GENE-040426-1651]
ENSDARG00000014287	eno2	enolase 2 [Source:ZFIN;Acc:ZDB-GENE-040704-27]
ENSDARG00000070598	eno4	enolase family member 4 [Source:ZFIN;Acc:ZDB-GENE-061013-677]
ENSDARG00000003933	pkma	pyruvate kinase, muscle, a [Source:ZFIN;Acc:ZDB-GENE-031201-4]
ENSDARG00000003191	pkmb	pyruvate kinase, muscle, b [Source:ZFIN;Acc:ZDB-GENE-040801-230]
ENSDARG00000042010	CABZ01066502.1	Pyruvate kinase [Source:UniProtKB/TrEMBL;Acc:E7EZY3]
ENSDARG00000040856	ldha	lactate dehydrogenase A4 [Source:ZFIN;Acc:ZDB-GENE-991026-5]
ENSDARG00000019644	ldhba	lactate dehydrogenase Ba [Source:ZFIN;Acc:ZDB-GENE-991026-6]
ENSDARG00000071076	ldhbb	lactate dehydrogenase Bb [Source:ZFIN;Acc:ZDB-GENE-040718-176]
ENSDARG00000014967	g6pcb	glucose-6-phosphatase b, catalytic [Source:ZFIN;Acc:ZDB-GENE-081223-2]
ENSDARG00000031616	g6pca.1	glucose-6-phosphatase a, catalytic, tandem duplicate 1 [Source:ZFIN;Acc:ZDB-GENE-031001-4]
ENSDARG00000013721	g6pca.2	glucose-6-phosphatase a, catalytic, tandem duplicate 2 [Source:ZFIN;Acc:ZDB-GENE-050309-17]
ENSDARG00000020371	g6pc3	glucose 6 phosphatase, catalytic, 3 [Source:ZFIN;Acc:ZDB-GENE-061215-19]
ENSDARG00000020364	fbp1b	fructose-1,6-bisphosphatase 1b [Source:ZFIN;Acc:ZDB-GENE-021206-11]
ENSDARG00000021366	fbp1a	fructose-1,6-bisphosphatase 1a [Source:ZFIN;Acc:ZDB-GENE-030131-7171]
ENSDARG00000012366	fbp2	fructose-1,6-bisphosphatase 2 [Source:ZFIN;Acc:ZDB-GENE-040822-23]
ENSDARG00000013522	pck1	phosphoenolpyruvate carboxykinase 1 (soluble) [Source:ZFIN;Acc:ZDB-GENE-030909-11]
ENSDARG00000020956	pck2	phosphoenolpyruvate carboxykinase 2 (mitochondrial) [Source:ZFIN;Acc:ZDB-GENE-040426-2266]
ENSDARG00000051939	pcxb	pyruvate carboxylase b [Source:ZFIN;Acc:ZDB-GENE-000831-1]
ENSDARG00000000972	pcxa	pyruvate carboxylase a [Source:ZFIN;Acc:ZDB-GENE-090908-3]
ENSDARG00000013561	pgm1	phosphoglucomutase 1 [Source:ZFIN;Acc:ZDB-GENE-040426-1245]
ENSDARG00000018178	pgm2	phosphoglucomutase 2 [Source:ZFIN;Acc:ZDB-GENE-040426-2218]
ENSDARG00000057630	galm	galactose mutarotase [Source:ZFIN;Acc:ZDB-GENE-040718-66]
ENSDARG00000045172	minpp1b	multiple inositol polyphosphate histidine phosphatase, 1b [Source:ZFIN;Acc:ZDB-GENE-040426-888]
ENSDARG00000057058	minpp1a	multiple inositol polyphosphate histidine phosphatase, 1a [Source:ZFIN;Acc:ZDB-GENE-060929-1194]
ENSDARG00000080010	adh5	alcohol dehydrogenase 5 [Source:ZFIN;Acc:ZDB-GENE-011003-1]
ENSDARG00000035257	akr1a1a	aldo-keto reductase family 1, member A1a (aldehyde reductase) [Source:ZFIN;Acc:ZDB-GENE-040808-44]
ENSDARG00000052030	akr1a1b	aldo-keto reductase family 1, member A1b (aldehyde reductase) [Source:ZFIN;Acc:ZDB-GENE-050417-118]
ENSDARG00000021346	pdhb	pyruvate dehydrogenase (lipoamide) beta [Source:ZFIN;Acc:ZDB-GENE-040426-2173]
ENSDARG00000012387	pdha1a	pyruvate dehydrogenase (lipoamide) alpha 1a [Source:ZFIN;Acc:ZDB-GENE-040426-2719]
ENSDARG00000010555	pdha1b	pyruvate dehydrogenase (lipoamide) alpha 1b [Source:ZFIN;Acc:ZDB-GENE-040718-96]
ENSDARG00000015918	dlat	dihydrolipoamide S-acetyltransferase (E2 component of pyruvate dehydrogenase complex) [Source:ZFIN;Acc:ZDB-GENE-030131-2921]
ENSDARG00000008785	dldh	dihydrolipoamide dehydrogenase [Source:ZFIN;Acc:ZDB-GENE-040120-4]
ENSDARG00000051756	pdhx	pyruvate dehydrogenase complex, component X [Source:ZFIN;Acc:ZDB-GENE-040426-1539]
ENSDARG00000037781	acss2	acyl-CoA synthetase short-chain family member 2 [Source:ZFIN;Acc:ZDB-GENE-040718-388]
ENSDARG00000044142	acss1	acyl-CoA synthetase short-chain family member 1 [Source:ZFIN;Acc:ZDB-GENE-050320-139]
ENSDARG00000074791	aldh3a1	aldehyde dehydrogenase 3 family, member A1 [Source:ZFIN;Acc:ZDB-GENE-120823-1]
ENSDARG00000028259	aldh3a2a	aldehyde dehydrogenase 3 family, member A2a [Source:ZFIN;Acc:ZDB-GENE-040718-74]
ENSDARG00000028087	aldh2.2	aldehyde dehydrogenase 2, tandem duplicate 2 [Source:ZFIN;Acc:ZDB-GENE-030326-5]
ENSDARG00000089924	aldh2.1	aldehyde dehydrogenase 2, tandem duplicate 1 [Source:ZFIN;Acc:ZDB-GENE-040426-1262]
ENSDARG00000037935	aldh16a1	aldehyde dehydrogenase 16 family, member A1 [Source:ZFIN;Acc:ZDB-GENE-070112-2062]
ENSDARG00000069100	aldh9a1a.1	aldehyde dehydrogenase 9 family, member A1a, tandem duplicate 1 [Source:ZFIN;Acc:ZDB-GENE-030131-1257]
ENSDARG00000037061	aldh9a1b	aldehyde dehydrogenase 9 family, member A1b [Source:ZFIN;Acc:ZDB-GENE-040120-5]
ENSDARG00000018426	aldh7a1	aldehyde dehydrogenase 7 family, member A1 [Source:ZFIN;Acc:ZDB-GENE-030131-6129]
ENSDARG00000013839	aldh3b1	aldehyde dehydrogenase 3 family, member B1 [Source:ZFIN;Acc:ZDB-GENE-021120-3]
ENSDARG00000035606	aldh3b2	aldehyde dehydrogenase 3 family, member B2 [Source:ZFIN;Acc:ZDB-GENE-060531-79]
ENSDARG00000076933	aldh1a3	aldehyde dehydrogenase 1 family, member A3 [Source:ZFIN;Acc:ZDB-GENE-061128-2]
6-phosphofructo-2-kinase/fructose-2,6-biphosphatases (PFKFBs)
ENSDARG00000037140	pfkfb1	6-phosphofructo-2-kinase/fructose-2,6-biphosphatase 1 [Source:ZFIN;Acc:ZDB-GENE-030131-5664]
ENSDARG00000023840	pfkfb2a	6-phosphofructo-2-kinase/fructose-2,6-biphosphatase 2a [Source:ZFIN;Acc:ZDB-GENE-040426-966]
ENSDARG00000002037	pfkfb2b	6-phosphofructo-2-kinase/fructose-2,6-biphosphatase 2b [Source:ZFIN;Acc:ZDB-GENE-120222-1]
ENSDARG00000001953	pfkfb3	6-phosphofructo-2-kinase/fructose-2,6-biphosphatase 3 [Source:ZFIN;Acc:ZDB-GENE-040426-2724]
ENSDARG00000055540	pfkfb4	6-phosphofructo-2-kinase/fructose-2,6-biphosphatase 4 [Source:ZFIN;Acc:ZDB-GENE-051120-51]
ENSDARG00000029075	pfkfb4l	6-phosphofructo-2-kinase/fructose-2,6-biphosphatase 4, like [Source:ZFIN;Acc:ZDB-GENE-031031-4]
TCA cycle
ENSDARG00000021346	pdhb	pyruvate dehydrogenase (lipoamide) beta [Source:ZFIN;Acc:ZDB-GENE-040426-2173]
ENSDARG00000012387	pdha1a	pyruvate dehydrogenase (lipoamide) alpha 1a [Source:ZFIN;Acc:ZDB-GENE-040426-2719]
ENSDARG00000010555	pdha1b	pyruvate dehydrogenase (lipoamide) alpha 1b [Source:ZFIN;Acc:ZDB-GENE-040718-96]
ENSDARG00000015918	dlat	dihydrolipoamide S-acetyltransferase (E2 component of pyruvate dehydrogenase complex) [Source:ZFIN;Acc:ZDB-GENE-030131-2921]
ENSDARG00000008785	dldh	dihydrolipoamide dehydrogenase [Source:ZFIN;Acc:ZDB-GENE-040120-4]
ENSDARG00000051756	pdhx	pyruvate dehydrogenase complex, component X [Source:ZFIN;Acc:ZDB-GENE-040426-1539]
ENSDARG00000070395	cs	citrate synthase [Source:ZFIN;Acc:ZDB-GENE-030131-1058]
ENSDARG00000007294	aco2	aconitase 2, mitochondrial [Source:ZFIN;Acc:ZDB-GENE-030131-1390]
ENSDARG00000026376	aco1	aconitase 1, soluble [Source:ZFIN;Acc:ZDB-GENE-031118-76]
ENSDARG00000030278	idh3a	isocitrate dehydrogenase 3 (NAD+) alpha [Source:ZFIN;Acc:ZDB-GENE-040426-1007]
ENSDARG00000044753	idh3b	isocitrate dehydrogenase 3 (NAD+) beta [Source:ZFIN;Acc:ZDB-GENE-040625-174]
ENSDARG00000023648	idh3g	isocitrate dehydrogenase 3 (NAD+) gamma [Source:ZFIN;Acc:ZDB-GENE-050417-435]
ENSDARG00000079249	OGDHL	oxoglutarate dehydrogenase-like [Source:HGNC Symbol;Acc:HGNC:25590]
ENSDARG00000034270	ogdha	oxoglutarate (alpha-ketoglutarate) dehydrogenase a (lipoamide) [Source:ZFIN;Acc:ZDB-GENE-030131-2143]
ENSDARG00000073805	ogdhb	oxoglutarate (alpha-ketoglutarate) dehydrogenase b (lipoamide) [Source:ZFIN;Acc:ZDB-GENE-090311-8]
ENSDARG00000014230	dlst	dihydrolipoamide S-succinyltransferase [Source:ZFIN;Acc:ZDB-GENE-030326-1]
ENSDARG00000044914	suclg2	succinate-CoA ligase, GDP-forming, beta subunit [Source:ZFIN;Acc:ZDB-GENE-030114-3]
ENSDARG00000005359	sucla2	succinate-CoA ligase, ADP-forming, beta subunit [Source:ZFIN;Acc:ZDB-GENE-040426-1963]
ENSDARG00000052712	suclg1	succinate-CoA ligase, GDP-forming, alpha subunit [Source:ZFIN;Acc:ZDB-GENE-040912-101]
ENSDARG00000016721	sdha	succinate dehydrogenase complex, subunit A, flavoprotein (Fp) [Source:ZFIN;Acc:ZDB-GENE-040426-874]
ENSDARG00000055712	sdhda	succinate dehydrogenase complex, subunit D, integral membrane protein a [Source:ZFIN;Acc:ZDB-GENE-040718-192]
ENSDARG00000030139	sdhdb	succinate dehydrogenase complex, subunit D, integral membrane protein b [Source:ZFIN;Acc:ZDB-GENE-040822-17]
ENSDARG00000038608	sdhc	succinate dehydrogenase complex, subunit C, integral membrane protein [Source:ZFIN;Acc:ZDB-GENE-040801-26]
ENSDARG00000075768	sdhb	succinate dehydrogenase complex, subunit B, iron sulfur (Ip) [Source:ZFIN;Acc:ZDB-GENE-030131-8005]
ENSDARG00000075132	fh	fumarate hydratase [Source:ZFIN;Acc:ZDB-GENE-010724-6]
ENSDARG00000043371	mdh2	malate dehydrogenase 2, NAD (mitochondrial) [Source:ZFIN;Acc:ZDB-GENE-040426-2143]
ENSDARG00000017738	aclya	ATP citrate lyase a [Source:ZFIN;Acc:ZDB-GENE-031113-1]
ENSDARG00000025375	idh1	isocitrate dehydrogenase 1 (NADP+), soluble [Source:ZFIN;Acc:ZDB-GENE-031006-1]
ENSDARG00000017772	mdh1aa	malate dehydrogenase 1Aa, NAD (soluble) [Source:ZFIN;Acc:ZDB-GENE-040204-1]
ENSDARG00000013522	pck1	phosphoenolpyruvate carboxykinase 1 (soluble) [Source:ZFIN;Acc:ZDB-GENE-030909-11]
ENSDARG00000020956	pck2	phosphoenolpyruvate carboxykinase 2 (mitochondrial) [Source:ZFIN;Acc:ZDB-GENE-040426-2266]
ENSDARG00000051939	pcxb	pyruvate carboxylase b [Source:ZFIN;Acc:ZDB-GENE-000831-1]
ENSDARG00000000972	pcxa	pyruvate carboxylase a [Source:ZFIN;Acc:ZDB-GENE-090908-3]
ENSDARG00000016415	dhtkd1	dehydrogenase E1 and transketolase domain containing 1 [Source:ZFIN;Acc:ZDB-GENE-041212-44]
pyruvate metabolism
ENSDARG00000003933	pkma	pyruvate kinase, muscle, a [Source:ZFIN;Acc:ZDB-GENE-031201-4]
ENSDARG00000003191	pkmb	pyruvate kinase, muscle, b [Source:ZFIN;Acc:ZDB-GENE-040801-230]
ENSDARG00000042010	CABZ01066502.1	Pyruvate kinase [Source:UniProtKB/TrEMBL;Acc:E7EZY3]
ENSDARG00000068978	glo1	glyoxalase 1 [Source:ZFIN;Acc:ZDB-GENE-030722-9]
ENSDARG00000025338	hagh	hydroxyacylglutathione hydrolase [Source:ZFIN;Acc:ZDB-GENE-030131-8921]
ENSDARG00000015453	me2	malic enzyme 2, NAD(+)-dependent, mitochondrial [Source:ZFIN;Acc:ZDB-GENE-040801-147]
ENSDARG00000002305	me3	malic enzyme 3, NADP(+)-dependent, mitochondrial [Source:ZFIN;Acc:ZDB-GENE-041111-294]
ENSDARG00000053215	me1	malic enzyme 1, NADP(+)-dependent, cytosolic [Source:ZFIN;Acc:ZDB-GENE-061013-438]
ENSDARG00000054534	ACOT12	acyl-CoA thioesterase 12 [Source:HGNC Symbol;Acc:HGNC:24436]
ENSDARG00000060126	acyp1	acylphosphatase 1, erythrocyte (common) type [Source:ZFIN;Acc:ZDB-GENE-050309-125]
ENSDARG00000007127	acat2	acetyl-CoA acetyltransferase 2 [Source:ZFIN;Acc:ZDB-GENE-990714-22]
ENSDARG00000045888	acat1	acetyl-Coenzyme A acetyltransferase 1 (acetoacetyl Coenzyme A thiolase) [Source:ZFIN;Acc:ZDB-GENE-040808-68]
ENSDARG00000061994	acacb	acetyl-CoA carboxylase beta [Source:ZFIN;Acc:ZDB-GENE-060526-132]
ENSDARG00000037781	acss2	acyl-CoA synthetase short-chain family member 2 [Source:ZFIN;Acc:ZDB-GENE-040718-388]
ENSDARG00000044142	acss1	acyl-CoA synthetase short-chain family member 1 [Source:ZFIN;Acc:ZDB-GENE-050320-139]
ENSDARG00000074791	aldh3a1	aldehyde dehydrogenase 3 family, member A1 [Source:ZFIN;Acc:ZDB-GENE-120823-1]
ENSDARG00000028259	aldh3a2a	aldehyde dehydrogenase 3 family, member A2a [Source:ZFIN;Acc:ZDB-GENE-040718-74]
ENSDARG00000028087	aldh2.2	aldehyde dehydrogenase 2, tandem duplicate 2 [Source:ZFIN;Acc:ZDB-GENE-030326-5]
ENSDARG00000089924	aldh2.1	aldehyde dehydrogenase 2, tandem duplicate 1 [Source:ZFIN;Acc:ZDB-GENE-040426-1262]
ENSDARG00000037935	aldh16a1	aldehyde dehydrogenase 16 family, member A1 [Source:ZFIN;Acc:ZDB-GENE-070112-2062]
ENSDARG00000069100	aldh9a1a.1	aldehyde dehydrogenase 9 family, member A1a, tandem duplicate 1 [Source:ZFIN;Acc:ZDB-GENE-030131-1257]
ENSDARG00000037061	aldh9a1b	aldehyde dehydrogenase 9 family, member A1b [Source:ZFIN;Acc:ZDB-GENE-040120-5]
ENSDARG00000018426	aldh7a1	aldehyde dehydrogenase 7 family, member A1 [Source:ZFIN;Acc:ZDB-GENE-030131-6129]
ENSDARG00000038845	ldhd	lactate dehydrogenase D [Source:ZFIN;Acc:ZDB-GENE-030131-6140]
ENSDARG00000040856	ldha	lactate dehydrogenase A4 [Source:ZFIN;Acc:ZDB-GENE-991026-5]
ENSDARG00000019644	ldhba	lactate dehydrogenase Ba [Source:ZFIN;Acc:ZDB-GENE-991026-6]
ENSDARG00000071076	ldhbb	lactate dehydrogenase Bb [Source:ZFIN;Acc:ZDB-GENE-040718-176]
ENSDARG00000013522	pck1	phosphoenolpyruvate carboxykinase 1 (soluble) [Source:ZFIN;Acc:ZDB-GENE-030909-11]
ENSDARG00000020956	pck2	phosphoenolpyruvate carboxykinase 2 (mitochondrial) [Source:ZFIN;Acc:ZDB-GENE-040426-2266]
ENSDARG00000051939	pcxb	pyruvate carboxylase b [Source:ZFIN;Acc:ZDB-GENE-000831-1]
ENSDARG00000000972	pcxa	pyruvate carboxylase a [Source:ZFIN;Acc:ZDB-GENE-090908-3]
ENSDARG00000021346	pdhb	pyruvate dehydrogenase (lipoamide) beta [Source:ZFIN;Acc:ZDB-GENE-040426-2173]
ENSDARG00000012387	pdha1a	pyruvate dehydrogenase (lipoamide) alpha 1a [Source:ZFIN;Acc:ZDB-GENE-040426-2719]
ENSDARG00000010555	pdha1b	pyruvate dehydrogenase (lipoamide) alpha 1b [Source:ZFIN;Acc:ZDB-GENE-040718-96]
ENSDARG00000015918	dlat	dihydrolipoamide S-acetyltransferase (E2 component of pyruvate dehydrogenase complex) [Source:ZFIN;Acc:ZDB-GENE-030131-2921]
ENSDARG00000008785	dldh	dihydrolipoamide dehydrogenase [Source:ZFIN;Acc:ZDB-GENE-040120-4]
ENSDARG00000051756	pdhx	pyruvate dehydrogenase complex, component X [Source:ZFIN;Acc:ZDB-GENE-040426-1539]
ENSDARG00000075132	fh	fumarate hydratase [Source:ZFIN;Acc:ZDB-GENE-010724-6]
ENSDARG00000043371	mdh2	malate dehydrogenase 2, NAD (mitochondrial) [Source:ZFIN;Acc:ZDB-GENE-040426-2143]
ENSDARG00000017772	mdh1aa	malate dehydrogenase 1Aa, NAD (soluble) [Source:ZFIN;Acc:ZDB-GENE-040204-1]
ENSDARG00000019986	grhprb	glyoxylate reductase/hydroxypyruvate reductase b [Source:ZFIN;Acc:ZDB-GENE-040426-1847]
ENSDARG00000068264	grhpra	glyoxylate reductase/hydroxypyruvate reductase a [Source:ZFIN;Acc:ZDB-GENE-040724-230]
ENSDARG00000037897	glyr1	glyoxylate reductase 1 homolog (Arabidopsis) [Source:ZFIN;Acc:ZDB-GENE-041121-5]
ENSDARG00000074684	AL929007.2	malate synthase-like (LOC564844), mRNA [Source:RefSeq mRNA;Acc:NM_001201408]
pyruvate dehydrogenase kinases (PDKs) and pyruvate dehydrogenase phosphatases (PDPs)
ENSDARG00000013128	pdk1	pyruvate dehydrogenase kinase, isozyme 1 [Source:ZFIN;Acc:ZDB-GENE-091204-402]
ENSDARG00000059054	pdk2	pyruvate dehydrogenase kinase, isoenzyme 2 [Source:ZFIN;Acc:ZDB-GENE-040426-939]
ENSDARG00000014527	pdk3a	pyruvate dehydrogenase kinase, isozyme 3a [Source:ZFIN;Acc:ZDB-GENE-061220-3]
ENSDARG00000054848	pdk4	pyruvate dehydrogenase kinase, isozyme 4 [Source:ZFIN;Acc:ZDB-GENE-060503-754]
ENSDARG00000076308	pdp1	pyruvate dehyrogenase phosphatase catalytic subunit 1 [Source:ZFIN;Acc:ZDB-GENE-060810-70]
ENSDARG00000058571	pdp2	putative pyruvate dehydrogenase phosphatase isoenzyme 2 [Source:ZFIN;Acc:ZDB-GENE-000921-2]
ENSDARG00000023113	PDPR	pyruvate dehydrogenase phosphatase regulatory subunit [Source:HGNC Symbol;Acc:HGNC:30264]
pentose phosphate cycle
ENSDARG00000071065	g6pd	glucose-6-phosphate dehydrogenase [Source:ZFIN;Acc:ZDB-GENE-070508-4]
ENSDARG00000060153	h6pd	hexose-6-phosphate dehydrogenase (glucose 1-dehydrogenase) [Source:ZFIN;Acc:ZDB-GENE-110408-60]
ENSDARG00000021233	pgls	6-phosphogluconolactonase [Source:ZFIN;Acc:ZDB-GENE-040822-9]
ENSDARG00000015343	pgd	phosphogluconate hydrogenase [Source:ZFIN;Acc:ZDB-GENE-040426-2807]
ENSDARG00000056640	rpia	ribose 5-phosphate isomerase A (ribose 5-phosphate epimerase) [Source:ZFIN;Acc:ZDB-GENE-041114-24]
ENSDARG00000005251	rpe	ribulose-5-phosphate-3-epimerase [Source:ZFIN;Acc:ZDB-GENE-030131-6837]
ENSDARG00000006019	tktb	transketolase b [Source:ZFIN;Acc:ZDB-GENE-030909-13]
ENSDARG00000012256	taldo1	transaldolase 1 [Source:ZFIN;Acc:ZDB-GENE-030131-3277]
ENSDARG00000032200	rgn	regucalcin [Source:ZFIN;Acc:ZDB-GENE-040718-68]
ENSDARG00000005897	dera	2-deoxyribose-5-phosphate aldolase homolog (C. elegans) [Source:ZFIN;Acc:ZDB-GENE-041010-200]
ENSDARG00000019877	rbks	ribokinase [Source:ZFIN;Acc:ZDB-GENE-040625-112]
ENSDARG00000013561	pgm1	phosphoglucomutase 1 [Source:ZFIN;Acc:ZDB-GENE-040426-1245]
ENSDARG00000018178	pgm2	phosphoglucomutase 2 [Source:ZFIN;Acc:ZDB-GENE-040426-2218]
ENSDARG00000015524	prps1a	phosphoribosyl pyrophosphate synthetase 1A [Source:ZFIN;Acc:ZDB-GENE-011212-5]
ENSDARG00000037506	prps1b	phosphoribosyl pyrophosphate synthetase 1B [Source:ZFIN;Acc:ZDB-GENE-030131-4011]
ENSDARG00000012987	gpia	glucose phosphate isomerase a [Source:ZFIN;Acc:ZDB-GENE-020513-2]
ENSDARG00000005161	gpib	glucose phosphate isomerase b [Source:ZFIN;Acc:ZDB-GENE-020513-3]
ENSDARG00000014179	pfkma	phosphofructokinase, muscle a [Source:ZFIN;Acc:ZDB-GENE-040912-135]
ENSDARG00000028000	pfkpa	phosphofructokinase, platelet a [Source:ZFIN;Acc:ZDB-GENE-091112-22]
ENSDARG00000012801	pfkpb	phosphofructokinase, platelet b [Source:ZFIN;Acc:ZDB-GENE-070912-634]
ENSDARG00000060797	pfkmb	phosphofructokinase, muscle b [Source:ZFIN;Acc:ZDB-GENE-081114-1]
ENSDARG00000060504	PFKL (2 of 2)	phosphofructokinase, liver [Source:HGNC Symbol;Acc:HGNC:8876]
ENSDARG00000042375	pfklb	phosphofructokinase, liver b [Source:ZFIN;Acc:ZDB-GENE-050417-62]
ENSDARG00000053684	aldob	aldolase b, fructose-bisphosphate [Source:ZFIN;Acc:ZDB-GENE-030131-383]
ENSDARG00000011665	aldoaa	aldolase a, fructose-bisphosphate, a [Source:ZFIN;Acc:ZDB-GENE-030131-8369]
ENSDARG00000019702	aldocb	aldolase C, fructose-bisphosphate, b [Source:ZFIN;Acc:ZDB-GENE-030821-1]
ENSDARG00000034470	aldoab	aldolase a, fructose-bisphosphate, b [Source:ZFIN;Acc:ZDB-GENE-040426-2299]
ENSDARG00000057661	aldoca	aldolase C, fructose-bisphosphate, a [Source:ZFIN;Acc:ZDB-GENE-050706-128]
ENSDARG00000020364	fbp1b	fructose-1,6-bisphosphatase 1b [Source:ZFIN;Acc:ZDB-GENE-021206-11]
ENSDARG00000021366	fbp1a	fructose-1,6-bisphosphatase 1a [Source:ZFIN;Acc:ZDB-GENE-030131-7171]
ENSDARG00000012366	fbp2	fructose-1,6-bisphosphatase 2 [Source:ZFIN;Acc:ZDB-GENE-040822-23]
glyoxylate and dicarboxylate metabolism
ENSDARG00000074684	AL929007.2	malate synthase-like (LOC564844), mRNA [Source:RefSeq mRNA;Acc:NM_001201408]
ENSDARG00000007127	acat2	acetyl-CoA acetyltransferase 2 [Source:ZFIN;Acc:ZDB-GENE-990714-22]
ENSDARG00000045888	acat1	acetyl-Coenzyme A acetyltransferase 1 (acetoacetyl Coenzyme A thiolase) [Source:ZFIN;Acc:ZDB-GENE-040808-68]
ENSDARG00000045428	mcee	methylmalonyl CoA epimerase [Source:ZFIN;Acc:ZDB-GENE-050522-368]
ENSDARG00000038910	pccb	propionyl Coenzyme A carboxylase, beta polypeptide [Source:ZFIN;Acc:ZDB-GENE-040426-2467]
ENSDARG00000028982	pcca	propionyl-Coenzyme A carboxylase, alpha polypeptide [Source:ZFIN;Acc:ZDB-GENE-040718-246]
ENSDARG00000060554	mut	methylmalonyl Coenzyme A mutase [Source:ZFIN;Acc:ZDB-GENE-010430-3]
ENSDARG00000030548	afmid	arylformamidase [Source:ZFIN;Acc:ZDB-GENE-050417-166]
ENSDARG00000018944	hoga1	4-hydroxy-2-oxoglutarate aldolase 1 [Source:ZFIN;Acc:ZDB-GENE-040426-2242]
ENSDARG00000027992	hao2	hydroxyacid oxidase 2 (long chain) [Source:ZFIN;Acc:ZDB-GENE-040426-1239]
ENSDARG00000024160	hao1	hydroxyacid oxidase (glycolate oxidase) 1 [Source:ZFIN;Acc:ZDB-GENE-060519-2]
ENSDARG00000004909	cat	catalase [Source:ZFIN;Acc:ZDB-GENE-000210-20]
ENSDARG00000019986	grhprb	glyoxylate reductase/hydroxypyruvate reductase b [Source:ZFIN;Acc:ZDB-GENE-040426-1847]
ENSDARG00000068264	grhpra	glyoxylate reductase/hydroxypyruvate reductase a [Source:ZFIN;Acc:ZDB-GENE-040724-230]
ENSDARG00000037897	glyr1	glyoxylate reductase 1 homolog (Arabidopsis) [Source:ZFIN;Acc:ZDB-GENE-041121-5]
ENSDARG00000029695	pgp	phosphoglycolate phosphatase [Source:ZFIN;Acc:ZDB-GENE-030131-6240]
ENSDARG00000069054	glula	glutamate-ammonia ligase (glutamine synthase) a [Source:ZFIN;Acc:ZDB-GENE-030131-688]
ENSDARG00000017339	glulb	glutamate-ammonia ligase (glutamine synthase) b [Source:ZFIN;Acc:ZDB-GENE-030131-8417]
ENSDARG00000013227	glulc	glutamate-ammonia ligase (glutamine synthase) c [Source:ZFIN;Acc:ZDB-GENE-060929-540]
ENSDARG00000068724	shmt2	serine hydroxymethyltransferase 2 (mitochondrial) [Source:ZFIN;Acc:ZDB-GENE-071213-1]
ENSDARG00000052816	shmt1	serine hydroxymethyltransferase 1 (soluble) [Source:ZFIN;Acc:ZDB-GENE-040426-1558]
ENSDARG00000052099	agxta	alanine-glyoxylate aminotransferase a [Source:ZFIN;Acc:ZDB-GENE-040718-16]
ENSDARG00000018478	agxtb	alanine-glyoxylate aminotransferase b [Source:ZFIN;Acc:ZDB-GENE-010302-3]
ENSDARG00000087194	agxt2	alanine-glyoxylate aminotransferase 2 [Source:ZFIN;Acc:ZDB-GENE-050913-100]
ENSDARG00000035544	etnppl	ethanolamine-phosphate phospho-lyase [Source:ZFIN;Acc:ZDB-GENE-040426-1133]
ENSDARG00000040566	PHYKPL	5-phosphohydroxy-L-lysine phospho-lyase [Source:HGNC Symbol;Acc:HGNC:28249]
ENSDARG00000042096	gcshb	glycine cleavage system protein H (aminomethyl carrier), b [Source:ZFIN;Acc:ZDB-GENE-040718-319]
ENSDARG00000016717	gcsha	glycine cleavage system protein H (aminomethyl carrier), a [Source:ZFIN;Acc:ZDB-GENE-050320-18]
ENSDARG00000091655	GCSH (3 of 3)	glycine cleavage system protein H (aminomethyl carrier) [Source:HGNC Symbol;Acc:HGNC:4208]
ENSDARG00000030166	hyi	hydroxypyruvate isomerase [Source:ZFIN;Acc:ZDB-GENE-040426-1273]
ENSDARG00000060120	glyctk	glycerate kinase [Source:ZFIN;Acc:ZDB-GENE-061013-308]
ENSDARG00000070395	cs	citrate synthase [Source:ZFIN;Acc:ZDB-GENE-030131-1058]
ENSDARG00000007294	aco2	aconitase 2, mitochondrial [Source:ZFIN;Acc:ZDB-GENE-030131-1390]
ENSDARG00000026376	aco1	aconitase 1, soluble [Source:ZFIN;Acc:ZDB-GENE-031118-76]
ENSDARG00000043371	mdh2	malate dehydrogenase 2, NAD (mitochondrial) [Source:ZFIN;Acc:ZDB-GENE-040426-2143]
ENSDARG00000017772	mdh1aa	malate dehydrogenase 1Aa, NAD (soluble) [Source:ZFIN;Acc:ZDB-GENE-040204-1]
Pyrimidine metabolism
ENSDARG00000041895	cad	carbamoyl-phosphate synthetase 2, aspartate transcarbamylase, and dihydroorotase [Source:ZFIN;Acc:ZDB-GENE-021030-4]
ENSDARG00000051889	dhodh	dihydroorotate dehydrogenase [Source:ZFIN;Acc:ZDB-GENE-030131-3157]
ENSDARG00000012215	umps	uridine monophosphate synthetase [Source:ZFIN;Acc:ZDB-GENE-040426-785]
ENSDARG00000019924	cmpk	cytidylate kinase [Source:ZFIN;Acc:ZDB-GENE-040426-2113]
ENSDARG00000031359	cmpk2	cytidine monophosphate (UMP-CMP) kinase 2, mitochondrial [Source:ZFIN;Acc:ZDB-GENE-040724-24]
ENSDARG00000035309	entpd3	ectonucleoside triphosphate diphosphohydrolase 3 [Source:ZFIN;Acc:ZDB-GENE-030131-6186]
ENSDARG00000005565	entpd8	ectonucleoside triphosphate diphosphohydrolase 8 [Source:ZFIN;Acc:ZDB-GENE-040724-142]
ENSDARG00000045066	entpd1	ectonucleoside triphosphate diphosphohydrolase 1 [Source:ZFIN;Acc:ZDB-GENE-040801-58]
ENSDARG00000012192	cant1a	calcium activated nucleotidase 1a [Source:ZFIN;Acc:ZDB-GENE-040426-2441]
ENSDARG00000016398	cant1b	calcium activated nucleotidase 1b [Source:ZFIN;Acc:ZDB-GENE-040801-114]
ENSDARG00000087157	cant1b	calcium activated nucleotidase 1b [Source:ZFIN;Acc:ZDB-GENE-040801-114]
ENSDARG00000038422	entpd4	ectonucleoside triphosphate diphosphohydrolase 4 [Source:ZFIN;Acc:ZDB-GENE-040718-116]
ENSDARG00000008757	entpd6	ectonucleoside triphosphate diphosphohydrolase 6 (putative function) [Source:ZFIN;Acc:ZDB-GENE-050417-412]
ENSDARG00000053481	entpd5a	ectonucleoside triphosphate diphosphohydrolase 5a [Source:ZFIN;Acc:ZDB-GENE-100419-1]
ENSDARG00000076892	nme2b.2	NME/NM23 nucleoside diphosphate kinase 2b, tandem duplicate 2 [Source:ZFIN;Acc:ZDB-GENE-000210-33]
ENSDARG00000057904	nme3	non-metastatic cells 3, protein expressed in [Source:ZFIN;Acc:ZDB-GENE-000210-34]
ENSDARG00000056193	nme7	non-metastatic cells 7, protein expressed in (nucleoside-diphosphate kinase) [Source:ZFIN;Acc:ZDB-GENE-000210-35]
ENSDARG00000043820	nme2a	NME/NM23 nucleoside diphosphate kinase 2a [Source:ZFIN;Acc:ZDB-GENE-030131-7656]
ENSDARG00000088390	nme4	non-metastatic cells 4, protein expressed in [Source:ZFIN;Acc:ZDB-GENE-040426-1043]
ENSDARG00000041617	nme5	non-metastatic cells 5, protein expressed in (nucleoside-diphosphate kinase) [Source:ZFIN;Acc:ZDB-GENE-040718-221]
ENSDARG00000016138	nme6	non-metastatic cells 6, protein expressed in (nucleoside-diphosphate kinase) [Source:ZFIN;Acc:ZDB-GENE-000710-3]
ENSDARG00000076395	nme8	NME/NM23 family member 8 [Source:ZFIN;Acc:ZDB-GENE-070410-39]
ENSDARG00000021913	ak9	adenylate kinase 9 [Source:ZFIN;Acc:ZDB-GENE-041014-337]
ENSDARG00000057529	itpa	inosine triphosphatase (nucleoside triphosphate pyrophosphatase) [Source:ZFIN;Acc:ZDB-GENE-070705-218]
ENSDARG00000091913	ITPA (2 of 2)	inosine triphosphatase (nucleoside triphosphate pyrophosphatase) [Source:HGNC Symbol;Acc:HGNC:6176]
ENSDARG00000058728	nudt2	nudix (nucleoside diphosphate linked moiety X)-type motif 2 [Source:ZFIN;Acc:ZDB-GENE-040718-7]
ENSDARG00000030700	ctps1a	CTP synthase 1a [Source:ZFIN;Acc:ZDB-GENE-030131-808]
ENSDARG00000087777	ctps1b	CTP synthase 1b [Source:ZFIN;Acc:ZDB-GENE-040801-160]
ENSDARG00000054099	ctps1b	CTP synthase 1b [Source:ZFIN;Acc:ZDB-GENE-040801-160]
ENSDARG00000054334	DCTPP1	dCTP pyrophosphatase 1 [Source:HGNC Symbol;Acc:HGNC:28777]
ENSDARG00000020711	rrm2	ribonucleotide reductase M2 polypeptide [Source:ZFIN;Acc:ZDB-GENE-990415-25]
ENSDARG00000078069	rrm2	ribonucleotide reductase M2 polypeptide [Source:ZFIN;Acc:ZDB-GENE-990415-25]
ENSDARG00000014017	rrm1	ribonucleotide reductase M1 polypeptide [Source:ZFIN;Acc:ZDB-GENE-990415-247]
ENSDARG00000017864	txnrd1	thioredoxin reductase 1 [Source:ZFIN;Acc:ZDB-GENE-030327-2]
ENSDARG00000036990	dctd	dCMP deaminase [Source:ZFIN;Acc:ZDB-GENE-050417-116]
ENSDARG00000015734	aicda	activation-induced cytidine deaminase [Source:ZFIN;Acc:ZDB-GENE-041122-2]
ENSDARG00000086768	dut	dUTP pyrophosphatase [Source:ZFIN;Acc:ZDB-GENE-041010-93]
ENSDARG00000042894	tyms	thymidylate synthase [Source:ZFIN;Acc:ZDB-GENE-040426-59]
ENSDARG00000052103	dtymk	deoxythymidylate kinase (thymidylate kinase) [Source:ZFIN;Acc:ZDB-GENE-990603-11]
ENSDARG00000006074	uck2a	uridine-cytidine kinase 2a [Source:ZFIN;Acc:ZDB-GENE-030131-7158]
ENSDARG00000022213	uck2b	uridine-cytidine kinase 2b [Source:ZFIN;Acc:ZDB-GENE-030131-5265]
ENSDARG00000022218	uck1	uridine-cytidine kinase 1 [Source:ZFIN;Acc:ZDB-GENE-040912-113]
ENSDARG00000078973	uckl1b	uridine-cytidine kinase 1-like 1b [Source:ZFIN;Acc:ZDB-GENE-090311-45]
ENSDARG00000033916	si:ch211-243j20.2	si:ch211-243j20.2 [Source:ZFIN;Acc:ZDB-GENE-041014-345]
ENSDARG00000001686	uckl1a	uridine-cytidine kinase 1-like 1a [Source:ZFIN;Acc:ZDB-GENE-040724-238]
ENSDARG00000058597	nt5c3a	5'-nucleotidase, cytosolic IIIA [Source:ZFIN;Acc:ZDB-GENE-030131-439]
ENSDARG00000039399	nt5c2a	5'-nucleotidase, cytosolic IIa [Source:ZFIN;Acc:ZDB-GENE-030131-3566]
ENSDARG00000071017	nt5e	5'-nucleotidase, ecto (CD73) [Source:ZFIN;Acc:ZDB-GENE-040426-1261]
ENSDARG00000058231	nt5c2b	5'-nucleotidase, cytosolic IIb [Source:ZFIN;Acc:ZDB-GENE-061013-522]
ENSDARG00000033742	nt5c1bb	5'-nucleotidase, cytosolic IB b [Source:ZFIN;Acc:ZDB-GENE-030131-7205]
ENSDARG00000035883	nt5c1a	5'-nucleotidase, cytosolic IA [Source:ZFIN;Acc:ZDB-GENE-070705-423]
ENSDARG00000018153	nt5c1ba	5'-nucleotidase, cytosolic IB a [Source:ZFIN;Acc:ZDB-GENE-070424-103]
ENSDARG00000070590	NT5C1A (2 of 2)	5'-nucleotidase, cytosolic IA [Source:HGNC Symbol;Acc:HGNC:17819]
ENSDARG00000035549	uprt	uracil phosphoribosyltransferase (FUR1) homolog (S. cerevisiae) [Source:ZFIN;Acc:ZDB-GENE-040426-2411]
ENSDARG00000036833	upp2	uridine phosphorylase 2 [Source:ZFIN;Acc:ZDB-GENE-040426-830]
ENSDARG00000040869	upp1	uridine phosphorylase 1 [Source:ZFIN;Acc:ZDB-GENE-050306-2]
ENSDARG00000070830	zgc:136858	zgc:136858 [Source:ZFIN;Acc:ZDB-GENE-060421-6632]
ENSDARG00000010267	dpydb	dihydropyrimidine dehydrogenase b [Source:ZFIN;Acc:ZDB-GENE-040426-2459]
ENSDARG00000086853	DPYD (4 of 5)	dihydropyrimidine dehydrogenase [Source:HGNC Symbol;Acc:HGNC:3012]
ENSDARG00000079543	dpys	dihydropyrimidinase [Source:ZFIN;Acc:ZDB-GENE-070508-1]
ENSDARG00000011141	dpysl5a	dihydropyrimidinase-like 5a [Source:ZFIN;Acc:ZDB-GENE-030131-3136]
ENSDARG00000002587	dpysl3	dihydropyrimidinase-like 3 [Source:ZFIN;Acc:ZDB-GENE-050720-2]
ENSDARG00000057316	dpysl4	dihydropyrimidinase-like 4 [Source:ZFIN;Acc:ZDB-GENE-050720-3]
ENSDARG00000032083	dpysl2b	dihydropyrimidinase-like 2b [Source:ZFIN;Acc:ZDB-GENE-031105-1]
ENSDARG00000059311	dpysl5b	dihydropyrimidinase-like 5b [Source:ZFIN;Acc:ZDB-GENE-050720-4]
ENSDARG00000011521	upb1	ureidopropionase, beta [Source:ZFIN;Acc:ZDB-GENE-030131-1380]
ENSDARG00000038199	cda	cytidine deaminase [Source:ZFIN;Acc:ZDB-GENE-040426-1911]
ENSDARG00000091294	CDA (2 of 2)	cytidine deaminase [Source:HGNC Symbol;Acc:HGNC:1712]
ENSDARG00000036426	NA	NA
ENSDARG00000015734	aicda	activation-induced cytidine deaminase [Source:ZFIN;Acc:ZDB-GENE-041122-2]
ENSDARG00000044807	dck	deoxycytidine kinase [Source:ZFIN;Acc:ZDB-GENE-041024-3]
ENSDARG00000054929	zgc:110540	zgc:110540 [Source:ZFIN;Acc:ZDB-GENE-050327-77]
ENSDARG00000086561	tk1	thymidine kinase 1, soluble [Source:ZFIN;Acc:ZDB-GENE-030131-5801]
ENSDARG00000046127	tk2	thymidine kinase 2, mitochondrial [Source:ZFIN;Acc:ZDB-GENE-040718-243]
ENSDARG00000040942	pnp6	purine nucleoside phosphorylase 6 [Source:ZFIN;Acc:ZDB-GENE-040426-1800]
ENSDARG00000078619	pnp5a	purine nucleoside phosphorylase 5a [Source:ZFIN;Acc:ZDB-GENE-040426-2553]
ENSDARG00000056742	crmp1	collapsin response mediator protein 1 [Source:ZFIN;Acc:ZDB-GENE-050720-1]
ENSDARG00000089675	CR855273.1	Uncharacterized protein [Source:UniProtKB/TrEMBL;Acc:E7F3E7]
ENSDARG00000097600	si:ch211-66h3.4	si:ch211-66h3.4 [Source:ZFIN;Acc:ZDB-GENE-131127-531]
ENSDARG00000044339	rp2	retinitis pigmentosa 2 (X-linked recessive) [Source:ZFIN;Acc:ZDB-GENE-040426-2795]
ENSDARG00000012215	umps	uridine monophosphate synthetase [Source:ZFIN;Acc:ZDB-GENE-040426-785]
Purine metabolism
ENSDARG00000026090	adprm	ADP-ribose/CDP-alcohol diphosphatase, manganese-dependent [Source:ZFIN;Acc:ZDB-GENE-040426-1406]
ENSDARG00000087927	nudt9	nudix (nucleoside diphosphate linked moiety X)-type motif 9 [Source:ZFIN;Acc:ZDB-GENE-040426-2669]
ENSDARG00000078073	nudt5	nudix (nucleoside diphosphate linked moiety X)-type motif 5 [Source:ZFIN;Acc:ZDB-GENE-040625-63]
ENSDARG00000004517	ppat	phosphoribosyl pyrophosphate amidotransferase [Source:ZFIN;Acc:ZDB-GENE-041210-323]
ENSDARG00000051855	gart	phosphoribosylglycinamide formyltransferase [Source:ZFIN;Acc:ZDB-GENE-000616-14]
ENSDARG00000003750	pfas	phosphoribosylformylglycinamidine synthase [Source:ZFIN;Acc:ZDB-GENE-030131-4420]
ENSDARG00000033539	paics	phosphoribosylaminoimidazole carboxylase, phosphoribosylaminoimidazole succinocarboxamide synthetase [Source:ZFIN;Acc:ZDB-GENE-030131-9762]
ENSDARG00000017049	adsl	adenylosuccinate lyase [Source:ZFIN;Acc:ZDB-GENE-030131-6363]
ENSDARG00000003519	aprt	adenine phosphoribosyl transferase [Source:ZFIN;Acc:ZDB-GENE-040426-1492]
ENSDARG00000016706	atic	5-aminoimidazole-4-carboxamide ribonucleotide formyltransferase/IMP cyclohydrolase [Source:ZFIN;Acc:ZDB-GENE-011212-4]
ENSDARG00000019503	zgc:103759	zgc:103759 [Source:ZFIN;Acc:ZDB-GENE-041010-100]
ENSDARG00000016160	gmpr	guanosine monophosphate reductase [Source:ZFIN;Acc:ZDB-GENE-050522-48]
ENSDARG00000006900	impdh2	IMP (inosine monophosphate) dehydrogenase 2 [Source:ZFIN;Acc:ZDB-GENE-030114-5]
ENSDARG00000029524	impdh1b	inosine 5'-phosphate dehydrogenase 1b [Source:ZFIN;Acc:ZDB-GENE-030219-206]
ENSDARG00000042336	impdh1a	inosine 5'-phosphate dehydrogenase 1a [Source:ZFIN;Acc:ZDB-GENE-040704-15]
ENSDARG00000079848	gmps	guanine monphosphate synthetase [Source:ZFIN;Acc:ZDB-GENE-040426-1503]
ENSDARG00000005776	guk1b	guanylate kinase 1b [Source:ZFIN;Acc:ZDB-GENE-020916-1]
ENSDARG00000030340	guk1a	guanylate kinase 1a [Source:ZFIN;Acc:ZDB-GENE-040625-130]
ENSDARG00000003933	pkma	pyruvate kinase, muscle, a [Source:ZFIN;Acc:ZDB-GENE-031201-4]
ENSDARG00000003191	pkmb	pyruvate kinase, muscle, b [Source:ZFIN;Acc:ZDB-GENE-040801-230]
ENSDARG00000042010	CABZ01066502.1	Pyruvate kinase [Source:UniProtKB/TrEMBL;Acc:E7EZY3]
ENSDARG00000042010	CABZ01066502.1	Pyruvate kinase [Source:UniProtKB/TrEMBL;Acc:E7EZY3]
ENSDARG00000020473	hddc3	HD domain containing 3 [Source:ZFIN;Acc:ZDB-GENE-050417-377]
ENSDARG00000076246	prune	prune homolog (Drosophila) [Source:ZFIN;Acc:ZDB-GENE-100609-1]
ENSDARG00000008884	hprt1	hypoxanthine phosphoribosyltransferase 1 [Source:ZFIN;Acc:ZDB-GENE-040426-1918]
ENSDARG00000014866	hprt1l	hypoxanthine phosphoribosyltransferase 1, like [Source:ZFIN;Acc:ZDB-GENE-040625-17]
ENSDARG00000055240	xdh	xanthine dehydrogenase [Source:ZFIN;Acc:ZDB-GENE-070719-9]
ENSDARG00000002986	gda	guanine deaminase [Source:ZFIN;Acc:ZDB-GENE-050522-434]
ENSDARG00000051983	dguok	deoxyguanosine kinase [Source:ZFIN;Acc:ZDB-GENE-040625-14]
ENSDARG00000075395	dguok	deoxyguanosine kinase [Source:ZFIN;Acc:ZDB-GENE-040625-14]
ENSDARG00000012399	adssl	adenylosuccinate synthase, like [Source:ZFIN;Acc:ZDB-GENE-020419-28]
ENSDARG00000009867	adssl1	adenylosuccinate synthase like 1 [Source:ZFIN;Acc:ZDB-GENE-040516-18]
ENSDARG00000002071	adss	adenylosuccinate synthase [Source:ZFIN;Acc:ZDB-GENE-050417-337]
ENSDARG00000088554	AMPD2 (2 of 2)	adenosine monophosphate deaminase 2 [Source:HGNC Symbol;Acc:HGNC:469]
ENSDARG00000032469	ampd3b	adenosine monophosphate deaminase 3b [Source:ZFIN;Acc:ZDB-GENE-030131-5929]
ENSDARG00000033832	ampd1	adenosine monophosphate deaminase 1 (isoform M) [Source:ZFIN;Acc:ZDB-GENE-040426-1906]
ENSDARG00000005800	ampd3a	adenosine monophosphate deaminase 3a [Source:ZFIN;Acc:ZDB-GENE-110407-2]
ENSDARG00000029952	ampd2	adenosine monophosphate deaminase 2 (isoform L) [Source:ZFIN;Acc:ZDB-GENE-070713-5]
ENSDARG00000012555	ak5	adenylate kinase 5 [Source:ZFIN;Acc:ZDB-GENE-030131-8256]
ENSDARG00000005926	ak2	adenylate kinase 2 [Source:ZFIN;Acc:ZDB-GENE-030131-512]
ENSDARG00000006546	ak4	adenylate kinase 4 [Source:ZFIN;Acc:ZDB-GENE-040426-2505]
ENSDARG00000035573	TAF9	TAF9 RNA polymerase II, TATA box binding protein (TBP)-associated factor, 32kDa [Source:HGNC Symbol;Acc:HGNC:11542]
ENSDARG00000001950	ak1	adenylate kinase 1 [Source:ZFIN;Acc:ZDB-GENE-040822-37]
ENSDARG00000017023	ak7b	adenylate kinase 7b [Source:ZFIN;Acc:ZDB-GENE-050309-170]
ENSDARG00000030961	ak8	adenylate kinase 8 [Source:ZFIN;Acc:ZDB-GENE-050522-275]
ENSDARG00000021913	ak9	adenylate kinase 9 [Source:ZFIN;Acc:ZDB-GENE-041014-337]
ENSDARG00000058226	ak3	adenylate kinase 3 [Source:ZFIN;Acc:ZDB-GENE-040426-2142]
ENSDARG00000035506	entpd2a.1	ectonucleoside triphosphate diphosphohydrolase 2a, tandem duplicate 1 [Source:ZFIN;Acc:ZDB-GENE-040724-187]
ENSDARG00000033953	entpd2a.2	ectonucleoside triphosphate diphosphohydrolase 2a, tandem duplicate 2 [Source:ZFIN;Acc:ZDB-GENE-040724-67]
ENSDARG00000021853	ntpcr	nucleoside-triphosphatase, cancer-related [Source:ZFIN;Acc:ZDB-GENE-040801-200]
ENSDARG00000018258	adkb	adenosine kinase b [Source:ZFIN;Acc:ZDB-GENE-030131-948]
ENSDARG00000095947	adkb	adenosine kinase b [Source:ZFIN;Acc:ZDB-GENE-030131-948]
ENSDARG00000039429	adka	adenosine kinase a [Source:ZFIN;Acc:ZDB-GENE-030425-3]
ENSDARG00000003113	ada	adenosine deaminase [Source:ZFIN;Acc:ZDB-GENE-040718-393]
ENSDARG00000007024	uox	urate oxidase [Source:ZFIN;Acc:ZDB-GENE-030826-24]
ENSDARG00000089331	CABZ01117575.1	5-hydroxyisourate hydrolase-like (LOC570474), mRNA [Source:RefSeq mRNA;Acc:NM_001200021]
ENSDARG00000068644	urah	urate (5-hydroxyiso-) hydrolase [Source:ZFIN;Acc:ZDB-GENE-060825-253]
ENSDARG00000071579	urad	ureidoimidazoline (2-oxo-4-hydroxy-4-carboxy-5-) decarboxylase [Source:ZFIN;Acc:ZDB-GENE-070112-472]
ENSDARG00000038293	zgc:103559	zgc:103559 [Source:ZFIN;Acc:ZDB-GENE-041212-22]
ENSDARG00000042562	allc	allantoicase [Source:ZFIN;Acc:ZDB-GENE-040718-471]
ENSDARG00000005789	enpp1	ectonucleotide pyrophosphatase/phosphodiesterase 1 [Source:ZFIN;Acc:ZDB-GENE-040724-172]
ENSDARG00000057099	papss1	3'-phosphoadenosine 5'-phosphosulfate synthase 1 [Source:ZFIN;Acc:ZDB-GENE-080721-5]
ENSDARG00000071021	papss2a	3'-phosphoadenosine 5'-phosphosulfate synthase 2a [Source:ZFIN;Acc:ZDB-GENE-061110-85]
ENSDARG00000056600	papss2b	3'-phosphoadenosine 5'-phosphosulfate synthase 2b [Source:ZFIN;Acc:ZDB-GENE-010323-5]
ENSDARG00000078195	fhit	fragile histidine triad gene [Source:ZFIN;Acc:ZDB-GENE-040426-1703]
ENSDARG00000006877	enpp4	ectonucleotide pyrophosphatase/phosphodiesterase 4 [Source:ZFIN;Acc:ZDB-GENE-050417-444]
ENSDARG00000013561	pgm1	phosphoglucomutase 1 [Source:ZFIN;Acc:ZDB-GENE-040426-1245]
ENSDARG00000018178	pgm2	phosphoglucomutase 2 [Source:ZFIN;Acc:ZDB-GENE-040426-2218]
ENSDARG00000015524	prps1a	phosphoribosyl pyrophosphate synthetase 1A [Source:ZFIN;Acc:ZDB-GENE-011212-5]
ENSDARG00000037506	prps1b	phosphoribosyl pyrophosphate synthetase 1B [Source:ZFIN;Acc:ZDB-GENE-030131-4011]
ENSDARG00000035309	entpd3	ectonucleoside triphosphate diphosphohydrolase 3 [Source:ZFIN;Acc:ZDB-GENE-030131-6186]
ENSDARG00000005565	entpd8	ectonucleoside triphosphate diphosphohydrolase 8 [Source:ZFIN;Acc:ZDB-GENE-040724-142]
ENSDARG00000045066	entpd1	ectonucleoside triphosphate diphosphohydrolase 1 [Source:ZFIN;Acc:ZDB-GENE-040801-58]
ENSDARG00000012192	cant1a	calcium activated nucleotidase 1a [Source:ZFIN;Acc:ZDB-GENE-040426-2441]
ENSDARG00000016398	cant1b	calcium activated nucleotidase 1b [Source:ZFIN;Acc:ZDB-GENE-040801-114]
ENSDARG00000087157	cant1b	calcium activated nucleotidase 1b [Source:ZFIN;Acc:ZDB-GENE-040801-114]
ENSDARG00000038422	entpd4	ectonucleoside triphosphate diphosphohydrolase 4 [Source:ZFIN;Acc:ZDB-GENE-040718-116]
ENSDARG00000008757	entpd6	ectonucleoside triphosphate diphosphohydrolase 6 (putative function) [Source:ZFIN;Acc:ZDB-GENE-050417-412]
ENSDARG00000053481	entpd5a	ectonucleoside triphosphate diphosphohydrolase 5a [Source:ZFIN;Acc:ZDB-GENE-100419-1]
ENSDARG00000076892	nme2b.2	NME/NM23 nucleoside diphosphate kinase 2b, tandem duplicate 2 [Source:ZFIN;Acc:ZDB-GENE-000210-33]
ENSDARG00000057904	nme3	non-metastatic cells 3, protein expressed in [Source:ZFIN;Acc:ZDB-GENE-000210-34]
ENSDARG00000056193	nme7	non-metastatic cells 7, protein expressed in (nucleoside-diphosphate kinase) [Source:ZFIN;Acc:ZDB-GENE-000210-35]
ENSDARG00000043820	nme2a	NME/NM23 nucleoside diphosphate kinase 2a [Source:ZFIN;Acc:ZDB-GENE-030131-7656]
ENSDARG00000088390	nme4	non-metastatic cells 4, protein expressed in [Source:ZFIN;Acc:ZDB-GENE-040426-1043]
ENSDARG00000041617	nme5	non-metastatic cells 5, protein expressed in (nucleoside-diphosphate kinase) [Source:ZFIN;Acc:ZDB-GENE-040718-221]
ENSDARG00000016138	nme6	non-metastatic cells 6, protein expressed in (nucleoside-diphosphate kinase) [Source:ZFIN;Acc:ZDB-GENE-000710-3]
ENSDARG00000076395	nme8	NME/NM23 family member 8 [Source:ZFIN;Acc:ZDB-GENE-070410-39]
ENSDARG00000021913	ak9	adenylate kinase 9 [Source:ZFIN;Acc:ZDB-GENE-041014-337]
ENSDARG00000057529	itpa	inosine triphosphatase (nucleoside triphosphate pyrophosphatase) [Source:ZFIN;Acc:ZDB-GENE-070705-218]
ENSDARG00000091913	ITPA (2 of 2)	inosine triphosphatase (nucleoside triphosphate pyrophosphatase) [Source:HGNC Symbol;Acc:HGNC:6176]
ENSDARG00000058728	nudt2	nudix (nucleoside diphosphate linked moiety X)-type motif 2 [Source:ZFIN;Acc:ZDB-GENE-040718-7]
ENSDARG00000020711	rrm2	ribonucleotide reductase M2 polypeptide [Source:ZFIN;Acc:ZDB-GENE-990415-25]
ENSDARG00000078069	rrm2	ribonucleotide reductase M2 polypeptide [Source:ZFIN;Acc:ZDB-GENE-990415-25]
ENSDARG00000014017	rrm1	ribonucleotide reductase M1 polypeptide [Source:ZFIN;Acc:ZDB-GENE-990415-247]
ENSDARG00000058597	nt5c3a	5'-nucleotidase, cytosolic IIIA [Source:ZFIN;Acc:ZDB-GENE-030131-439]
ENSDARG00000039399	nt5c2a	5'-nucleotidase, cytosolic IIa [Source:ZFIN;Acc:ZDB-GENE-030131-3566]
ENSDARG00000071017	nt5e	5'-nucleotidase, ecto (CD73) [Source:ZFIN;Acc:ZDB-GENE-040426-1261]
ENSDARG00000058231	nt5c2b	5'-nucleotidase, cytosolic IIb [Source:ZFIN;Acc:ZDB-GENE-061013-522]
ENSDARG00000033742	nt5c1bb	5'-nucleotidase, cytosolic IB b [Source:ZFIN;Acc:ZDB-GENE-030131-7205]
ENSDARG00000035883	nt5c1a	5'-nucleotidase, cytosolic IA [Source:ZFIN;Acc:ZDB-GENE-070705-423]
ENSDARG00000018153	nt5c1ba	5'-nucleotidase, cytosolic IB a [Source:ZFIN;Acc:ZDB-GENE-070424-103]
ENSDARG00000070590	NT5C1A (2 of 2)	5'-nucleotidase, cytosolic IA [Source:HGNC Symbol;Acc:HGNC:17819]
ENSDARG00000044807	dck	deoxycytidine kinase [Source:ZFIN;Acc:ZDB-GENE-041024-3]
ENSDARG00000054929	zgc:110540	zgc:110540 [Source:ZFIN;Acc:ZDB-GENE-050327-77]
ENSDARG00000040942	pnp6	purine nucleoside phosphorylase 6 [Source:ZFIN;Acc:ZDB-GENE-040426-1800]
ENSDARG00000078619	pnp5a	purine nucleoside phosphorylase 5a [Source:ZFIN;Acc:ZDB-GENE-040426-2553]
ENSDARG00000004517	ppat	phosphoribosyl pyrophosphate amidotransferase [Source:ZFIN;Acc:ZDB-GENE-041210-323]
ENSDARG00000074528	PRTFDC1 (2 of 2)	phosphoribosyl transferase domain containing 1 [Source:HGNC Symbol;Acc:HGNC:23333]
ENSDARG00000037261	mtap	methylthioadenosine phosphorylase [Source:ZFIN;Acc:ZDB-GENE-040426-1505]
ENSDARG00000015623	cecr1b	cat eye syndrome chromosome region, candidate 1b [Source:ZFIN;Acc:ZDB-GENE-041210-77]
ENSDARG00000011683	prtfdc1	phosphoribosyl transferase domain containing 1 [Source:ZFIN;Acc:ZDB-GENE-980526-324]
Alanine, aspartate and glutamate metabolism
ENSDARG00000016830	rimkla	ribosomal modification protein rimK-like family member A [Source:ZFIN;Acc:ZDB-GENE-040912-20]
ENSDARG00000005154	aspa	aspartoacylase [Source:ZFIN;Acc:ZDB-GENE-080204-11]
ENSDARG00000016375	asns	asparagine synthetase [Source:ZFIN;Acc:ZDB-GENE-040426-1091]
ENSDARG00000032564	ass1	argininosuccinate synthetase 1 [Source:ZFIN;Acc:ZDB-GENE-040912-178]
ENSDARG00000033361	asl	argininosuccinate lyase [Source:ZFIN;Acc:ZDB-GENE-040426-1152]
ENSDARG00000017590	nit2	nitrilase family, member 2 [Source:ZFIN;Acc:ZDB-GENE-050522-65]
ENSDARG00000056804	IL4I1	interleukin 4 induced 1 [Source:HGNC Symbol;Acc:HGNC:19094]
ENSDARG00000005840	got2b	glutamic-oxaloacetic transaminase 2b, mitochondrial (aspartate aminotransferase 2) [Source:ZFIN;Acc:ZDB-GENE-030131-7917]
ENSDARG00000041068	got2a	glutamic-oxaloacetic transaminase 2a, mitochondrial (aspartate aminotransferase 2) [Source:ZFIN;Acc:ZDB-GENE-040426-2703]
ENSDARG00000039093	got1	glutamic-oxaloacetic transaminase 1, soluble [Source:ZFIN;Acc:ZDB-GENE-040426-2003]
ENSDARG00000019541	gpt2l	glutamic pyruvate transaminase (alanine aminotransferase) 2, like [Source:ZFIN;Acc:ZDB-GENE-050302-11]
ENSDARG00000012199	gpt2	glutamic pyruvate transaminase (alanine aminotransferase) 2 [Source:ZFIN;Acc:ZDB-GENE-030729-8]
ENSDARG00000069054	glula	glutamate-ammonia ligase (glutamine synthase) a [Source:ZFIN;Acc:ZDB-GENE-030131-688]
ENSDARG00000017339	glulb	glutamate-ammonia ligase (glutamine synthase) b [Source:ZFIN;Acc:ZDB-GENE-030131-8417]
ENSDARG00000013227	glulc	glutamate-ammonia ligase (glutamine synthase) c [Source:ZFIN;Acc:ZDB-GENE-060929-540]
ENSDARG00000044094	gfpt2	glutamine-fructose-6-phosphate transaminase 2 [Source:ZFIN;Acc:ZDB-GENE-071113-1]
ENSDARG00000004517	ppat	phosphoribosyl pyrophosphate amidotransferase [Source:ZFIN;Acc:ZDB-GENE-041210-323]
ENSDARG00000041895	cad	carbamoyl-phosphate synthetase 2, aspartate transcarbamylase, and dihydroorotase [Source:ZFIN;Acc:ZDB-GENE-021030-4]
ENSDARG00000020028	cps1	carbamoyl-phosphate synthase 1, mitochondrial [Source:ZFIN;Acc:ZDB-GENE-081105-17]
ENSDARG00000062812	glsa	glutaminase a [Source:ZFIN;Acc:ZDB-GENE-050204-3]
ENSDARG00000040705	glsb	glutaminase b [Source:ZFIN;Acc:ZDB-GENE-030616-550]
ENSDARG00000069095	gls2	glutaminase 2 (liver, mitochondrial) [Source:ZFIN;Acc:ZDB-GENE-081105-57]
ENSDARG00000002917	GLS2 (1 of 2)	glutaminase 2 (liver, mitochondrial) [Source:HGNC Symbol;Acc:HGNC:29570]
ENSDARG00000062781	NA	NA
ENSDARG00000038207	aldh4a1	aldehyde dehydrogenase 4 family, member A1 [Source:ZFIN;Acc:ZDB-GENE-040426-1179]
ENSDARG00000008816	glud1a	glutamate dehydrogenase 1a [Source:ZFIN;Acc:ZDB-GENE-030114-2]
ENSDARG00000002414	glud1b	glutamate dehydrogenase 1b [Source:ZFIN;Acc:ZDB-GENE-030828-1]
ENSDARG00000055370	zgc:163121	zgc:163121 [Source:ZFIN;Acc:ZDB-GENE-070424-80]
ENSDARG00000093411	gad1a	glutamate decarboxylase 1a [Source:ZFIN;Acc:ZDB-GENE-070912-472]
ENSDARG00000027419	gad1b	glutamate decarboxylase 1b [Source:ZFIN;Acc:ZDB-GENE-030909-3]
ENSDARG00000015537	gad2	glutamate decarboxylase 2 [Source:ZFIN;Acc:ZDB-GENE-030909-9]
ENSDARG00000076544	aldh5a1	aldehyde dehydrogenase 5 family, member A1 (succinate-semialdehyde dehydrogenase) [Source:ZFIN;Acc:ZDB-GENE-070228-2]
ENSDARG00000017049	adsl	adenylosuccinate lyase [Source:ZFIN;Acc:ZDB-GENE-030131-6363]
ENSDARG00000012399	adssl	adenylosuccinate synthase, like [Source:ZFIN;Acc:ZDB-GENE-020419-28]
ENSDARG00000009867	adssl1	adenylosuccinate synthase like 1 [Source:ZFIN;Acc:ZDB-GENE-040516-18]
ENSDARG00000002071	adss	adenylosuccinate synthase [Source:ZFIN;Acc:ZDB-GENE-050417-337]
ENSDARG00000052099	agxta	alanine-glyoxylate aminotransferase a [Source:ZFIN;Acc:ZDB-GENE-040718-16]
ENSDARG00000018478	agxtb	alanine-glyoxylate aminotransferase b [Source:ZFIN;Acc:ZDB-GENE-010302-3]
ENSDARG00000087194	agxt2	alanine-glyoxylate aminotransferase 2 [Source:ZFIN;Acc:ZDB-GENE-050913-100]
ENSDARG00000035544	etnppl	ethanolamine-phosphate phospho-lyase [Source:ZFIN;Acc:ZDB-GENE-040426-1133]
ENSDARG00000040566	PHYKPL	5-phosphohydroxy-L-lysine phospho-lyase [Source:HGNC Symbol;Acc:HGNC:28249]
ENSDARG00000006031	abat	4-aminobutyrate aminotransferase [Source:ZFIN;Acc:ZDB-GENE-031006-4]
ENSDARG00000086512	NA	NA
ENSDARG00000044804	prodha	proline dehydrogenase (oxidase) 1a [Source:ZFIN;Acc:ZDB-GENE-041008-73]
ENSDARG00000027992	hao2	hydroxyacid oxidase 2 (long chain) [Source:ZFIN;Acc:ZDB-GENE-040426-1239]
ENSDARG00000024160	hao1	hydroxyacid oxidase (glycolate oxidase) 1 [Source:ZFIN;Acc:ZDB-GENE-060519-2]
ENSDARG00000086746	NA	NA
ENSDARG00000007366	AMDHD1	amidohydrolase domain containing 1 [Source:HGNC Symbol;Acc:HGNC:28577]
ENSDARG00000017444	hal	histidine ammonia-lyase [Source:ZFIN;Acc:ZDB-GENE-070410-5]
Glycine, serine and threonine metabolism
ENSDARG00000001873	phgdh	phosphoglycerate dehydrogenase [Source:ZFIN;Acc:ZDB-GENE-030131-647]
ENSDARG00000016733	psat1	phosphoserine aminotransferase 1 [Source:ZFIN;Acc:ZDB-GENE-030131-5723]
ENSDARG00000040314	psph	phosphoserine phosphatase [Source:ZFIN;Acc:ZDB-GENE-050809-127]
ENSDARG00000052099	agxta	alanine-glyoxylate aminotransferase a [Source:ZFIN;Acc:ZDB-GENE-040718-16]
ENSDARG00000018478	agxtb	alanine-glyoxylate aminotransferase b [Source:ZFIN;Acc:ZDB-GENE-010302-3]
ENSDARG00000087194	agxt2	alanine-glyoxylate aminotransferase 2 [Source:ZFIN;Acc:ZDB-GENE-050913-100]
ENSDARG00000035544	etnppl	ethanolamine-phosphate phospho-lyase [Source:ZFIN;Acc:ZDB-GENE-040426-1133]
ENSDARG00000040566	PHYKPL	5-phosphohydroxy-L-lysine phospho-lyase [Source:HGNC Symbol;Acc:HGNC:28249]
ENSDARG00000074698	SDSL	serine dehydratase-like [Source:HGNC Symbol;Acc:HGNC:30404]
ENSDARG00000010946	cbsb	cystathionine-beta-synthase b [Source:ZFIN;Acc:ZDB-GENE-021030-3]
ENSDARG00000053500	cbsa	cystathionine-beta-synthase a [Source:ZFIN;Acc:ZDB-GENE-050417-367]
ENSDARG00000074301	cth	cystathionase (cystathionine gamma-lyase) [Source:ZFIN;Acc:ZDB-GENE-030131-774]
ENSDARG00000068724	shmt2	serine hydroxymethyltransferase 2 (mitochondrial) [Source:ZFIN;Acc:ZDB-GENE-071213-1]
ENSDARG00000052816	shmt1	serine hydroxymethyltransferase 1 (soluble) [Source:ZFIN;Acc:ZDB-GENE-040426-1558]
ENSDARG00000036239	gatm	glycine amidinotransferase (L-arginine:glycine amidinotransferase) [Source:ZFIN;Acc:ZDB-GENE-021015-1]
ENSDARG00000070844	gamt	guanidinoacetate N-methyltransferase [Source:ZFIN;Acc:ZDB-GENE-051030-97]
ENSDARG00000055591	pipox	pipecolic acid oxidase [Source:ZFIN;Acc:ZDB-GENE-110627-2]
ENSDARG00000058102	sardh	sarcosine dehydrogenase [Source:ZFIN;Acc:ZDB-GENE-040426-996]
ENSDARG00000006840	gnmt	glycine N-methyltransferase [Source:ZFIN;Acc:ZDB-GENE-040227-1]
ENSDARG00000025703	dmgdh	dimethylglycine dehydrogenase [Source:ZFIN;Acc:ZDB-GENE-080227-8]
ENSDARG00000013430	bhmt	betaine-homocysteine methyltransferase [Source:ZFIN;Acc:ZDB-GENE-030131-947]
ENSDARG00000018426	aldh7a1	aldehyde dehydrogenase 7 family, member A1 [Source:ZFIN;Acc:ZDB-GENE-030131-6129]
ENSDARG00000075162	chdh	choline dehydrogenase [Source:ZFIN;Acc:ZDB-GENE-120111-1]
ENSDARG00000035601	dao.3	D-amino-acid oxidase, tandem duplicate 3 [Source:ZFIN;Acc:ZDB-GENE-040426-1894]
ENSDARG00000035603	dao.2	D-amino-acid oxidase, tandem duplicate 2 [Source:ZFIN;Acc:ZDB-GENE-040426-2634]
ENSDARG00000035602	dao.1	D-amino-acid oxidase, tandem duplicate 1 [Source:ZFIN;Acc:ZDB-GENE-050913-127]
ENSDARG00000035120	GLDC	glycine dehydrogenase (decarboxylating) [Source:HGNC Symbol;Acc:HGNC:4313]
ENSDARG00000010862	amt	aminomethyltransferase [Source:ZFIN;Acc:ZDB-GENE-041010-114]
ENSDARG00000042096	gcshb	glycine cleavage system protein H (aminomethyl carrier), b [Source:ZFIN;Acc:ZDB-GENE-040718-319]
ENSDARG00000016717	gcsha	glycine cleavage system protein H (aminomethyl carrier), a [Source:ZFIN;Acc:ZDB-GENE-050320-18]
ENSDARG00000091655	GCSH (3 of 3)	glycine cleavage system protein H (aminomethyl carrier) [Source:HGNC Symbol;Acc:HGNC:4208]
ENSDARG00000038643	alas2	aminolevulinate, delta-, synthetase 2 [Source:ZFIN;Acc:ZDB-GENE-001229-1]
ENSDARG00000021059	alas1	aminolevulinate, delta-, synthetase 1 [Source:ZFIN;Acc:ZDB-GENE-001229-2]
ENSDARG00000076225	tha1	threonine aldolase 1 [Source:ZFIN;Acc:ZDB-GENE-040704-14]
ENSDARG00000005643	gcat	glycine C-acetyltransferase [Source:ZFIN;Acc:ZDB-GENE-060518-3]
ENSDARG00000023712	mao	monoamine oxidase [Source:ZFIN;Acc:ZDB-GENE-040329-3]
ENSDARG00000092976	si:ch211-127i16.2	si:ch211-127i16.2 [Source:ZFIN;Acc:ZDB-GENE-091204-54]
ENSDARG00000014646	aoc2	amine oxidase, copper containing 2 [Source:ZFIN;Acc:ZDB-GENE-050320-133]
ENSDARG00000002745	tdh	L-threonine dehydrogenase [Source:ZFIN;Acc:ZDB-GENE-040426-2379]
ENSDARG00000001463	zgc:165525	zgc:165525 [Source:ZFIN;Acc:ZDB-GENE-070620-14]
ENSDARG00000070826	bpgm	2,3-bisphosphoglycerate mutase [Source:ZFIN;Acc:ZDB-GENE-040718-375]
ENSDARG00000005423	pgam1a	phosphoglycerate mutase 1a [Source:ZFIN;Acc:ZDB-GENE-030131-1827]
ENSDARG00000014068	pgam1b	phosphoglycerate mutase 1b [Source:ZFIN;Acc:ZDB-GENE-030131-5376]
ENSDARG00000057571	pgam2	phosphoglycerate mutase 2 (muscle) [Source:ZFIN;Acc:ZDB-GENE-040116-6]
ENSDARG00000008785	dldh	dihydrolipoamide dehydrogenase [Source:ZFIN;Acc:ZDB-GENE-040120-4]
ENSDARG00000019986	grhprb	glyoxylate reductase/hydroxypyruvate reductase b [Source:ZFIN;Acc:ZDB-GENE-040426-1847]
ENSDARG00000068264	grhpra	glyoxylate reductase/hydroxypyruvate reductase a [Source:ZFIN;Acc:ZDB-GENE-040724-230]
ENSDARG00000037897	glyr1	glyoxylate reductase 1 homolog (Arabidopsis) [Source:ZFIN;Acc:ZDB-GENE-041121-5]
ENSDARG00000060120	glyctk	glycerate kinase [Source:ZFIN;Acc:ZDB-GENE-061013-308]
ENSDARG00000068876	zgc:153031	zgc:153031 [Source:ZFIN;Acc:ZDB-GENE-060929-1190]
ENSDARG00000063446	iba57	IBA57, iron-sulfur cluster assembly homolog (S. cerevisiae) [Source:ZFIN;Acc:ZDB-GENE-060929-712]
ENSDARG00000088929	ypel5	yippee-like 5 [Source:ZFIN;Acc:ZDB-GENE-040426-1220]
ENSDARG00000070407	fam206a	family with sequence similarity 206, member A [Source:ZFIN;Acc:ZDB-GENE-060503-602]
Cysteine and methionine metabolism
ENSDARG00000093235	MPST	mercaptopyruvate sulfurtransferase [Source:HGNC Symbol;Acc:HGNC:7223]
ENSDARG00000034430	zgc:172121	zgc:172121 [Source:ZFIN;Acc:ZDB-GENE-030131-9545]
ENSDARG00000039134	MTR	5-methyltetrahydrofolate-homocysteine methyltransferase [Source:HGNC Symbol;Acc:HGNC:7468]
ENSDARG00000040334	mat2aa	methionine adenosyltransferase II, alpha a [Source:ZFIN;Acc:ZDB-GENE-030131-2049]
ENSDARG00000039605	mat1a	methionine adenosyltransferase I, alpha [Source:ZFIN;Acc:ZDB-GENE-030131-6127]
ENSDARG00000012932	mat2b	methionine adenosyltransferase II, beta [Source:ZFIN;Acc:ZDB-GENE-030131-786]
ENSDARG00000063665	mat2al	methionine adenosyltransferase II, alpha-like [Source:ZFIN;Acc:ZDB-GENE-060421-5255]
ENSDARG00000037121	mat2ab	methionine adenosyltransferase II, alpha b [Source:ZFIN;Acc:ZDB-GENE-050327-6]
ENSDARG00000005191	ahcy	S-adenosylhomocysteine hydrolase [Source:ZFIN;Acc:ZDB-GENE-031219-6]
ENSDARG00000039343	ahcyl2	S-adenosylhomocysteine hydrolase-like 2 [Source:ZFIN;Acc:ZDB-GENE-040115-5]
ENSDARG00000051873	NA	NA
ENSDARG00000056331	ahcyl1	S-adenosylhomocysteine hydrolase-like 1 [Source:ZFIN;Acc:ZDB-GENE-021206-7]
ENSDARG00000030756	dnmt1	DNA (cytosine-5-)-methyltransferase 1 [Source:ZFIN;Acc:ZDB-GENE-990714-15]
ENSDARG00000057830	dnmt3	DNA (cytosine-5-)-methyltransferase 3 [Source:ZFIN;Acc:ZDB-GENE-990712-11]
ENSDARG00000036791	dnmt4	DNA (cytosine-5-)-methyltransferase 4 [Source:ZFIN;Acc:ZDB-GENE-050314-1]
ENSDARG00000052402	dnmt3b	DNA (cytosine-5-)-methyltransferase 3 beta [Source:ZFIN;Acc:ZDB-GENE-050314-4]
ENSDARG00000005394	dnmt3aa	DNA (cytosine-5-)-methyltransferase 3 alpha a [Source:ZFIN;Acc:ZDB-GENE-050314-5]
ENSDARG00000015566	dnmt3ab	DNA (cytosine-5-)-methyltransferase 3 alpha b [Source:ZFIN;Acc:ZDB-GENE-050314-3]
ENSDARG00000037261	mtap	methylthioadenosine phosphorylase [Source:ZFIN;Acc:ZDB-GENE-040426-1505]
ENSDARG00000075754	mri1	methylthioribose-1-phosphate isomerase homolog (S. cerevisiae) [Source:ZFIN;Acc:ZDB-GENE-080204-109]
ENSDARG00000003132	apip	APAF1 interacting protein [Source:ZFIN;Acc:ZDB-GENE-040912-128]
ENSDARG00000026198	enoph1	enolase-phosphatase 1 [Source:ZFIN;Acc:ZDB-GENE-040704-73]
ENSDARG00000020448	adi1	acireductone dioxygenase 1 [Source:ZFIN;Acc:ZDB-GENE-030131-2799]
ENSDARG00000040856	ldha	lactate dehydrogenase A4 [Source:ZFIN;Acc:ZDB-GENE-991026-5]
ENSDARG00000019644	ldhba	lactate dehydrogenase Ba [Source:ZFIN;Acc:ZDB-GENE-991026-6]
ENSDARG00000071076	ldhbb	lactate dehydrogenase Bb [Source:ZFIN;Acc:ZDB-GENE-040718-176]
ENSDARG00000043371	mdh2	malate dehydrogenase 2, NAD (mitochondrial) [Source:ZFIN;Acc:ZDB-GENE-040426-2143]
ENSDARG00000017772	mdh1aa	malate dehydrogenase 1Aa, NAD (soluble) [Source:ZFIN;Acc:ZDB-GENE-040204-1]
ENSDARG00000055760	srm	spermidine synthase [Source:ZFIN;Acc:ZDB-GENE-040426-1183]
ENSDARG00000008155	sms	spermine synthase [Source:ZFIN;Acc:ZDB-GENE-040625-150]
ENSDARG00000056804	IL4I1	interleukin 4 induced 1 [Source:HGNC Symbol;Acc:HGNC:19094]
ENSDARG00000005840	got2b	glutamic-oxaloacetic transaminase 2b, mitochondrial (aspartate aminotransferase 2) [Source:ZFIN;Acc:ZDB-GENE-030131-7917]
ENSDARG00000041068	got2a	glutamic-oxaloacetic transaminase 2a, mitochondrial (aspartate aminotransferase 2) [Source:ZFIN;Acc:ZDB-GENE-040426-2703]
ENSDARG00000039093	got1	glutamic-oxaloacetic transaminase 1, soluble [Source:ZFIN;Acc:ZDB-GENE-040426-2003]
ENSDARG00000074698	SDSL	serine dehydratase-like [Source:HGNC Symbol;Acc:HGNC:30404]
ENSDARG00000010946	cbsb	cystathionine-beta-synthase b [Source:ZFIN;Acc:ZDB-GENE-021030-3]
ENSDARG00000053500	cbsa	cystathionine-beta-synthase a [Source:ZFIN;Acc:ZDB-GENE-050417-367]
ENSDARG00000074301	cth	cystathionase (cystathionine gamma-lyase) [Source:ZFIN;Acc:ZDB-GENE-030131-774]
ENSDARG00000013430	bhmt	betaine-homocysteine methyltransferase [Source:ZFIN;Acc:ZDB-GENE-030131-947]
ENSDARG00000069630	tat	tyrosine aminotransferase [Source:ZFIN;Acc:ZDB-GENE-030131-1144]
ENSDARG00000043856	amd1	adenosylmethionine decarboxylase 1 [Source:ZFIN;Acc:ZDB-GENE-040426-760]
Valine, Leucine and isoleucine biosynthesis
ENSDARG00000045568	bcat1	branched chain aminotransferase 1, cytosolic [Source:ZFIN;Acc:ZDB-GENE-030131-9358]
ENSDARG00000054849	bcat2	branched chain aminotransferase 2, mitochondrial [Source:ZFIN;Acc:ZDB-GENE-040718-425]
ENSDARG00000074698	SDSL	serine dehydratase-like [Source:HGNC Symbol;Acc:HGNC:30404]
Valine, Leucine and isoleucine degradation
ENSDARG00000040555	bckdha	branched chain keto acid dehydrogenase E1, alpha polypeptide [Source:ZFIN;Acc:ZDB-GENE-050522-376]
ENSDARG00000040109	dbt	dihydrolipoamide branched chain transacylase E2 [Source:ZFIN;Acc:ZDB-GENE-050320-85]
ENSDARG00000042853	ivd	isovaleryl Coenzyme A dehydrogenase [Source:ZFIN;Acc:ZDB-GENE-030616-262]
ENSDARG00000030781	acads	acyl-Coenzyme A dehydrogenase, C-2 to C-3 short chain [Source:ZFIN;Acc:ZDB-GENE-040808-64]
ENSDARG00000042658	acad8	acyl-Coenzyme A dehydrogenase family, member 8 [Source:ZFIN;Acc:ZDB-GENE-040426-828]
ENSDARG00000038900	acadm	acyl-Coenzyme A dehydrogenase, C-4 to C-12 straight chain [Source:ZFIN;Acc:ZDB-GENE-040426-1945]
ENSDARG00000070029	ehhadh	enoyl-Coenzyme A, hydratase/3-hydroxyacyl Coenzyme A dehydrogenase [Source:ZFIN;Acc:ZDB-GENE-040426-2581]
ENSDARG00000001578	echs1	enoyl Coenzyme A hydratase, short chain, 1, mitochondrial [Source:ZFIN;Acc:ZDB-GENE-030616-617]
ENSDARG00000057128	hadhaa	hydroxyacyl-Coenzyme A dehydrogenase/3-ketoacyl-Coenzyme A thiolase/enoyl-Coenzyme A hydratase, alpha subunit a [Source:ZFIN;Acc:ZDB-GENE-031222-5]
ENSDARG00000060594	hadhab	hydroxyacyl-Coenzyme A dehydrogenase/3-ketoacyl-Coenzyme A thiolase/enoyl-Coenzyme A hydratase, alpha subunit b [Source:ZFIN;Acc:ZDB-GENE-041111-204]
ENSDARG00000054400	si:ch211-198n5.11	si:ch211-198n5.11 [Source:ZFIN;Acc:ZDB-GENE-050411-52]
ENSDARG00000017571	mccc2	methylcrotonoyl-Coenzyme A carboxylase 2 (beta) [Source:ZFIN;Acc:ZDB-GENE-040426-2493]
ENSDARG00000054046	mccc1	methylcrotonoyl-Coenzyme A carboxylase 1 (alpha) [Source:ZFIN;Acc:ZDB-GENE-050208-450]
ENSDARG00000042975	auh	AU RNA binding protein/enoyl-Coenzyme A hydratase [Source:ZFIN;Acc:ZDB-GENE-040801-95]
ENSDARG00000021220	hmgcl	3-hydroxymethyl-3-methylglutaryl-Coenzyme A lyase (hydroxymethylglutaricaciduria) [Source:ZFIN;Acc:ZDB-GENE-040426-958]
ENSDARG00000088740	hmgcll1	3-hydroxymethyl-3-methylglutaryl-CoA lyase-like 1 [Source:ZFIN;Acc:ZDB-GENE-080220-15]
ENSDARG00000012468	aacs	acetoacetyl-CoA synthetase [Source:ZFIN;Acc:ZDB-GENE-040426-903]
ENSDARG00000013063	oxct1a	3-oxoacid CoA transferase 1a [Source:ZFIN;Acc:ZDB-GENE-040723-3]
ENSDARG00000054319	oxct1b	3-oxoacid CoA transferase 1b [Source:ZFIN;Acc:ZDB-GENE-060929-212]
ENSDARG00000052738	hmgcs1	3-hydroxy-3-methylglutaryl-Coenzyme A synthase 1 (soluble) [Source:ZFIN;Acc:ZDB-GENE-040426-1042]
ENSDARG00000054867	hibch	3-hydroxyisobutyryl-Coenzyme A hydrolase [Source:ZFIN;Acc:ZDB-GENE-050327-29]
ENSDARG00000007959	hibadhb	3-hydroxyisobutyrate dehydrogenase b [Source:ZFIN;Acc:ZDB-GENE-040426-1582]
ENSDARG00000036236	hibadha	3-hydroxyisobutyrate dehydrogenase a [Source:ZFIN;Acc:ZDB-GENE-040801-264]
ENSDARG00000030765	hadh	hydroxyacyl-Coenzyme A dehydrogenase [Source:ZFIN;Acc:ZDB-GENE-040801-261]
ENSDARG00000017781	hsd17b10	hydroxysteroid (17-beta) dehydrogenase 10 [Source:ZFIN;Acc:ZDB-GENE-041010-201]
ENSDARG00000038881	acaa2	acetyl-CoA acyltransferase 2 [Source:ZFIN;Acc:ZDB-GENE-040426-1996]
ENSDARG00000004687	acaa1	acetyl-Coenzyme A acyltransferase 1 [Source:ZFIN;Acc:ZDB-GENE-040704-48]
ENSDARG00000020054	aox1	aldehyde oxidase 1 [Source:ZFIN;Acc:ZDB-GENE-050208-742]
ENSDARG00000071475	aox3	aldehyde oxidase 3 [Source:ZFIN;Acc:ZDB-GENE-001205-2]
ENSDARG00000053485	aldh6a1	aldehyde dehydrogenase 6 family, member A1 [Source:ZFIN;Acc:ZDB-GENE-030131-9192]
ENSDARG00000059503	CR848706.1	Uncharacterized protein [Source:UniProtKB/TrEMBL;Acc:E7F2S8]
ENSDARG00000008785	dldh	dihydrolipoamide dehydrogenase [Source:ZFIN;Acc:ZDB-GENE-040120-4]
ENSDARG00000007127	acat2	acetyl-CoA acetyltransferase 2 [Source:ZFIN;Acc:ZDB-GENE-990714-22]
ENSDARG00000045888	acat1	acetyl-Coenzyme A acetyltransferase 1 (acetoacetyl Coenzyme A thiolase) [Source:ZFIN;Acc:ZDB-GENE-040808-68]
ENSDARG00000074791	aldh3a1	aldehyde dehydrogenase 3 family, member A1 [Source:ZFIN;Acc:ZDB-GENE-120823-1]
ENSDARG00000028259	aldh3a2a	aldehyde dehydrogenase 3 family, member A2a [Source:ZFIN;Acc:ZDB-GENE-040718-74]
ENSDARG00000028087	aldh2.2	aldehyde dehydrogenase 2, tandem duplicate 2 [Source:ZFIN;Acc:ZDB-GENE-030326-5]
ENSDARG00000089924	aldh2.1	aldehyde dehydrogenase 2, tandem duplicate 1 [Source:ZFIN;Acc:ZDB-GENE-040426-1262]
ENSDARG00000037935	aldh16a1	aldehyde dehydrogenase 16 family, member A1 [Source:ZFIN;Acc:ZDB-GENE-070112-2062]
ENSDARG00000069100	aldh9a1a.1	aldehyde dehydrogenase 9 family, member A1a, tandem duplicate 1 [Source:ZFIN;Acc:ZDB-GENE-030131-1257]
ENSDARG00000037061	aldh9a1b	aldehyde dehydrogenase 9 family, member A1b [Source:ZFIN;Acc:ZDB-GENE-040120-5]
ENSDARG00000018426	aldh7a1	aldehyde dehydrogenase 7 family, member A1 [Source:ZFIN;Acc:ZDB-GENE-030131-6129]
ENSDARG00000045428	mcee	methylmalonyl CoA epimerase [Source:ZFIN;Acc:ZDB-GENE-050522-368]
ENSDARG00000038910	pccb	propionyl Coenzyme A carboxylase, beta polypeptide [Source:ZFIN;Acc:ZDB-GENE-040426-2467]
ENSDARG00000028982	pcca	propionyl-Coenzyme A carboxylase, alpha polypeptide [Source:ZFIN;Acc:ZDB-GENE-040718-246]
ENSDARG00000060554	mut	methylmalonyl Coenzyme A mutase [Source:ZFIN;Acc:ZDB-GENE-010430-3]
ENSDARG00000056804	IL4I1	interleukin 4 induced 1 [Source:HGNC Symbol;Acc:HGNC:19094]
ENSDARG00000006031	abat	4-aminobutyrate aminotransferase [Source:ZFIN;Acc:ZDB-GENE-031006-4]
ENSDARG00000045568	bcat1	branched chain aminotransferase 1, cytosolic [Source:ZFIN;Acc:ZDB-GENE-030131-9358]
ENSDARG00000054849	bcat2	branched chain aminotransferase 2, mitochondrial [Source:ZFIN;Acc:ZDB-GENE-040718-425]
Lysine biosynthesis
ENSDARG00000018426	aldh7a1	aldehyde dehydrogenase 7 family, member A1 [Source:ZFIN;Acc:ZDB-GENE-030131-6129]
ENSDARG00000011410	AADAT	aminoadipate aminotransferase [Source:HGNC Symbol;Acc:HGNC:17929]
Lysine degradation
ENSDARG00000051816	aass	aminoadipate-semialdehyde synthase [Source:ZFIN;Acc:ZDB-GENE-061220-8]
ENSDARG00000074341	HYKK (1 of 2)	hydroxylysine kinase [Source:HGNC Symbol;Acc:HGNC:34403]
ENSDARG00000077610	HYKK (2 of 2)	hydroxylysine kinase [Source:HGNC Symbol;Acc:HGNC:34403]
ENSDARG00000011821	plod2	procollagen-lysine, 2-oxoglutarate 5-dioxygenase 2 [Source:ZFIN;Acc:ZDB-GENE-070326-1]
ENSDARG00000060715	plod3	procollagen-lysine, 2-oxoglutarate 5-dioxygenase 3 [Source:ZFIN;Acc:ZDB-GENE-021031-4]
ENSDARG00000059746	plod1a	procollagen-lysine 1, 2-oxoglutarate 5-dioxygenase 1a [Source:ZFIN;Acc:ZDB-GENE-030131-3165]
ENSDARG00000014670	colgalt2	collagen beta(1-O)galactosyltransferase 2 [Source:ZFIN;Acc:ZDB-GENE-070222-1]
ENSDARG00000078299	COLGALT2 (2 of 2)	collagen beta(1-O)galactosyltransferase 2 [Source:HGNC Symbol;Acc:HGNC:16790]
ENSDARG00000073974	colgalt1	collagen beta(1-O)galactosyltransferase 1 [Source:ZFIN;Acc:ZDB-GENE-070720-6]
ENSDARG00000058270	COLGALT1 (1 of 3)	collagen beta(1-O)galactosyltransferase 1 [Source:HGNC Symbol;Acc:HGNC:26182]
ENSDARG00000026225	whsc1	Wolf-Hirschhorn syndrome candidate 1 [Source:ZFIN;Acc:ZDB-GENE-030131-2581]
ENSDARG00000076551	setd8b	SET domain containing (lysine methyltransferase) 8b [Source:ZFIN;Acc:ZDB-GENE-071004-17]
ENSDARG00000068319	setd8a	SET domain containing (lysine methyltransferase) 8a [Source:ZFIN;Acc:ZDB-GENE-060825-37]
ENSDARG00000068157	ehmt1a	euchromatic histone-lysine N-methyltransferase 1a [Source:ZFIN;Acc:ZDB-GENE-040724-44]
ENSDARG00000026634	ehmt1b	euchromatic histone-lysine N-methyltransferase 1b [Source:ZFIN;Acc:ZDB-GENE-080515-3]
ENSDARG00000077703	ehmt2	euchromatic histone-lysine N-methyltransferase 2 [Source:ZFIN;Acc:ZDB-GENE-010501-6]
ENSDARG00000062765	whsc1l1	Wolf-Hirschhorn syndrome candidate 1-like 1 [Source:ZFIN;Acc:ZDB-GENE-050324-2]
ENSDARG00000004537	kmt2a	lysine (K)-specific methyltransferase 2A [Source:ZFIN;Acc:ZDB-GENE-080521-3]
ENSDARG00000055753	suv39h1b	suppressor of variegation 3-9 homolog 1b [Source:ZFIN;Acc:ZDB-GENE-030131-5105]
ENSDARG00000026799	suv39h1a	suppressor of variegation 3-9 homolog 1a [Source:ZFIN;Acc:ZDB-GENE-040801-111]
ENSDARG00000038858	setd7	SET domain containing (lysine methyltransferase) 7 [Source:ZFIN;Acc:ZDB-GENE-040718-156]
ENSDARG00000060016	nsd1a	nuclear receptor binding SET domain protein 1a [Source:ZFIN;Acc:ZDB-GENE-080519-3]
ENSDARG00000060030	setd1a	SET domain containing 1A [Source:ZFIN;Acc:ZDB-GENE-080521-4]
ENSDARG00000060847	setd1ba	SET domain containing 1B, a [Source:ZFIN;Acc:ZDB-GENE-050309-289]
ENSDARG00000079312	kmt2ca	lysine (K)-specific methyltransferase 2Ca [Source:ZFIN;Acc:ZDB-GENE-080520-3]
ENSDARG00000062962	kmt2ba	lysine (K)-specific methyltransferase 2Ba [Source:ZFIN;Acc:ZDB-GENE-060503-376]
ENSDARG00000060697	kmt2bb	lysine (K)-specific methyltransferase 2Bb [Source:ZFIN;Acc:ZDB-GENE-080521-1]
ENSDARG00000070981	ash1l	ash1 (absent, small, or homeotic)-like (Drosophila) [Source:ZFIN;Acc:ZDB-GENE-030131-6101]
ENSDARG00000074836	setmar	SET domain without mariner transposase fusion [Source:ZFIN;Acc:ZDB-GENE-080204-61]
ENSDARG00000075461	suv420h2	suppressor of variegation 4-20 homolog 2 (Drosophila) [Source:ZFIN;Acc:ZDB-GENE-080523-2]
ENSDARG00000041081	suv420h1	suppressor of variegation 4-20 homolog 1 (Drosophila) [Source:ZFIN;Acc:ZDB-GENE-041114-22]
ENSDARG00000061724	setdb1b	SET domain, bifurcated 1b [Source:ZFIN;Acc:ZDB-GENE-061013-224]
ENSDARG00000062244	setd2	SET domain containing 2 [Source:ZFIN;Acc:ZDB-GENE-030131-2140]
ENSDARG00000077547	tmlhe	trimethyllysine hydroxylase, epsilon [Source:ZFIN;Acc:ZDB-GENE-091204-144]
ENSDARG00000036135	bbox1	butyrobetaine (gamma), 2-oxoglutarate dioxygenase 1 (gamma-butyrobetaine hydroxylase) [Source:ZFIN;Acc:ZDB-GENE-050417-218]
ENSDARG00000079249	OGDHL	oxoglutarate dehydrogenase-like [Source:HGNC Symbol;Acc:HGNC:25590]
ENSDARG00000034270	ogdha	oxoglutarate (alpha-ketoglutarate) dehydrogenase a (lipoamide) [Source:ZFIN;Acc:ZDB-GENE-030131-2143]
ENSDARG00000073805	ogdhb	oxoglutarate (alpha-ketoglutarate) dehydrogenase b (lipoamide) [Source:ZFIN;Acc:ZDB-GENE-090311-8]
ENSDARG00000014230	dlst	dihydrolipoamide S-succinyltransferase [Source:ZFIN;Acc:ZDB-GENE-030326-1]
ENSDARG00000007127	acat2	acetyl-CoA acetyltransferase 2 [Source:ZFIN;Acc:ZDB-GENE-990714-22]
ENSDARG00000045888	acat1	acetyl-Coenzyme A acetyltransferase 1 (acetoacetyl Coenzyme A thiolase) [Source:ZFIN;Acc:ZDB-GENE-040808-68]
ENSDARG00000074791	aldh3a1	aldehyde dehydrogenase 3 family, member A1 [Source:ZFIN;Acc:ZDB-GENE-120823-1]
ENSDARG00000028259	aldh3a2a	aldehyde dehydrogenase 3 family, member A2a [Source:ZFIN;Acc:ZDB-GENE-040718-74]
ENSDARG00000028087	aldh2.2	aldehyde dehydrogenase 2, tandem duplicate 2 [Source:ZFIN;Acc:ZDB-GENE-030326-5]
ENSDARG00000089924	aldh2.1	aldehyde dehydrogenase 2, tandem duplicate 1 [Source:ZFIN;Acc:ZDB-GENE-040426-1262]
ENSDARG00000037935	aldh16a1	aldehyde dehydrogenase 16 family, member A1 [Source:ZFIN;Acc:ZDB-GENE-070112-2062]
ENSDARG00000069100	aldh9a1a.1	aldehyde dehydrogenase 9 family, member A1a, tandem duplicate 1 [Source:ZFIN;Acc:ZDB-GENE-030131-1257]
ENSDARG00000037061	aldh9a1b	aldehyde dehydrogenase 9 family, member A1b [Source:ZFIN;Acc:ZDB-GENE-040120-5]
ENSDARG00000018426	aldh7a1	aldehyde dehydrogenase 7 family, member A1 [Source:ZFIN;Acc:ZDB-GENE-030131-6129]
ENSDARG00000055591	pipox	pipecolic acid oxidase [Source:ZFIN;Acc:ZDB-GENE-110627-2]
ENSDARG00000070029	ehhadh	enoyl-Coenzyme A, hydratase/3-hydroxyacyl Coenzyme A dehydrogenase [Source:ZFIN;Acc:ZDB-GENE-040426-2581]
ENSDARG00000001578	echs1	enoyl Coenzyme A hydratase, short chain, 1, mitochondrial [Source:ZFIN;Acc:ZDB-GENE-030616-617]
ENSDARG00000057128	hadhaa	hydroxyacyl-Coenzyme A dehydrogenase/3-ketoacyl-Coenzyme A thiolase/enoyl-Coenzyme A hydratase, alpha subunit a [Source:ZFIN;Acc:ZDB-GENE-031222-5]
ENSDARG00000060594	hadhab	hydroxyacyl-Coenzyme A dehydrogenase/3-ketoacyl-Coenzyme A thiolase/enoyl-Coenzyme A hydratase, alpha subunit b [Source:ZFIN;Acc:ZDB-GENE-041111-204]
ENSDARG00000030765	hadh	hydroxyacyl-Coenzyme A dehydrogenase [Source:ZFIN;Acc:ZDB-GENE-040801-261]
ENSDARG00000011410	AADAT	aminoadipate aminotransferase [Source:HGNC Symbol;Acc:HGNC:17929]
ENSDARG00000037057	gcdh	glutaryl-Coenzyme A dehydrogenase [Source:ZFIN;Acc:ZDB-GENE-040426-1855]
ENSDARG00000038361	gcdhl	glutaryl-Coenzyme A dehydrogenase, like [Source:ZFIN;Acc:ZDB-GENE-041010-117]
Arginine and proline metabolism
ENSDARG00000062147	otc	ornithine carbamoyltransferase [Source:ZFIN;Acc:ZDB-GENE-070912-422]
ENSDARG00000032564	ass1	argininosuccinate synthetase 1 [Source:ZFIN;Acc:ZDB-GENE-040912-178]
ENSDARG00000033361	asl	argininosuccinate lyase [Source:ZFIN;Acc:ZDB-GENE-040426-1152]
ENSDARG00000039269	arg2	arginase, type II [Source:ZFIN;Acc:ZDB-GENE-030131-1334]
ENSDARG00000071703	arg1	arginase, liver [Source:ZFIN;Acc:ZDB-GENE-040724-181]
ENSDARG00000057429	ARG1 (1 of 2)	arginase 1 [Source:HGNC Symbol;Acc:HGNC:663]
ENSDARG00000026925	nos2a	nitric oxide synthase 2a, inducible [Source:ZFIN;Acc:ZDB-GENE-040305-1]
ENSDARG00000031976	nos2b	nitric oxide synthase 2b, inducible [Source:ZFIN;Acc:ZDB-GENE-080916-1]
ENSDARG00000068910	nos1	nitric oxide synthase 1 (neuronal) [Source:ZFIN;Acc:ZDB-GENE-001101-1]
ENSDARG00000038475	acy1	aminoacylase 1 [Source:ZFIN;Acc:ZDB-GENE-040426-755]
ENSDARG00000036239	gatm	glycine amidinotransferase (L-arginine:glycine amidinotransferase) [Source:ZFIN;Acc:ZDB-GENE-021015-1]
ENSDARG00000070844	gamt	guanidinoacetate N-methyltransferase [Source:ZFIN;Acc:ZDB-GENE-051030-97]
ENSDARG00000043257	ckbb	creatine kinase, brain b [Source:ZFIN;Acc:ZDB-GENE-020103-2]
ENSDARG00000035327	ckma	creatine kinase, muscle a [Source:ZFIN;Acc:ZDB-GENE-980526-109]
ENSDARG00000016598	ckmt1	creatine kinase, mitochondrial 1 [Source:ZFIN;Acc:ZDB-GENE-030131-611]
ENSDARG00000039929	ckmt2b	creatine kinase, mitochondrial 2b (sarcomeric) [Source:ZFIN;Acc:ZDB-GENE-040426-1654]
ENSDARG00000078425	oat	ornithine aminotransferase [Source:ZFIN;Acc:ZDB-GENE-110411-148]
ENSDARG00000061123	aldh18a1	aldehyde dehydrogenase 18 family, member A1 [Source:ZFIN;Acc:ZDB-GENE-030131-5602]
ENSDARG00000086821	pycr1b	pyrroline-5-carboxylate reductase 1b [Source:ZFIN;Acc:ZDB-GENE-050522-26]
ENSDARG00000053965	pycr1a	pyrroline-5-carboxylate reductase 1a [Source:ZFIN;Acc:ZDB-GENE-040426-1675]
ENSDARG00000015236	pycrl	pyrroline-5-carboxylate reductase-like [Source:ZFIN;Acc:ZDB-GENE-041014-244]
ENSDARG00000044804	prodha	proline dehydrogenase (oxidase) 1a [Source:ZFIN;Acc:ZDB-GENE-041008-73]
ENSDARG00000086512	NA	NA
ENSDARG00000061981	lap3	leucine aminopeptidase 3 [Source:ZFIN;Acc:ZDB-GENE-060719-1]
ENSDARG00000071082	p4ha1b	prolyl 4-hydroxylase, alpha polypeptide I b [Source:ZFIN;Acc:ZDB-GENE-030131-4089]
ENSDARG00000010085	p4ha2	procollagen-proline, 2-oxoglutarate 4-dioxygenase (proline 4-hydroxylase), alpha polypeptide 2 [Source:ZFIN;Acc:ZDB-GENE-030827-1]
ENSDARG00000071700	p4ha1a	prolyl 4-hydroxylase, alpha polypeptide I a [Source:ZFIN;Acc:ZDB-GENE-040724-91]
ENSDARG00000034058	p4ha3	prolyl 4-hydroxylase, alpha polypeptide III [Source:ZFIN;Acc:ZDB-GENE-041010-4]
ENSDARG00000021154	PRODH2	proline dehydrogenase (oxidase) 2 [Source:HGNC Symbol;Acc:HGNC:17325]
ENSDARG00000035652	sat1a.1	spermidine/spermine N1-acetyltransferase 1a, duplicate 1 [Source:ZFIN;Acc:ZDB-GENE-050913-41]
ENSDARG00000061355	aoc1	amine oxidase, copper containing 1 [Source:ZFIN;Acc:ZDB-GENE-061103-112]
ENSDARG00000003931	cndp2	CNDP dipeptidase 2 (metallopeptidase M20 family) [Source:ZFIN;Acc:ZDB-GENE-030131-5499]
ENSDARG00000043856	amd1	adenosylmethionine decarboxylase 1 [Source:ZFIN;Acc:ZDB-GENE-040426-760]
ENSDARG00000043403	si:dkey-7o6.3	si:dkey-7o6.3 [Source:ZFIN;Acc:ZDB-GENE-081104-436]
ENSDARG00000074791	aldh3a1	aldehyde dehydrogenase 3 family, member A1 [Source:ZFIN;Acc:ZDB-GENE-120823-1]
ENSDARG00000028259	aldh3a2a	aldehyde dehydrogenase 3 family, member A2a [Source:ZFIN;Acc:ZDB-GENE-040718-74]
ENSDARG00000028087	aldh2.2	aldehyde dehydrogenase 2, tandem duplicate 2 [Source:ZFIN;Acc:ZDB-GENE-030326-5]
ENSDARG00000089924	aldh2.1	aldehyde dehydrogenase 2, tandem duplicate 1 [Source:ZFIN;Acc:ZDB-GENE-040426-1262]
ENSDARG00000037935	aldh16a1	aldehyde dehydrogenase 16 family, member A1 [Source:ZFIN;Acc:ZDB-GENE-070112-2062]
ENSDARG00000069100	aldh9a1a.1	aldehyde dehydrogenase 9 family, member A1a, tandem duplicate 1 [Source:ZFIN;Acc:ZDB-GENE-030131-1257]
ENSDARG00000037061	aldh9a1b	aldehyde dehydrogenase 9 family, member A1b [Source:ZFIN;Acc:ZDB-GENE-040120-5]
ENSDARG00000018426	aldh7a1	aldehyde dehydrogenase 7 family, member A1 [Source:ZFIN;Acc:ZDB-GENE-030131-6129]
ENSDARG00000007377	odc1	ornithine decarboxylase 1 [Source:ZFIN;Acc:ZDB-GENE-010816-1]
ENSDARG00000055760	srm	spermidine synthase [Source:ZFIN;Acc:ZDB-GENE-040426-1183]
ENSDARG00000008155	sms	spermine synthase [Source:ZFIN;Acc:ZDB-GENE-040625-150]
ENSDARG00000018944	hoga1	4-hydroxy-2-oxoglutarate aldolase 1 [Source:ZFIN;Acc:ZDB-GENE-040426-2242]
ENSDARG00000069054	glula	glutamate-ammonia ligase (glutamine synthase) a [Source:ZFIN;Acc:ZDB-GENE-030131-688]
ENSDARG00000017339	glulb	glutamate-ammonia ligase (glutamine synthase) b [Source:ZFIN;Acc:ZDB-GENE-030131-8417]
ENSDARG00000013227	glulc	glutamate-ammonia ligase (glutamine synthase) c [Source:ZFIN;Acc:ZDB-GENE-060929-540]
ENSDARG00000005840	got2b	glutamic-oxaloacetic transaminase 2b, mitochondrial (aspartate aminotransferase 2) [Source:ZFIN;Acc:ZDB-GENE-030131-7917]
ENSDARG00000041068	got2a	glutamic-oxaloacetic transaminase 2a, mitochondrial (aspartate aminotransferase 2) [Source:ZFIN;Acc:ZDB-GENE-040426-2703]
ENSDARG00000039093	got1	glutamic-oxaloacetic transaminase 1, soluble [Source:ZFIN;Acc:ZDB-GENE-040426-2003]
ENSDARG00000020028	cps1	carbamoyl-phosphate synthase 1, mitochondrial [Source:ZFIN;Acc:ZDB-GENE-081105-17]
ENSDARG00000062812	glsa	glutaminase a [Source:ZFIN;Acc:ZDB-GENE-050204-3]
ENSDARG00000040705	glsb	glutaminase b [Source:ZFIN;Acc:ZDB-GENE-030616-550]
ENSDARG00000069095	gls2	glutaminase 2 (liver, mitochondrial) [Source:ZFIN;Acc:ZDB-GENE-081105-57]
ENSDARG00000002917	GLS2 (1 of 2)	glutaminase 2 (liver, mitochondrial) [Source:HGNC Symbol;Acc:HGNC:29570]
ENSDARG00000062781	NA	NA
ENSDARG00000038207	aldh4a1	aldehyde dehydrogenase 4 family, member A1 [Source:ZFIN;Acc:ZDB-GENE-040426-1179]
ENSDARG00000008816	glud1a	glutamate dehydrogenase 1a [Source:ZFIN;Acc:ZDB-GENE-030114-2]
ENSDARG00000002414	glud1b	glutamate dehydrogenase 1b [Source:ZFIN;Acc:ZDB-GENE-030828-1]
ENSDARG00000035601	dao.3	D-amino-acid oxidase, tandem duplicate 3 [Source:ZFIN;Acc:ZDB-GENE-040426-1894]
ENSDARG00000035603	dao.2	D-amino-acid oxidase, tandem duplicate 2 [Source:ZFIN;Acc:ZDB-GENE-040426-2634]
ENSDARG00000035602	dao.1	D-amino-acid oxidase, tandem duplicate 1 [Source:ZFIN;Acc:ZDB-GENE-050913-127]
ENSDARG00000023712	mao	monoamine oxidase [Source:ZFIN;Acc:ZDB-GENE-040329-3]
ENSDARG00000092976	si:ch211-127i16.2	si:ch211-127i16.2 [Source:ZFIN;Acc:ZDB-GENE-091204-54]
ENSDARG00000077193	nags	N-acetylglutamate synthase [Source:ZFIN;Acc:ZDB-GENE-121219-2]
ENSDARG00000059700	agmat	agmatine ureohydrolase (agmatinase) [Source:ZFIN;Acc:ZDB-GENE-060929-696]
ENSDARG00000086746	NA	NA
Histidine metabolism
ENSDARG00000075454	hdc	histidine decarboxylase [Source:ZFIN;Acc:ZDB-GENE-080102-5]
ENSDARG00000017444	hal	histidine ammonia-lyase [Source:ZFIN;Acc:ZDB-GENE-070410-5]
ENSDARG00000070394	uroc1	urocanate hydratase 1 [Source:ZFIN;Acc:ZDB-GENE-081022-148]
ENSDARG00000007366	AMDHD1	amidohydrolase domain containing 1 [Source:HGNC Symbol;Acc:HGNC:28577]
ENSDARG00000007421	ftcd	formiminotransferase cyclodeaminase [Source:ZFIN;Acc:ZDB-GENE-030131-9643]
ENSDARG00000074791	aldh3a1	aldehyde dehydrogenase 3 family, member A1 [Source:ZFIN;Acc:ZDB-GENE-120823-1]
ENSDARG00000028259	aldh3a2a	aldehyde dehydrogenase 3 family, member A2a [Source:ZFIN;Acc:ZDB-GENE-040718-74]
ENSDARG00000028087	aldh2.2	aldehyde dehydrogenase 2, tandem duplicate 2 [Source:ZFIN;Acc:ZDB-GENE-030326-5]
ENSDARG00000089924	aldh2.1	aldehyde dehydrogenase 2, tandem duplicate 1 [Source:ZFIN;Acc:ZDB-GENE-040426-1262]
ENSDARG00000037935	aldh16a1	aldehyde dehydrogenase 16 family, member A1 [Source:ZFIN;Acc:ZDB-GENE-070112-2062]
ENSDARG00000069100	aldh9a1a.1	aldehyde dehydrogenase 9 family, member A1a, tandem duplicate 1 [Source:ZFIN;Acc:ZDB-GENE-030131-1257]
ENSDARG00000037061	aldh9a1b	aldehyde dehydrogenase 9 family, member A1b [Source:ZFIN;Acc:ZDB-GENE-040120-5]
ENSDARG00000018426	aldh7a1	aldehyde dehydrogenase 7 family, member A1 [Source:ZFIN;Acc:ZDB-GENE-030131-6129]
ENSDARG00000013839	aldh3b1	aldehyde dehydrogenase 3 family, member B1 [Source:ZFIN;Acc:ZDB-GENE-021120-3]
ENSDARG00000035606	aldh3b2	aldehyde dehydrogenase 3 family, member B2 [Source:ZFIN;Acc:ZDB-GENE-060531-79]
ENSDARG00000076933	aldh1a3	aldehyde dehydrogenase 1 family, member A3 [Source:ZFIN;Acc:ZDB-GENE-061128-2]
ENSDARG00000005154	aspa	aspartoacylase [Source:ZFIN;Acc:ZDB-GENE-080204-11]
ENSDARG00000023712	mao	monoamine oxidase [Source:ZFIN;Acc:ZDB-GENE-040329-3]
ENSDARG00000092976	si:ch211-127i16.2	si:ch211-127i16.2 [Source:ZFIN;Acc:ZDB-GENE-091204-54]
ENSDARG00000061355	aoc1	amine oxidase, copper containing 1 [Source:ZFIN;Acc:ZDB-GENE-061103-112]
ENSDARG00000003931	cndp2	CNDP dipeptidase 2 (metallopeptidase M20 family) [Source:ZFIN;Acc:ZDB-GENE-030131-5499]
ENSDARG00000016494	ddc	dopa decarboxylase [Source:ZFIN;Acc:ZDB-GENE-040426-2656]
Phenylalanine, tyrosine and tryptophan biosynthesis
ENSDARG00000069630	tat	tyrosine aminotransferase [Source:ZFIN;Acc:ZDB-GENE-030131-1144]
ENSDARG00000020143	pah	phenylalanine hydroxylase [Source:ZFIN;Acc:ZDB-GENE-031006-2]
ENSDARG00000056804	IL4I1	interleukin 4 induced 1 [Source:HGNC Symbol;Acc:HGNC:19094]
ENSDARG00000005840	got2b	glutamic-oxaloacetic transaminase 2b, mitochondrial (aspartate aminotransferase 2) [Source:ZFIN;Acc:ZDB-GENE-030131-7917]
ENSDARG00000041068	got2a	glutamic-oxaloacetic transaminase 2a, mitochondrial (aspartate aminotransferase 2) [Source:ZFIN;Acc:ZDB-GENE-040426-2703]
ENSDARG00000039093	got1	glutamic-oxaloacetic transaminase 1, soluble [Source:ZFIN;Acc:ZDB-GENE-040426-2003]
Phenylalanin metabolism
ENSDARG00000016494	ddc	dopa decarboxylase [Source:ZFIN;Acc:ZDB-GENE-040426-2656]
ENSDARG00000043511	prdx6	peroxiredoxin 6 [Source:ZFIN;Acc:ZDB-GENE-040426-1778]
ENSDARG00000018351	hpda	4-hydroxyphenylpyruvate dioxygenase a [Source:ZFIN;Acc:ZDB-GENE-040426-986]
ENSDARG00000044935	hpdb	4-hydroxyphenylpyruvate dioxygenase b [Source:ZFIN;Acc:ZDB-GENE-040808-62]
ENSDARG00000071336	mif	macrophage migration inhibitory factor [Source:ZFIN;Acc:ZDB-GENE-080708-1]
ENSDARG00000013839	aldh3b1	aldehyde dehydrogenase 3 family, member B1 [Source:ZFIN;Acc:ZDB-GENE-021120-3]
ENSDARG00000035606	aldh3b2	aldehyde dehydrogenase 3 family, member B2 [Source:ZFIN;Acc:ZDB-GENE-060531-79]
ENSDARG00000076933	aldh1a3	aldehyde dehydrogenase 1 family, member A3 [Source:ZFIN;Acc:ZDB-GENE-061128-2]
ENSDARG00000056804	IL4I1	interleukin 4 induced 1 [Source:HGNC Symbol;Acc:HGNC:19094]
ENSDARG00000005840	got2b	glutamic-oxaloacetic transaminase 2b, mitochondrial (aspartate aminotransferase 2) [Source:ZFIN;Acc:ZDB-GENE-030131-7917]
ENSDARG00000041068	got2a	glutamic-oxaloacetic transaminase 2a, mitochondrial (aspartate aminotransferase 2) [Source:ZFIN;Acc:ZDB-GENE-040426-2703]
ENSDARG00000039093	got1	glutamic-oxaloacetic transaminase 1, soluble [Source:ZFIN;Acc:ZDB-GENE-040426-2003]
ENSDARG00000023712	mao	monoamine oxidase [Source:ZFIN;Acc:ZDB-GENE-040329-3]
ENSDARG00000092976	si:ch211-127i16.2	si:ch211-127i16.2 [Source:ZFIN;Acc:ZDB-GENE-091204-54]
ENSDARG00000014646	aoc2	amine oxidase, copper containing 2 [Source:ZFIN;Acc:ZDB-GENE-050320-133]
ENSDARG00000069630	tat	tyrosine aminotransferase [Source:ZFIN;Acc:ZDB-GENE-030131-1144]
ENSDARG00000020143	pah	phenylalanine hydroxylase [Source:ZFIN;Acc:ZDB-GENE-031006-2]
Tyrosine metabolism
ENSDARG00000058005	hgd	homogentisate 1,2-dioxygenase [Source:ZFIN;Acc:ZDB-GENE-020802-5]
ENSDARG00000027984	gstz1	glutathione S-transferase zeta 1 [Source:ZFIN;Acc:ZDB-GENE-040718-184]
ENSDARG00000039743	fah	fumarylacetoacetate hydrolase (fumarylacetoacetase) [Source:ZFIN;Acc:ZDB-GENE-030131-1091]
ENSDARG00000031657	fahd1	fumarylacetoacetate hydrolase domain containing 1 [Source:ZFIN;Acc:ZDB-GENE-050522-448]
ENSDARG00000039077	tyr	tyrosinase [Source:ZFIN;Acc:ZDB-GENE-991026-3]
ENSDARG00000030621	th	tyrosine hydroxylase [Source:ZFIN;Acc:ZDB-GENE-990621-5]
ENSDARG00000006008	dct	dopachrome tautomerase [Source:ZFIN;Acc:ZDB-GENE-000508-1]
ENSDARG00000029204	tyrp1a	tyrosinase-related protein 1a [Source:ZFIN;Acc:ZDB-GENE-070718-2]
ENSDARG00000056151	tyrp1b	tyrosinase-related protein 1b [Source:ZFIN;Acc:ZDB-GENE-040718-249]
ENSDARG00000015337	comta	catechol-O-methyltransferase a [Source:ZFIN;Acc:ZDB-GENE-050913-117]
ENSDARG00000025679	comtb	catechol-O-methyltransferase b [Source:ZFIN;Acc:ZDB-GENE-040724-164]
ENSDARG00000069446	dbh	dopamine beta hydroxylase [Source:ZFIN;Acc:ZDB-GENE-990621-3]
ENSDARG00000080010	adh5	alcohol dehydrogenase 5 [Source:ZFIN;Acc:ZDB-GENE-011003-1]
ENSDARG00000013839	aldh3b1	aldehyde dehydrogenase 3 family, member B1 [Source:ZFIN;Acc:ZDB-GENE-021120-3]
ENSDARG00000035606	aldh3b2	aldehyde dehydrogenase 3 family, member B2 [Source:ZFIN;Acc:ZDB-GENE-060531-79]
ENSDARG00000076933	aldh1a3	aldehyde dehydrogenase 1 family, member A3 [Source:ZFIN;Acc:ZDB-GENE-061128-2]
ENSDARG00000056804	IL4I1	interleukin 4 induced 1 [Source:HGNC Symbol;Acc:HGNC:19094]
ENSDARG00000005840	got2b	glutamic-oxaloacetic transaminase 2b, mitochondrial (aspartate aminotransferase 2) [Source:ZFIN;Acc:ZDB-GENE-030131-7917]
ENSDARG00000041068	got2a	glutamic-oxaloacetic transaminase 2a, mitochondrial (aspartate aminotransferase 2) [Source:ZFIN;Acc:ZDB-GENE-040426-2703]
ENSDARG00000039093	got1	glutamic-oxaloacetic transaminase 1, soluble [Source:ZFIN;Acc:ZDB-GENE-040426-2003]
ENSDARG00000023712	mao	monoamine oxidase [Source:ZFIN;Acc:ZDB-GENE-040329-3]
ENSDARG00000092976	si:ch211-127i16.2	si:ch211-127i16.2 [Source:ZFIN;Acc:ZDB-GENE-091204-54]
ENSDARG00000014646	aoc2	amine oxidase, copper containing 2 [Source:ZFIN;Acc:ZDB-GENE-050320-133]
ENSDARG00000069630	tat	tyrosine aminotransferase [Source:ZFIN;Acc:ZDB-GENE-030131-1144]
ENSDARG00000020054	aox1	aldehyde oxidase 1 [Source:ZFIN;Acc:ZDB-GENE-050208-742]
ENSDARG00000071475	aox3	aldehyde oxidase 3 [Source:ZFIN;Acc:ZDB-GENE-001205-2]
ENSDARG00000016494	ddc	dopa decarboxylase [Source:ZFIN;Acc:ZDB-GENE-040426-2656]
ENSDARG00000018351	hpda	4-hydroxyphenylpyruvate dioxygenase a [Source:ZFIN;Acc:ZDB-GENE-040426-986]
ENSDARG00000044935	hpdb	4-hydroxyphenylpyruvate dioxygenase b [Source:ZFIN;Acc:ZDB-GENE-040808-62]
ENSDARG00000071336	mif	macrophage migration inhibitory factor [Source:ZFIN;Acc:ZDB-GENE-080708-1]
Tryptophan metabolism
ENSDARG00000029432	tph1a	tryptophan hydroxylase 1 (tryptophan 5-monooxygenase) a [Source:ZFIN;Acc:ZDB-GENE-030317-1]
ENSDARG00000057239	tph2	tryptophan hydroxylase 2 (tryptophan 5-monooxygenase) [Source:ZFIN;Acc:ZDB-GENE-040624-4]
ENSDARG00000036082	tph1b	tryptophan hydroxylase 1b [Source:ZFIN;Acc:ZDB-GENE-030805-6]
ENSDARG00000033594	ido1	indoleamine 2,3-dioxygenase 1 [Source:ZFIN;Acc:ZDB-GENE-080228-2]
ENSDARG00000030548	afmid	arylformamidase [Source:ZFIN;Acc:ZDB-GENE-050417-166]
ENSDARG00000079802	aanat2	arylalkylamine N-acetyltransferase [Source:ZFIN;Acc:ZDB-GENE-991019-6]
ENSDARG00000036567	aanat1	arylalkylamine N-acetyltransferase 1 [Source:ZFIN;Acc:ZDB-GENE-040329-1]
ENSDARG00000068934	cyp1b1	cytochrome P450, family 1, subfamily B, polypeptide 1 [Source:ZFIN;Acc:ZDB-GENE-030902-1]
ENSDARG00000026039	cyp1a	cytochrome P450, family 1, subfamily A [Source:ZFIN;Acc:ZDB-GENE-011219-1]
ENSDARG00000071429	tdo2a	tryptophan 2,3-dioxygenase a [Source:ZFIN;Acc:ZDB-GENE-030131-1187]
ENSDARG00000023176	tdo2b	tryptophan 2,3-dioxygenase b [Source:ZFIN;Acc:ZDB-GENE-030131-6014]
ENSDARG00000013423	ccbl2	cysteine conjugate-beta lyase 2 [Source:ZFIN;Acc:ZDB-GENE-040426-1299]
ENSDARG00000011410	AADAT	aminoadipate aminotransferase [Source:HGNC Symbol;Acc:HGNC:17929]
ENSDARG00000009160	kmo	kynurenine 3-monooxygenase [Source:ZFIN;Acc:ZDB-GENE-030424-4]
ENSDARG00000076487	haao	3-hydroxyanthranilate 3,4-dioxygenase [Source:ZFIN;Acc:ZDB-GENE-041114-89]
ENSDARG00000062549	acmsd	aminocarboxymuconate semialdehyde decarboxylase [Source:ZFIN;Acc:ZDB-GENE-070410-103]
ENSDARG00000037057	gcdh	glutaryl-Coenzyme A dehydrogenase [Source:ZFIN;Acc:ZDB-GENE-040426-1855]
ENSDARG00000038361	gcdhl	glutaryl-Coenzyme A dehydrogenase, like [Source:ZFIN;Acc:ZDB-GENE-041010-117]
ENSDARG00000079249	OGDHL	oxoglutarate dehydrogenase-like [Source:HGNC Symbol;Acc:HGNC:25590]
ENSDARG00000034270	ogdha	oxoglutarate (alpha-ketoglutarate) dehydrogenase a (lipoamide) [Source:ZFIN;Acc:ZDB-GENE-030131-2143]
ENSDARG00000073805	ogdhb	oxoglutarate (alpha-ketoglutarate) dehydrogenase b (lipoamide) [Source:ZFIN;Acc:ZDB-GENE-090311-8]
ENSDARG00000007127	acat2	acetyl-CoA acetyltransferase 2 [Source:ZFIN;Acc:ZDB-GENE-990714-22]
ENSDARG00000045888	acat1	acetyl-Coenzyme A acetyltransferase 1 (acetoacetyl Coenzyme A thiolase) [Source:ZFIN;Acc:ZDB-GENE-040808-68]
ENSDARG00000074791	aldh3a1	aldehyde dehydrogenase 3 family, member A1 [Source:ZFIN;Acc:ZDB-GENE-120823-1]
ENSDARG00000028259	aldh3a2a	aldehyde dehydrogenase 3 family, member A2a [Source:ZFIN;Acc:ZDB-GENE-040718-74]
ENSDARG00000028087	aldh2.2	aldehyde dehydrogenase 2, tandem duplicate 2 [Source:ZFIN;Acc:ZDB-GENE-030326-5]
ENSDARG00000089924	aldh2.1	aldehyde dehydrogenase 2, tandem duplicate 1 [Source:ZFIN;Acc:ZDB-GENE-040426-1262]
ENSDARG00000037935	aldh16a1	aldehyde dehydrogenase 16 family, member A1 [Source:ZFIN;Acc:ZDB-GENE-070112-2062]
ENSDARG00000069100	aldh9a1a.1	aldehyde dehydrogenase 9 family, member A1a, tandem duplicate 1 [Source:ZFIN;Acc:ZDB-GENE-030131-1257]
ENSDARG00000037061	aldh9a1b	aldehyde dehydrogenase 9 family, member A1b [Source:ZFIN;Acc:ZDB-GENE-040120-5]
ENSDARG00000018426	aldh7a1	aldehyde dehydrogenase 7 family, member A1 [Source:ZFIN;Acc:ZDB-GENE-030131-6129]
ENSDARG00000004909	cat	catalase [Source:ZFIN;Acc:ZDB-GENE-000210-20]
ENSDARG00000056804	IL4I1	interleukin 4 induced 1 [Source:HGNC Symbol;Acc:HGNC:19094]
ENSDARG00000023712	mao	monoamine oxidase [Source:ZFIN;Acc:ZDB-GENE-040329-3]
ENSDARG00000092976	si:ch211-127i16.2	si:ch211-127i16.2 [Source:ZFIN;Acc:ZDB-GENE-091204-54]
ENSDARG00000061355	aoc1	amine oxidase, copper containing 1 [Source:ZFIN;Acc:ZDB-GENE-061103-112]
ENSDARG00000070029	ehhadh	enoyl-Coenzyme A, hydratase/3-hydroxyacyl Coenzyme A dehydrogenase [Source:ZFIN;Acc:ZDB-GENE-040426-2581]
ENSDARG00000001578	echs1	enoyl Coenzyme A hydratase, short chain, 1, mitochondrial [Source:ZFIN;Acc:ZDB-GENE-030616-617]
ENSDARG00000057128	hadhaa	hydroxyacyl-Coenzyme A dehydrogenase/3-ketoacyl-Coenzyme A thiolase/enoyl-Coenzyme A hydratase, alpha subunit a [Source:ZFIN;Acc:ZDB-GENE-031222-5]
ENSDARG00000060594	hadhab	hydroxyacyl-Coenzyme A dehydrogenase/3-ketoacyl-Coenzyme A thiolase/enoyl-Coenzyme A hydratase, alpha subunit b [Source:ZFIN;Acc:ZDB-GENE-041111-204]
ENSDARG00000030765	hadh	hydroxyacyl-Coenzyme A dehydrogenase [Source:ZFIN;Acc:ZDB-GENE-040801-261]
ENSDARG00000020054	aox1	aldehyde oxidase 1 [Source:ZFIN;Acc:ZDB-GENE-050208-742]
ENSDARG00000071475	aox3	aldehyde oxidase 3 [Source:ZFIN;Acc:ZDB-GENE-001205-2]
ENSDARG00000016494	ddc	dopa decarboxylase [Source:ZFIN;Acc:ZDB-GENE-040426-2656]
ENSDARG00000096343	KYNU (2 of 2)	kynureninase [Source:HGNC Symbol;Acc:HGNC:6469]
Taurine and hypotaurine metabolism
ENSDARG00000053571	adob	2-aminoethanethiol (cysteamine) dioxygenase b [Source:ZFIN;Acc:ZDB-GENE-040426-2267]
ENSDARG00000055370	zgc:163121	zgc:163121 [Source:ZFIN;Acc:ZDB-GENE-070424-80]
ENSDARG00000093411	gad1a	glutamate decarboxylase 1a [Source:ZFIN;Acc:ZDB-GENE-070912-472]
ENSDARG00000027419	gad1b	glutamate decarboxylase 1b [Source:ZFIN;Acc:ZDB-GENE-030909-3]
ENSDARG00000015537	gad2	glutamate decarboxylase 2 [Source:ZFIN;Acc:ZDB-GENE-030909-9]
ENSDARG00000026348	csad	cysteine sulfinic acid decarboxylase [Source:ZFIN;Acc:ZDB-GENE-041114-36]
ENSDARG00000094268	NA	NA
ENSDARG00000078258	GGT5 (2 of 2)	gamma-glutamyltransferase 5 [Source:HGNC Symbol;Acc:HGNC:4260]
ENSDARG00000023526	ggt1a	gamma-glutamyltransferase 1a [Source:ZFIN;Acc:ZDB-GENE-040426-1388]
ENSDARG00000087054	ggt1l2.2	gamma-glutamyltransferase 1 like 2.2 [Source:ZFIN;Acc:ZDB-GENE-090312-37]
ENSDARG00000018342	ggt1b	gamma-glutamyltransferase 1b [Source:ZFIN;Acc:ZDB-GENE-110408-13]
ENSDARG00000052045	ggt5a	gamma-glutamyltransferase 5a [Source:ZFIN;Acc:ZDB-GENE-080226-1]
ENSDARG00000075055	ggt1l2.1	gamma-glutamyltransferase 1 like 2.1 [Source:ZFIN;Acc:ZDB-GENE-090312-32]
ENSDARG00000091528	GGT7	gamma-glutamyltransferase 7 [Source:HGNC Symbol;Acc:HGNC:4259]
One carbon pool by folate
ENSDARG00000068876	zgc:153031	zgc:153031 [Source:ZFIN;Acc:ZDB-GENE-060929-1190]
ENSDARG00000004251	dhfr	dihydrofolate reductase [Source:ZFIN;Acc:ZDB-GENE-010406-5]
ENSDARG00000010862	amt	aminomethyltransferase [Source:ZFIN;Acc:ZDB-GENE-041010-114]
ENSDARG00000068724	shmt2	serine hydroxymethyltransferase 2 (mitochondrial) [Source:ZFIN;Acc:ZDB-GENE-071213-1]
ENSDARG00000052816	shmt1	serine hydroxymethyltransferase 1 (soluble) [Source:ZFIN;Acc:ZDB-GENE-040426-1558]
ENSDARG00000007421	ftcd	formiminotransferase cyclodeaminase [Source:ZFIN;Acc:ZDB-GENE-030131-9643]
ENSDARG00000042465	MTHFS	5,10-methenyltetrahydrofolate synthetase (5-formyltetrahydrofolate cyclo-ligase) [Source:HGNC Symbol;Acc:HGNC:7437]
ENSDARG00000016706	atic	5-aminoimidazole-4-carboxamide ribonucleotide formyltransferase/IMP cyclohydrolase [Source:ZFIN;Acc:ZDB-GENE-011212-4]
ENSDARG00000051855	gart	phosphoribosylglycinamide formyltransferase [Source:ZFIN;Acc:ZDB-GENE-000616-14]
ENSDARG00000042221	mthfd1l	methylenetetrahydrofolate dehydrogenase (NADP+ dependent) 1-like [Source:ZFIN;Acc:ZDB-GENE-041001-133]
ENSDARG00000040492	mthfd1b	methylenetetrahydrofolate dehydrogenase (NADP+ dependent) 1b [Source:ZFIN;Acc:ZDB-GENE-020905-4]
ENSDARG00000090044	mthfd2	methylenetetrahydrofolate dehydrogenase (NADP+ dependent) 2, methenyltetrahydrofolate cyclohydrolase [Source:ZFIN;Acc:ZDB-GENE-040704-20]
ENSDARG00000070230	aldh1l2	aldehyde dehydrogenase 1 family, member L2 [Source:ZFIN;Acc:ZDB-GENE-100426-6]
ENSDARG00000077004	aldh1l1	aldehyde dehydrogenase 1 family, member L1 [Source:ZFIN;Acc:ZDB-GENE-100519-4]
ENSDARG00000005448	mtfmt	mitochondrial methionyl-tRNA formyltransferase [Source:ZFIN;Acc:ZDB-GENE-060929-120]
ENSDARG00000007421	ftcd	formiminotransferase cyclodeaminase [Source:ZFIN;Acc:ZDB-GENE-030131-9643]
ENSDARG00000053087	mthfr	methylenetetrahydrofolate reductase (NAD(P)H) [Source:ZFIN;Acc:ZDB-GENE-041111-215]
ENSDARG00000039134	MTR	5-methyltetrahydrofolate-homocysteine methyltransferase [Source:HGNC Symbol;Acc:HGNC:7468]
ENSDARG00000042894	tyms	thymidylate synthase [Source:ZFIN;Acc:ZDB-GENE-040426-59]
Folate biosynthesis
ENSDARG00000078479	mocs1	molybdenum cofactor synthesis 1 [Source:ZFIN;Acc:ZDB-GENE-130215-1]
ENSDARG00000070453	gch1	GTP cyclohydrolase 1 [Source:ZFIN;Acc:ZDB-GENE-070720-5]
ENSDARG00000013340	gch2	GTP cyclohydrolase 2 [Source:ZFIN;Acc:ZDB-GENE-001205-3]
ENSDARG00000004406	spra	sepiapterin reductase a [Source:ZFIN;Acc:ZDB-GENE-050522-412]
ENSDARG00000088147	qdprb2	quinoid dihydropteridine reductase b2 [Source:ZFIN;Acc:ZDB-GENE-070720-19]
ENSDARG00000090822	QDPR (6 of 6)	quinoid dihydropteridine reductase [Source:HGNC Symbol;Acc:HGNC:9752]
ENSDARG00000040190	qdpra	quinoid dihydropteridine reductase a [Source:ZFIN;Acc:ZDB-GENE-070705-197]
ENSDARG00000037378	qdprb1	quinoid dihydropteridine reductase b1 [Source:ZFIN;Acc:ZDB-GENE-050522-320]
ENSDARG00000015546	alpl	alkaline phosphatase, liver/bone/kidney [Source:ZFIN;Acc:ZDB-GENE-040420-1]
ENSDARG00000015273	alpi.1	alkaline phosphatase, intestinal, tandem duplicate 1 [Source:ZFIN;Acc:ZDB-GENE-050327-78]
ENSDARG00000053774	alpi.2	alkaline phosphatase, intestinal, tandem duplicate 2 [Source:ZFIN;Acc:ZDB-GENE-050626-142]
ENSDARG00000044809	fpgs	folylpolyglutamate synthase [Source:ZFIN;Acc:ZDB-GENE-040426-2781]
ENSDARG00000068876	zgc:153031	zgc:153031 [Source:ZFIN;Acc:ZDB-GENE-060929-1190]
ENSDARG00000004251	dhfr	dihydrofolate reductase [Source:ZFIN;Acc:ZDB-GENE-010406-5]
ENSDARG00000037176	ggh	gamma-glutamyl hydrolase (conjugase, folylpolygammaglutamyl hydrolase) [Source:ZFIN;Acc:ZDB-GENE-040426-2615]
ENSDARG00000071672	NA	NA
Synthesis and degradation of ketone bodies
ENSDARG00000059388	bdh1	3-hydroxybutyrate dehydrogenase, type 1 [Source:ZFIN;Acc:ZDB-GENE-070410-130]
ENSDARG00000052696	bdh2	3-hydroxybutyrate dehydrogenase, type 2 [Source:ZFIN;Acc:ZDB-GENE-050417-343]
ENSDARG00000007127	acat2	acetyl-CoA acetyltransferase 2 [Source:ZFIN;Acc:ZDB-GENE-990714-22]
ENSDARG00000045888	acat1	acetyl-Coenzyme A acetyltransferase 1 (acetoacetyl Coenzyme A thiolase) [Source:ZFIN;Acc:ZDB-GENE-040808-68]
ENSDARG00000021220	hmgcl	3-hydroxymethyl-3-methylglutaryl-Coenzyme A lyase (hydroxymethylglutaricaciduria) [Source:ZFIN;Acc:ZDB-GENE-040426-958]
ENSDARG00000088740	hmgcll1	3-hydroxymethyl-3-methylglutaryl-CoA lyase-like 1 [Source:ZFIN;Acc:ZDB-GENE-080220-15]
ENSDARG00000013063	oxct1a	3-oxoacid CoA transferase 1a [Source:ZFIN;Acc:ZDB-GENE-040723-3]
ENSDARG00000054319	oxct1b	3-oxoacid CoA transferase 1b [Source:ZFIN;Acc:ZDB-GENE-060929-212]
ENSDARG00000052738	hmgcs1	3-hydroxy-3-methylglutaryl-Coenzyme A synthase 1 (soluble) [Source:ZFIN;Acc:ZDB-GENE-040426-1042]
Terpenoid backbone synthesis
ENSDARG00000007127	acat2	acetyl-CoA acetyltransferase 2 [Source:ZFIN;Acc:ZDB-GENE-990714-22]
ENSDARG00000045888	acat1	acetyl-Coenzyme A acetyltransferase 1 (acetoacetyl Coenzyme A thiolase) [Source:ZFIN;Acc:ZDB-GENE-040808-68]
ENSDARG00000052738	hmgcs1	3-hydroxy-3-methylglutaryl-Coenzyme A synthase 1 (soluble) [Source:ZFIN;Acc:ZDB-GENE-040426-1042]
ENSDARG00000059301	hmgcrb	3-hydroxy-3-methylglutaryl-Coenzyme A reductase b [Source:ZFIN;Acc:ZDB-GENE-051108-1]
ENSDARG00000052734	hmgcra	3-hydroxy-3-methylglutaryl-Coenzyme A reductase a [Source:ZFIN;Acc:ZDB-GENE-040401-2]
ENSDARG00000004130	mvk	mevalonate kinase [Source:ZFIN;Acc:ZDB-GENE-041114-37]
ENSDARG00000070798	pmvk	phosphomevalonate kinase [Source:ZFIN;Acc:ZDB-GENE-070410-91]
ENSDARG00000074035	mvda	mevalonate (diphospho) decarboxylase a [Source:ZFIN;Acc:ZDB-GENE-041114-127]
ENSDARG00000019976	idi1	isopentenyl-diphosphate delta isomerase 1 [Source:ZFIN;Acc:ZDB-GENE-050913-44]
ENSDARG00000023627	ggps1	geranylgeranyl diphosphate synthase 1 [Source:ZFIN;Acc:ZDB-GENE-030131-8742]
ENSDARG00000040890	fdps	farnesyl diphosphate synthase (farnesyl pyrophosphate synthetase, dimethylallyltranstransferase, geranyltranstransferase) [Source:ZFIN;Acc:ZDB-GENE-050506-78]
ENSDARG00000027916	fntb	farnesyltransferase, CAAX box, beta [Source:ZFIN;Acc:ZDB-GENE-030131-2220]
ENSDARG00000037665	fnta	farnesyltransferase, CAAX box, alpha [Source:ZFIN;Acc:ZDB-GENE-030131-866]
ENSDARG00000044090	zmpste24	zinc metallopeptidase, STE24 homolog [Source:ZFIN;Acc:ZDB-GENE-030131-6312]
ENSDARG00000077909	rce1a	RCE1 homolog, prenyl protein peptidase (S. cerevisiae) a [Source:ZFIN;Acc:ZDB-GENE-041008-116]
ENSDARG00000020241	icmt	isoprenylcysteine carboxyl methyltransferase [Source:ZFIN;Acc:ZDB-GENE-050417-90]
ENSDARG00000024037	pcyox1	prenylcysteine oxidase 1 [Source:ZFIN;Acc:ZDB-GENE-050417-98]
ENSDARG00000039851	dhdds	dehydrodolichyl diphosphate synthase [Source:ZFIN;Acc:ZDB-GENE-040426-2236]
ENSDARG00000012563	pdss2	prenyl (decaprenyl) diphosphate synthase, subunit 2 [Source:ZFIN;Acc:ZDB-GENE-040718-43]
ENSDARG00000017910	pdss1	prenyl (decaprenyl) diphosphate synthase, subunit 1 [Source:ZFIN;Acc:ZDB-GENE-030131-4430]
Steroid biosynthesis
ENSDARG00000060260	FDFT1	farnesyl-diphosphate farnesyltransferase 1 [Source:HGNC Symbol;Acc:HGNC:3629]
ENSDARG00000079946	sqlea	squalene epoxidase a [Source:ZFIN;Acc:ZDB-GENE-071004-98]
ENSDARG00000061274	lss	lanosterol synthase (2,3-oxidosqualene-lanosterol cyclase) [Source:ZFIN;Acc:ZDB-GENE-050119-7]
ENSDARG00000013236	dhcr24	24-dehydrocholesterol reductase [Source:ZFIN;Acc:ZDB-GENE-041212-73]
ENSDARG00000042641	cyp51	cytochrome P450, family 51 [Source:ZFIN;Acc:ZDB-GENE-040625-2]
ENSDARG00000032816	tm7sf2	transmembrane 7 superfamily member 2 [Source:ZFIN;Acc:ZDB-GENE-041212-19]
ENSDARG00000055876	msmo1	methylsterol monooxygenase 1 [Source:ZFIN;Acc:ZDB-GENE-040426-2670]
ENSDARG00000023820	faxdc2	fatty acid hydroxylase domain containing 2 [Source:ZFIN;Acc:ZDB-GENE-040426-2907]
ENSDARG00000057723	nsdhl	NAD(P) dependent steroid dehydrogenase-like [Source:ZFIN;Acc:ZDB-GENE-050417-163]
ENSDARG00000088140	hsd17b7	hydroxysteroid (17-beta) dehydrogenase 7 [Source:ZFIN;Acc:ZDB-GENE-061013-378]
ENSDARG00000091751	hsd17b7	hydroxysteroid (17-beta) dehydrogenase 7 [Source:ZFIN;Acc:ZDB-GENE-061013-378]
ENSDARG00000046098	ebp	emopamil binding protein (sterol isomerase) [Source:ZFIN;Acc:ZDB-GENE-040718-12]
ENSDARG00000044642	sc5d	sterol-C5-desaturase [Source:ZFIN;Acc:ZDB-GENE-040912-56]
ENSDARG00000015564	dhcr7	7-dehydrocholesterol reductase [Source:ZFIN;Acc:ZDB-GENE-030912-9]
ENSDARG00000017490	cel.1	carboxyl ester lipase, tandem duplicate 1 [Source:ZFIN;Acc:ZDB-GENE-030131-1201]
ENSDARG00000029822	cel.2	carboxyl ester lipase, tandem duplicate 2 [Source:ZFIN;Acc:ZDB-GENE-061110-10]
ENSDARG00000018529	lipf	lipase, gastric [Source:ZFIN;Acc:ZDB-GENE-040426-2737]
ENSDARG00000062297	soat1	sterol O-acyltransferase 1 [Source:ZFIN;Acc:ZDB-GENE-081105-177]
ENSDARG00000056587	cyp2r1	cytochrome P450, family 2, subfamily R, polypeptide 1 [Source:ZFIN;Acc:ZDB-GENE-110114-1]
ENSDARG00000045015	CYP27B1	cytochrome P450, family 27, subfamily B, polypeptide 1 [Source:HGNC Symbol;Acc:HGNC:2606]
ENSDARG00000070420	cyp24a1	cytochrome P450, family 24, subfamily A, polypeptide 1 [Source:ZFIN;Acc:ZDB-GENE-060825-1]
Steroid hormone biosynthesis
ENSDARG00000053241	sts	steroid sulfatase (microsomal), arylsulfatase C, isozyme S [Source:ZFIN;Acc:ZDB-GENE-030717-5]
ENSDARG00000028367	sult2st3	sulfotransferase family 2, cytosolic sulfotransferase 3 [Source:ZFIN;Acc:ZDB-GENE-061117-4]
ENSDARG00000092696	CYP11A1 (2 of 2)	cytochrome P450, family 11, subfamily A, polypeptide 1 [Source:HGNC Symbol;Acc:HGNC:2590]
ENSDARG00000002347	cyp11a1	cytochrome P450, subfamily XIA, polypeptide 1 [Source:ZFIN;Acc:ZDB-GENE-010306-1]
ENSDARG00000033566	cyp17a1	cytochrome P450, family 17, subfamily A, polypeptide 1 [Source:ZFIN;Acc:ZDB-GENE-040213-2]
ENSDARG00000037550	cyp21a2	cytochrome P450, family 21, subfamily A, polypeptide 2 [Source:ZFIN;Acc:ZDB-GENE-070103-6]
ENSDARG00000019747	hsd3b2	hydroxy-delta-5-steroid dehydrogenase, 3 beta- and steroid delta-isomerase 2 [Source:ZFIN;Acc:ZDB-GENE-030828-2]
ENSDARG00000069926	hsd3b1	hydroxy-delta-5-steroid dehydrogenase, 3 beta- and steroid delta-isomerase 1 [Source:ZFIN;Acc:ZDB-GENE-081105-30]
ENSDARG00000036966	hsd3b7	hydroxy-delta-5-steroid dehydrogenase, 3 beta- and steroid delta-isomerase [Source:ZFIN;Acc:ZDB-GENE-030131-5673]
ENSDARG00000042014	cyp11c1	cytochrome P450, family 11, subfamily C, polypeptide 1 [Source:ZFIN;Acc:ZDB-GENE-070828-1]
ENSDARG00000039067	srd5a2b	steroid-5-alpha-reductase, alpha polypeptide 2b [Source:ZFIN;Acc:ZDB-GENE-050417-182]
ENSDARG00000043587	srd5a2a	steroid-5-alpha-reductase, alpha polypeptide 2a [Source:ZFIN;Acc:ZDB-GENE-050417-199]
ENSDARG00000043307	srd5a3	steroid 5 alpha-reductase 3 [Source:ZFIN;Acc:ZDB-GENE-030131-7915]
ENSDARG00000020509	srd5a1	steroid-5-alpha-reductase, alpha polypeptide 1 (3-oxo-5 alpha-steroid delta 4-dehydrogenase alpha 1) [Source:ZFIN;Acc:ZDB-GENE-060929-938]
ENSDARG00000001975	hsd11b2	hydroxysteroid 11-beta dehydrogenase 2 [Source:ZFIN;Acc:ZDB-GENE-030131-6030]
ENSDARG00000008858	cyp7c1	cytochrome P450, family 7, subfamily C, polypeptide 1 [Source:ZFIN;Acc:ZDB-GENE-070912-293]
ENSDARG00000035872	hsd17b12b	hydroxysteroid (17-beta) dehydrogenase 12b [Source:ZFIN;Acc:ZDB-GENE-030131-1346]
ENSDARG00000015709	hsd17b12a	hydroxysteroid (17-beta) dehydrogenase 12a [Source:ZFIN;Acc:ZDB-GENE-030131-5628]
ENSDARG00000027469	hsd17b1	hydroxysteroid (17-beta) dehydrogenase 1 [Source:ZFIN;Acc:ZDB-GENE-040901-5]
ENSDARG00000045553	hsd17b2	hydroxysteroid (17-beta) dehydrogenase 2 [Source:ZFIN;Acc:ZDB-GENE-040928-1]
ENSDARG00000001169	hsd17b8	hydroxysteroid (17-beta) dehydrogenase 8 [Source:ZFIN;Acc:ZDB-GENE-010110-1]
ENSDARG00000088140	hsd17b7	hydroxysteroid (17-beta) dehydrogenase 7 [Source:ZFIN;Acc:ZDB-GENE-061013-378]
ENSDARG00000091751	hsd17b7	hydroxysteroid (17-beta) dehydrogenase 7 [Source:ZFIN;Acc:ZDB-GENE-061013-378]
ENSDARG00000069018	cyp7a1a	cytochrome P450, family 7, subfamily A, polypeptide 1a [Source:ZFIN;Acc:ZDB-GENE-040426-1296]
ENSDARG00000026039	cyp1a	cytochrome P450, family 1, subfamily A [Source:ZFIN;Acc:ZDB-GENE-011219-1]
ENSDARG00000045627	cyp3a65	cytochrome P450, family 3, subfamily A, polypeptide 65 [Source:ZFIN;Acc:ZDB-GENE-050604-1]
ENSDARG00000023287	hsd17b3	hydroxysteroid (17-beta) dehydrogenase 3 [Source:ZFIN;Acc:ZDB-GENE-040426-1339]
ENSDARG00000051940	ugt2a4	UDP glucuronosyltransferase 2 family, polypeptide A4 [Source:ZFIN;Acc:ZDB-GENE-080721-23]
ENSDARG00000006220	ugt1a7	UDP glucuronosyltransferase 1 family, polypeptide A7 [Source:ZFIN;Acc:ZDB-GENE-080227-6]
ENSDARG00000051940	ugt2a4	UDP glucuronosyltransferase 2 family, polypeptide A4 [Source:ZFIN;Acc:ZDB-GENE-080721-23]
ENSDARG00000032862	ugt5g1	UDP glucuronosyltransferase 5 family, polypeptide G1 [Source:ZFIN;Acc:ZDB-GENE-080305-10]
ENSDARG00000006220	ugt1a7	UDP glucuronosyltransferase 1 family, polypeptide A7 [Source:ZFIN;Acc:ZDB-GENE-080227-6]
ENSDARG00000041348	cyp19a1a	cytochrome P450, family 19, subfamily A, polypeptide 1a [Source:ZFIN;Acc:ZDB-GENE-990415-43]
ENSDARG00000009852	cyp19a1b	cytochrome P450, family 19, subfamily A, polypeptide 1b [Source:ZFIN;Acc:ZDB-GENE-001103-4]
ENSDARG00000015337	comta	catechol-O-methyltransferase a [Source:ZFIN;Acc:ZDB-GENE-050913-117]
ENSDARG00000025679	comtb	catechol-O-methyltransferase b [Source:ZFIN;Acc:ZDB-GENE-040724-164]
ENSDARG00000068934	cyp1b1	cytochrome P450, family 1, subfamily B, polypeptide 1 [Source:ZFIN;Acc:ZDB-GENE-030902-1]
ENSDARG00000017809	stard3	START domain containing 3 [Source:ZFIN;Acc:ZDB-GENE-001120-2]
ENSDARG00000006137	star	steroidogenic acute regulatory protein [Source:ZFIN;Acc:ZDB-GENE-001120-3]
