# Supplementary material for: Extensive Regulation of Diurnal Transcription and Metabolism by Glucocorticoids
Source: PLoS Genet. 2016 Dec 12;12(12):e1006512. doi: 10.1371/journal.pgen.1006512 (PMC5191836; doi:10.1371/journal.pgen.1006512)
Supplement: S4 Table — (XLSX) [file pgen.1006512.s013.xlsx]

## Sheet: Tabelle1
Borders of buckets used for PCA analysis and quantification
PCA Fig. 3A			PCA Fig. 3B
left border	right border		left border	right border
0.7404	0.699		0.9821	0.9256
0.8167	0.7869		1.0057	0.9849
0.9228	0.8265		1.027	1.0054
0.9752	0.9178		1.0566	1.0343
0.9857	0.976		1.0842	1.0635
1.0061	0.9864		1.1825	1.1621
1.0195	1.006		1.2017	1.1832
1.0509	1.0245		1.2287	1.2061
1.1795	1.0521		1.2491	1.229
1.2028	1.1811		1.3324	1.3182
1.2222	1.2031		1.3478	1.3317
1.2326	1.2216		1.5015	1.4676
1.2477	1.2328		1.9245	1.9154
1.3112	1.2516		1.9905	1.9716
1.3438	1.3134		2.0285	2.0159
1.4562	1.3464		2.0649	2.0536
1.4911	1.459		2.0844	2.068
0.7866	0.7423		2.1726	2.1133
0.6987	0.5006		2.1987	2.1893
1.5725	1.4903		2.3171	2.2791
1.6918	1.5731		2.38	2.33
1.7524	1.6899		2.3991	2.3853
1.9381	1.8704		2.4098	2.3991
1.8704	1.7545		2.4302	2.4101
1.995	1.9777		2.4987	2.4299
1.9783	1.9385		2.5763	2.5364
2.0263	2.0135		2.5358	2.499
2.0141	1.9953		2.6533	2.6297
2.0587	2.0442		2.6705	2.6533
2.0781	2.0596		2.6985	2.6708
2.0445	2.027		2.7199	2.6985
2.1099	2.0799		2.7451	2.7358
2.1613	2.1095		2.7616	2.7513
2.1896	2.1594		2.8091	2.7921
2.3725	2.3584		2.838	2.8223
2.3594	2.2686		2.864	2.8424
2.2696	2.1902		2.8942	2.8694
2.4215	2.3725		2.9347	2.9143
2.4758	2.4224		2.9501	2.9347
2.5238	2.4903		2.9781	2.9586
2.5731	2.5404		3.0429	3.0326
2.547	2.5106		3.0324	3.0142
2.6233	2.5806		3.0142	2.9787
2.6604	2.6227		3.0525	3.0428
2.6983	2.661		3.0635	3.0522
2.7499	2.7011		3.0761	3.0638
2.7941	2.7464		3.0877	3.0764
2.8267	2.7947		3.1244	3.1059
2.8537	2.8258		3.1502	3.126
2.8835	2.854		3.1577	3.1505
2.9497	2.9074		3.1643	3.1581
2.908	2.8838		3.1734	3.1643
3.0448	3.0269		3.1835	3.1734
3.0279	2.9504		3.197	3.1835
3.0809	3.0448		3.2023	3.197
3.1045	3.0812		3.213	3.2027
3.1757	3.1051		3.2287	3.213
3.2062	3.1757		3.2388	3.2287
3.2284	3.2062		3.2554	3.2397
3.2507	3.2281		3.2623	3.2548
3.2652	3.2507		3.2768	3.2627
3.3298	3.2655		3.2862	3.2756
3.3644	3.3308		3.312	3.2881
3.392	3.3647		3.3855	3.3126
3.4202	3.3923		3.3978	3.3858
3.4422	3.4193		3.41	3.398
3.4645	3.4431		3.4406	3.4114
3.4802	3.4638		3.4533	3.4414
3.4915	3.4802		3.4785	3.4518
3.521	3.4912		3.4895	3.4781
3.5373	3.52		3.5034	3.4909
3.5504	3.538		3.5246	3.5039
3.5619	3.5512		3.5403	3.5237
3.5786	3.5616		3.5552	3.5403
3.5894	3.5787		3.5664	3.5554
3.6158	3.5888		3.5754	3.5662
3.6616	3.6164		3.5988	3.5815
3.6867	3.66		3.5818	3.5758
3.7397	3.6855		3.622	3.6073
3.7918	3.7394		3.6068	3.5983
3.8763	3.7912		3.6694	3.6223
3.9095	3.8763		3.6977	3.6691
3.939	3.9095		3.7298	3.7156
3.9833	3.939		3.7159	3.6977
4.0169	3.9833		3.7907	3.7602
4.0495	4.0172		3.742	3.7373
4.1594	4.1126		3.737	3.7301
4.1139	4.0492		3.7609	3.742
4.4892	4.4174		3.841	3.8143
4.4186	4.3581		3.8623	3.841
4.3593	4.2777		3.8831	3.8623
4.2786	4.1591		3.8975	3.8831
5.2381	5.2152		3.917	3.8978
5.3201	5.2871		3.9426	3.9174
5.4164	5.3772		3.9547	3.944
5.9958	5.8957		3.9719	3.954
6.1104	6.0834		4.0398	4.0156
6.1713	6.1336		4.0153	3.9729
6.8768	6.7952		4.1234	4.113
6.9164	6.8787		4.1124	4.1014
7.1753	7.0846		4.1001	4.0897
7.2096	7.1746		4.135	4.1237
7.4029	7.2095		4.4651	4.4318
7.2673	7.2469		4.4208	4.3932
7.3429	7.3122		4.533	4.5
7.3875	7.3652		4.3586	4.347
7.4487	7.4029		4.631	4.6015
8.0105	7.8991		4.6643	4.6373
8.1957	8.1809		5.0384	5.0183
8.2205	8.2048		5.2504	5.2288
8.2409	8.2202		5.2611	5.252
8.3526	8.3294		5.4317	5.4097
8.4684	8.4286		5.8966	5.8759
8.5472	8.5193		5.9578	5.934
8.5902	8.566		6.0144	5.9582
8.6398	8.6047		6.119	6.0913
			6.1674	6.1378
			6.5251	6.517
			6.9288	6.8898
			7.0881	7.0698
			7.1075	7.0887
			7.2238	7.1801
			7.3519	7.3202
			7.4022	7.3723
			7.4565	7.4113
			7.5706	7.5285
			7.6912	7.6733
			7.7119	7.6971
			7.7549	7.7267
			7.8872	7.8737
			7.8928	7.8866
			7.9808	7.9403
			8.0078	7.9805
			8.1074	8.0885
			8.2252	8.1931
			8.1583	8.1388
			8.2411	8.2322
			8.2487	8.2409
			8.2871	8.2688
			8.3574	8.338
			8.4693	8.4558
			8.4356	8.4237
			8.5563	8.5293
			8.5899	8.5676
			8.7938	8.7812
